# Supplementary material for: Co‐evolution within the plant holobiont drives host performance
Source: EMBO Rep. 2023 Jul 20;24(9):e57455. doi: 10.15252/embr.202357455 (PMC10481671; doi:10.15252/embr.202357455)
Supplement: Supplementary file 2 — Dataset EV1 [file EMBR-24-e57455-s003.xlsx]

## Sheet: Legend
Dataset EV1	Orthogroup functional annotation and characterization as undergoing pervasive positive selection
Data table 1:	Annotation and predicted positive selection of Betaproteobacteria orthogroups
Columns:
OG	Identifier of the orthogroup
Number of proteins in OG	Number of proteins clustered in this orthogroup (over all genomes)
OG under positive selection	Tells whether this orthogroup is under pervasive positive selection: more than one site under positive selection according to the FUBAR algorithm
Number of sites under positive selection	Number of sites under positive selection in the orthogroup, according to FUBAR
Secreted proteins in OG	Tells whether this orthogroup includes proteins predicted to be secreted by SignalP
CAZyme annotation	Combined CAZyme annotation of proteins in this orthogroup, according to dbCan
COG annotation	Combined COG category annotation of proteins in this orthogroup, as annotated with emapper
GO annotation	Combined GO term annotation of proteins in this orthogroup, as annotated with emapper
Data table 2:	Annotation and predicted positive selection of Sordariomycete orthogroups
Columns:
OG	Identifier of the orthogroup
Number of proteins in OG	Number of proteins clustered in this orthogroup (over all genomes)
OG under positive selection	Tells whether this orthogroup is under pervasive positive selection: more than one site under positive selection according to the FUBAR algorithm
Number of sites under positive selection	Number of sites under positive selection in the orthogroup, according to FUBAR
Secreted proteins in OG	Tells whether this orthogroup includes proteins predicted to be secreted by SignalP
CAZyme annotation	Combined CAZyme annotation of proteins in this orthogroup, according to dbCan
GO annotation	Combined GO term annotation of proteins in this orthogroup, obtained from the Mycocosm portal

## Sheet: 1- Betaproteobacteria
OG	Number of proteins in OG	OG under positive selection	Number of sites under positive selection	Secreted proteins in OG	CAZyme annotation	COG annotation	GO annotation
OG0000000	1434	No	1	Yes		E;S;M
OG0000001	826	No	0	Yes		N;T	GO:0006935;GO:0031325;GO:0042330;GO:0031224;GO:0051260;GO:0071840;GO:0022607;GO:0006928;GO:0009719;GO:0016021;GO:0005623;GO:0046983;GO:0052131;GO:0051641;GO:0034613;GO:0008104;GO:0045859;GO:0016020;GO:0050794;GO:0071417;GO:1901701;GO:0048870;GO:0019222;GO:0033036;GO:0043424;GO:0032879;GO:0038023;GO:0004888;GO:0009593;GO:0032268;GO:0051668;GO:0031401;GO:1901699;GO:0051259;GO:0019900;GO:0007165;GO:…
OG0000002	713	No	0	Yes		K	GO:0010468;GO:0006725;GO:0010557;GO:0006082;GO:0051253;GO:0031325;GO:0045935;GO:0034654;GO:0019438;GO:0009890;GO:0019752;GO:0031327;GO:0043170;GO:0009891;GO:0006807;GO:0010212;GO:0010467;GO:0140110;GO:1903507;GO:0050794;GO:0016070;GO:0045934;GO:0009889;GO:0019222;GO:0009058;GO:0018130;GO:0048522;GO:0048518;GO:0044281;GO:0003674;GO:0048523;GO:0045892;GO:0010628;GO:2000113;GO:0051173;GO:0031326;GO:…
OG0000003	708	No	0	Yes	GH3	T	GO:0048037;GO:0010468;GO:0006725;GO:0034655;GO:0000302;GO:0042493;GO:0034654;GO:0042578;GO:0019438;GO:0032561;GO:0043167;GO:0006753;GO:0071241;GO:1901566;GO:0010608;GO:0004112;GO:0006807;GO:0005623;GO:0052652;GO:0016020;GO:0016740;GO:0009259;GO:0052653;GO:0034599;GO:1901135;GO:0071111;GO:1901265;GO:1901701;GO:0031280;GO:0016772;GO:0035690;GO:0019222;GO:0009058;GO:1901564;GO:0072521;GO:1901699;GO:…
OG0000004	704	No	1	Yes		K;T	GO:0018106;GO:0031224;GO:0042578;GO:0043412;GO:0043170;GO:0035556;GO:0006807;GO:0016021;GO:0005623;GO:0016020;GO:0016740;GO:0050794;GO:0071111;GO:0016772;GO:0032879;GO:0016311;GO:1901564;GO:0007165;GO:0003674;GO:0048523;GO:0006793;GO:0016301;GO:0016779;GO:0040012;GO:2000145;GO:0044237;GO:0016788;GO:0032153;GO:0016791;GO:0018202;GO:0005886;GO:0060089;GO:0033554;GO:0050789;GO:2000146;GO:0018193;GO:…
OG0000005	486	No	1	Yes		T	GO:0006950;GO:0010035;GO:0007165;GO:0016310;GO:0000302;GO:0006468;GO:0016773;GO:0018106;GO:0042221;GO:0042493;GO:0004672;GO:0016775;GO:0043412;GO:0140096;GO:0009636;GO:0003674;GO:0071944;GO:0006793;GO:0071704;GO:0043170;GO:0000155;GO:0010033;GO:0016301;GO:0065007;GO:0036211;GO:0050896;GO:0035556;GO:0019538;GO:0006807;GO:0023052;GO:0046677;GO:0006979;GO:0005623;GO:0044237;GO:0004673;GO:0051716;GO:…
OG0000006	368	No	0	No		E;S;P;V	GO:1901264;GO:0098796;GO:0031224;GO:0008272;GO:0015838;GO:0043492;GO:0043167;GO:0006820;GO:0016021;GO:0015430;GO:0005623;GO:0098797;GO:0015698;GO:0051234;GO:0016020;GO:0016462;GO:1901265;GO:0032559;GO:0006811;GO:0016817;GO:0015697;GO:0015399;GO:0022857;GO:0032553;GO:1902494;GO:0022804;GO:0003674;GO:0008514;GO:1902495;GO:0051179;GO:0042626;GO:0043190;GO:1990351;GO:0005215;GO:0005886;GO:0042623;GO:…
OG0000007	337	No	0	Yes	GT2	E;K;Q;T	GO:0010468;GO:0010557;GO:0006725;GO:0051253;GO:0031325;GO:0045935;GO:0034654;GO:0019438;GO:0009890;GO:0043167;GO:0044424;GO:0031327;GO:0043170;GO:0044444;GO:0009891;GO:0006807;GO:0005623;GO:0010467;GO:0140110;GO:1903507;GO:0050794;GO:0016070;GO:0045934;GO:1901265;GO:0032559;GO:0009889;GO:0019222;GO:0009058;GO:0018130;GO:0048522;GO:0048518;GO:0032553;GO:0003674;GO:0048523;GO:0045892;GO:0010628;GO:…
OG0000008	308	No	0	No		E;G
OG0000009	296	No	0	Yes		S;I;C;Q
OG0000010	286	No	0	No		K	GO:0010468;GO:1900191;GO:0006725;GO:0009411;GO:0031325;GO:0034654;GO:0019438;GO:0044424;GO:0043170;GO:0009891;GO:0006807;GO:0005623;GO:0010467;GO:0140110;GO:0050794;GO:0050714;GO:0016070;GO:1900376;GO:0002793;GO:0009889;GO:0019222;GO:0032879;GO:0009058;GO:1903530;GO:0032268;GO:1900378;GO:0009416;GO:0018130;GO:0048522;GO:0048518;GO:0003674;GO:0048523;GO:0002791;GO:0051050;GO:0051247;GO:1903532;GO:…
OG0000011	261	No	0	No		P	GO:0009605;GO:0006950;GO:0008144;GO:0009991;GO:0035639;GO:0010438;GO:0017076;GO:0032553;GO:0003674;GO:0043167;GO:0031667;GO:0050896;GO:0043168;GO:0031668;GO:0097367;GO:0071496;GO:0005488;GO:0036094;GO:0051716;GO:1901363;GO:0000166;GO:0008150;GO:0033554;GO:1901265;GO:0031669;GO:0042594;GO:0032559;GO:0007154;GO:0009987;GO:0032555;GO:0030554;GO:0005524;GO:0097159;GO:0009267
OG0000012	247	No	0	Yes	GT2;GT4	H;G;M	GO:0097502;GO:0035251;GO:0033164;GO:0006073;GO:0044424;GO:0043170;GO:0044444;GO:0008653;GO:0004376;GO:0044264;GO:0005623;GO:0006664;GO:0005978;GO:0016020;GO:0016740;GO:1901135;GO:0009058;GO:0008921;GO:0035250;GO:0008919;GO:0003674;GO:0000030;GO:0070085;GO:0033692;GO:1901137;GO:0009311;GO:0044237;GO:0009247;GO:0016757;GO:0009103;GO:0005886;GO:0044042;GO:0003824;GO:0009987;GO:0000271;GO:0008378;GO:…
OG0000013	244	Yes	2	Yes		M	GO:0005575;GO:0071944;GO:0044464;GO:0031975;GO:0030312;GO:0016020;GO:0009279;GO:0019867;GO:0030313;GO:0044462;GO:0005623
OG0000014	241	No	0	No		K	GO:0010468;GO:0042221;GO:0043200;GO:0080090;GO:0019219;GO:0003674;GO:2000112;GO:0044424;GO:0001101;GO:0005737;GO:0010033;GO:0044444;GO:0050896;GO:0065007;GO:1901698;GO:0031326;GO:0005623;GO:0005488;GO:0005829;GO:0006355;GO:0060255;GO:0051171;GO:0140110;GO:1901363;GO:0003677;GO:2001141;GO:0050794;GO:0008150;GO:0003676;GO:0051252;GO:0005575;GO:0050789;GO:1901700;GO:0031323;GO:0009889;GO:0019222;GO:…
OG0000015	235	No	0	No		K;T
OG0000016	214	No	0	No		T	GO:0006950;GO:0010035;GO:0007165;GO:0016310;GO:0000302;GO:0006468;GO:0016773;GO:0018106;GO:0042221;GO:0042493;GO:0004672;GO:0016775;GO:0043412;GO:0140096;GO:0009636;GO:0003674;GO:0071944;GO:0006793;GO:0071704;GO:0043170;GO:0000155;GO:0010033;GO:0016301;GO:0065007;GO:0036211;GO:0050896;GO:0035556;GO:0019538;GO:0006807;GO:0023052;GO:0046677;GO:0006979;GO:0005623;GO:0044237;GO:0004673;GO:0051716;GO:…
OG0000017	199	No	1	No	GT4	E;S;P	GO:0098796;GO:0031224;GO:0042493;GO:0043492;GO:0043167;GO:0015807;GO:0006820;GO:0016021;GO:0005623;GO:0098797;GO:0051234;GO:0048473;GO:0006865;GO:0016020;GO:0015821;GO:0043865;GO:0000101;GO:0016462;GO:1901265;GO:1902475;GO:0032559;GO:0006811;GO:0016817;GO:1905039;GO:0015399;GO:0022857;GO:0015318;GO:0015893;GO:0032553;GO:1902494;GO:0022804;GO:0003674;GO:0008514;GO:0046942;GO:1902495;GO:0051179;GO:…
OG0000018	196	No	0	Yes		S;K	GO:0010468;GO:0010557;GO:0006082;GO:0051253;GO:0031325;GO:0045935;GO:0042493;GO:0009890;GO:0009636;GO:0019752;GO:0031327;GO:0046394;GO:0009891;GO:0051704;GO:0005623;GO:0046983;GO:0140110;GO:1903507;GO:0016020;GO:0036245;GO:0050794;GO:0016829;GO:0045934;GO:1901654;GO:1901701;GO:0032787;GO:0019222;GO:0000985;GO:0009889;GO:0035690;GO:0009058;GO:0016053;GO:0006089;GO:0009438;GO:0019243;GO:0048522;GO:…
OG0000019	190	No	0	No	GT1	E;G;U;P	GO:0031226;GO:0031224;GO:0003674;GO:0044425;GO:0071944;GO:0051179;GO:0016021;GO:0005623;GO:0051234;GO:0005215;GO:0016020;GO:0055085;GO:0005886;GO:0008150;GO:0005575;GO:0005887;GO:0044459;GO:0044464;GO:0006810;GO:0022857
OG0000020	185	No	0	Yes		K	GO:0010468;GO:0080090;GO:0019219;GO:2000112;GO:0065007;GO:0031326;GO:0060255;GO:0006355;GO:0051171;GO:2001141;GO:0050794;GO:0008150;GO:0051252;GO:0050789;GO:0031323;GO:0009889;GO:0019222;GO:0010556;GO:1903506
OG0000021	184	No	1	Yes		E	GO:0046906;GO:0048037;GO:0015833;GO:0006950;GO:0042938;GO:0006974;GO:0003674;GO:0006457;GO:0031975;GO:0051179;GO:0050896;GO:0030313;GO:0042277;GO:0005623;GO:0005488;GO:0020037;GO:0051234;GO:0051716;GO:1901363;GO:0042597;GO:0042886;GO:0008150;GO:0033554;GO:0005575;GO:0033218;GO:0044464;GO:0030288;GO:0006810;GO:0071702;GO:0009987;GO:0061077;GO:0006857;GO:0071705;GO:0097159
OG0000022	180	No	0	No		T
OG0000023	177	No	0	No		K;T	GO:0009893;GO:0010468;GO:0051254;GO:0010557;GO:0048522;GO:0000976;GO:0048518;GO:0003690;GO:0000986;GO:0031328;GO:0031325;GO:0045935;GO:1902680;GO:0080090;GO:0019219;GO:0043565;GO:0001067;GO:0003674;GO:2000112;GO:0044424;GO:0044212;GO:0044444;GO:0065007;GO:0005737;GO:0010628;GO:0097159;GO:0009891;GO:0051173;GO:0031326;GO:0005623;GO:0060255;GO:0005488;GO:0006355;GO:0005829;GO:0051171;GO:0140110;GO:…
OG0000024	176	No	0	Yes		E;P;U	GO:0031226;GO:0031224;GO:0003674;GO:0071944;GO:0044425;GO:0051179;GO:0016021;GO:0005623;GO:0051234;GO:0005215;GO:0016020;GO:0055085;GO:0005886;GO:0008150;GO:0005575;GO:0005887;GO:0044459;GO:0044464;GO:0006810;GO:0022857
OG0000025	172	No	0	No		E;S;P	GO:0005304;GO:0015188;GO:0015829;GO:0042493;GO:0089718;GO:0042941;GO:0043167;GO:0015801;GO:0015807;GO:0006820;GO:0051234;GO:0006865;GO:0016020;GO:1901265;GO:1902475;GO:0032559;GO:1903805;GO:0006811;GO:0098657;GO:0043090;GO:1905039;GO:0015818;GO:0022857;GO:0015318;GO:0015192;GO:0015893;GO:0032553;GO:0003674;GO:0008514;GO:0046942;GO:0098739;GO:0051179;GO:0032328;GO:0015238;GO:0005215;GO:1903714;GO:…
OG0000026	164	No	1	Yes		E
OG0000027	159	No	0	No		K	GO:0010468;GO:0010557;GO:0051253;GO:0031325;GO:0045935;GO:0009890;GO:0044424;GO:0031327;GO:0044444;GO:0009891;GO:0030809;GO:0005623;GO:1900371;GO:0140110;GO:1903507;GO:0050794;GO:0045934;GO:0009889;GO:0019222;GO:0048522;GO:0048518;GO:0002057;GO:0003674;GO:0048523;GO:1900542;GO:0045892;GO:0010628;GO:0001141;GO:2000113;GO:0051173;GO:0031326;GO:0001131;GO:0051171;GO:2001141;GO:0000987;GO:0010629;GO:…
OG0000028	158	No	1	Yes		E;P;U	GO:0071944;GO:0005575;GO:0005887;GO:0031226;GO:0044425;GO:0044464;GO:0044459;GO:0016020;GO:0031224;GO:0005886;GO:0016021;GO:0005623
OG0000029	157	No	0	Yes		P;H;M
OG0000030	155	No	1	Yes		E;W;M;U	GO:0005575;GO:0044464;GO:0031975;GO:0030288;GO:0008843;GO:0003824;GO:0004553;GO:0016798;GO:0004568;GO:0016787;GO:0030313;GO:0042597;GO:0005623;GO:0003674
OG0000031	150	No	1	No		T
OG0000032	150	No	0	Yes	CE12	C	GO:0006725;GO:0042581;GO:0072527;GO:0042119;GO:0006813;GO:0098796;GO:0031224;GO:0002275;GO:0072524;GO:0098562;GO:0030659;GO:0043266;GO:0034703;GO:0002283;GO:0006732;GO:0044424;GO:0006753;GO:0044444;GO:0002444;GO:0060341;GO:0006807;GO:0002274;GO:0016021;GO:0005623;GO:0098797;GO:0051234;GO:1903827;GO:0016614;GO:0045321;GO:0097708;GO:0016020;GO:0120038;GO:0035579;GO:0006790;GO:0031234;GO:0050794;GO:…
OG0000033	149	No	0	No	GH43_26	C	GO:0048037;GO:0004029;GO:0006082;GO:0009448;GO:0051260;GO:0071840;GO:0022607;GO:0006538;GO:0051262;GO:0019752;GO:0044424;GO:0009063;GO:0046395;GO:0005996;GO:0044444;GO:0019318;GO:0006807;GO:0005623;GO:0016620;GO:0019301;GO:0009450;GO:0050662;GO:1901265;GO:0032787;GO:1901564;GO:0006540;GO:0051259;GO:0044281;GO:0003674;GO:0019317;GO:0097159;GO:0050569;GO:0044237;GO:0019320;GO:0044282;GO:0042135;GO:…
OG0000034	147	No	0	Yes		P;M	GO:0015833;GO:0015893;GO:0051181;GO:0030312;GO:0042221;GO:0042493;GO:0015891;GO:0071944;GO:0031975;GO:0051179;GO:0050896;GO:0009279;GO:0019867;GO:0030313;GO:0044462;GO:0015688;GO:0005623;GO:0042891;GO:0051234;GO:0016020;GO:0042886;GO:1901678;GO:0008150;GO:0005575;GO:0042884;GO:0044464;GO:0071702;GO:0006810;GO:0071705
OG0000035	145	No	0	No		K;T	GO:0010468;GO:0080090;GO:0019219;GO:0003674;GO:2000112;GO:0065007;GO:0031326;GO:0060255;GO:0005488;GO:0006355;GO:0051171;GO:1901363;GO:0003677;GO:2001141;GO:0050794;GO:0008150;GO:0003676;GO:0051252;GO:0050789;GO:0031323;GO:0009889;GO:0019222;GO:1903506;GO:0010556;GO:0097159
OG0000036	145	No	0	No	GT2;GT1;GH23	Q;I	GO:0016874;GO:0008144;GO:0044085;GO:1901576;GO:0044036;GO:0016881;GO:0071840;GO:0016208;GO:0017076;GO:0032553;GO:0003674;GO:0000270;GO:0043167;GO:0044249;GO:0042546;GO:0071704;GO:0043170;GO:0051179;GO:1901566;GO:0006024;GO:0043168;GO:0097159;GO:0043169;GO:0006023;GO:0006807;GO:0097367;GO:0005488;GO:0036094;GO:0044237;GO:1901137;GO:0034645;GO:0016879;GO:0051234;GO:0030203;GO:0005215;GO:1901363;GO:…
OG0000037	144	No	0	No		E;P;U	GO:0098655;GO:0015075;GO:0015893;GO:0015804;GO:0015811;GO:0042221;GO:0042493;GO:0000099;GO:0089718;GO:0072337;GO:0003674;GO:0071944;GO:0005287;GO:0008514;GO:0046942;GO:1901474;GO:0098739;GO:1990822;GO:0005342;GO:0051179;GO:0072348;GO:0042883;GO:0015807;GO:0050896;GO:0006820;GO:0045117;GO:0046943;GO:0005623;GO:0098656;GO:1903712;GO:0015174;GO:0051234;GO:0015802;GO:0015238;GO:0005291;GO:0005215;GO:…
OG0000038	139	No	0	Yes		P	GO:0044237;GO:0005215;GO:0009987;GO:0006790;GO:0008152;GO:0008150;GO:0003674
OG0000039	137	No	0	No	GT2;GT4	G;Q;H;M;S;V	GO:0005575;GO:0071944;GO:0044464;GO:0016757;GO:0030312;GO:0003824;GO:0016020;GO:0016740;GO:0005618;GO:0005886;GO:0005623;GO:0003674
OG0000040	136	No	0	No		E;H;C	GO:0046176;GO:0008873;GO:0006082;GO:0005975;GO:0044281;GO:0016491;GO:0055114;GO:0019522;GO:0016616;GO:0003674;GO:0072329;GO:0044424;GO:0019752;GO:0046395;GO:0071704;GO:0044444;GO:0005737;GO:0046181;GO:0016052;GO:0005623;GO:0005829;GO:0044237;GO:0044282;GO:0016614;GO:0009056;GO:0008150;GO:0019520;GO:0044248;GO:0005575;GO:0044275;GO:0032787;GO:0044464;GO:0016618;GO:0003824;GO:0009987;GO:0016054;GO:…
OG0000041	136	No	0	Yes		L;K;F;J	GO:0022618;GO:0006725;GO:0070035;GO:0071840;GO:0022607;GO:0044424;GO:0043170;GO:0044444;GO:0006807;GO:0003723;GO:0005623;GO:0008104;GO:0016462;GO:0016070;GO:0033036;GO:0042254;GO:0016817;GO:0003725;GO:0022613;GO:0008143;GO:0070717;GO:0003674;GO:0051179;GO:0008186;GO:0006996;GO:0044237;GO:0034622;GO:0003724;GO:0045495;GO:0043228;GO:0042623;GO:0016818;GO:0003824;GO:0043232;GO:0009987;GO:0043933;GO:…
OG0000042	135	No	1	Yes		C	GO:0019439;GO:0044237;GO:0006725;GO:0009056;GO:0003824;GO:0016491;GO:0009987;GO:0016725;GO:0055114;GO:0008152;GO:0008150;GO:0044248;GO:0003674
OG0000043	133	No	0	Yes	CBM50	S;M	GO:0050789;GO:0043900;GO:0065007;GO:1900190;GO:0050794;GO:0008150
OG0000044	130	No	0	Yes	GH171	V	GO:1901565;GO:0008144;GO:0070011;GO:0008360;GO:0016787;GO:0033293;GO:0140096;GO:0050793;GO:0003674;GO:0071944;GO:0000270;GO:0043167;GO:1901136;GO:0051128;GO:0043170;GO:0071704;GO:0065007;GO:0006508;GO:0043168;GO:0004180;GO:0006027;GO:0097159;GO:0019538;GO:0006807;GO:1901681;GO:0008238;GO:0005623;GO:0005488;GO:0036094;GO:0022603;GO:0030203;GO:0065008;GO:1901363;GO:0009056;GO:0016020;GO:0005886;GO:…
OG0000045	130	No	1	No		K;T	GO:0010468;GO:0006725;GO:0010557;GO:0051253;GO:0031325;GO:0045935;GO:0034654;GO:0019438;GO:0009890;GO:0044424;GO:0031327;GO:0043170;GO:0044444;GO:0009891;GO:0006807;GO:0046677;GO:0005623;GO:0051704;GO:0010467;GO:0140110;GO:1903507;GO:0042710;GO:0050794;GO:0044764;GO:0016070;GO:0045934;GO:0009889;GO:0019222;GO:0009058;GO:0031344;GO:0018130;GO:0048522;GO:0048518;GO:0003674;GO:0031346;GO:0048523;GO:…
OG0000046	130	No	0	No		K	GO:0010468;GO:0006725;GO:0051253;GO:0034654;GO:0019438;GO:0009890;GO:0044424;GO:0031327;GO:0043170;GO:0044444;GO:0006807;GO:0005623;GO:0010467;GO:1903507;GO:0050794;GO:0016070;GO:0045934;GO:0009889;GO:0019222;GO:0009058;GO:0018130;GO:0003674;GO:0048523;GO:0045892;GO:2000113;GO:0031326;GO:0044237;GO:0051171;GO:2001141;GO:0000987;GO:0010629;GO:0050789;GO:0009987;GO:0010556;GO:1903506;GO:0000976;GO:…
OG0000047	130	No	0	No		K
OG0000048	128	No	0	Yes		K
OG0000049	126	No	1	Yes		P;U	GO:0009605;GO:0006950;GO:0031226;GO:0042908;GO:0009991;GO:0010438;GO:0031224;GO:0042959;GO:0003674;GO:0044425;GO:0071944;GO:0031667;GO:0051179;GO:0042918;GO:0050896;GO:0031668;GO:0042910;GO:0016021;GO:0071496;GO:0005623;GO:0044237;GO:0051234;GO:0051716;GO:0005215;GO:0016020;GO:0006790;GO:0055085;GO:0005886;GO:0008150;GO:0033554;GO:0005575;GO:0005887;GO:0044459;GO:0031669;GO:0042594;GO:0044464;GO:…
OG0000050	123	No	0	Yes		E	GO:0098655;GO:0015075;GO:0015658;GO:0042970;GO:0015804;GO:0042968;GO:0003674;GO:0071944;GO:0008514;GO:0046942;GO:0005342;GO:0051179;GO:0015807;GO:0006820;GO:0046943;GO:0005623;GO:0098656;GO:0051234;GO:0034220;GO:0005215;GO:0006865;GO:0016020;GO:0015711;GO:0055085;GO:0005886;GO:0008150;GO:0015318;GO:0008324;GO:0006812;GO:0005575;GO:1902475;GO:0044464;GO:0003333;GO:0015820;GO:0071702;GO:0006810;GO:…
OG0000051	123	No	1	Yes		C
OG0000052	121	No	0	No		S;I;Q
OG0000053	119	No	0	No		L;S;K	GO:0010468;GO:0016032;GO:0048518;GO:0044403;GO:0010558;GO:0051253;GO:0043902;GO:0005515;GO:0080090;GO:0019219;GO:0009890;GO:0001067;GO:0003674;GO:0048523;GO:2000112;GO:0045892;GO:0019044;GO:0019042;GO:0044212;GO:0048524;GO:0031327;GO:0065007;GO:0019012;GO:0010944;GO:2000113;GO:0031324;GO:0031326;GO:0048519;GO:0005488;GO:0042802;GO:0006355;GO:0050792;GO:0051704;GO:0043900;GO:0051171;GO:0060255;GO:…
OG0000054	117	No	0	Yes	GT4	E;T
OG0000055	116	No	0	No		E;C	GO:1901565;GO:0009324;GO:0006082;GO:0019478;GO:0046416;GO:0006522;GO:0016491;GO:0044281;GO:0098796;GO:0009080;GO:0042853;GO:0055114;GO:1902494;GO:1901605;GO:0003674;GO:0044425;GO:0071944;GO:0016638;GO:0046144;GO:0019752;GO:0044424;GO:0009063;GO:0046395;GO:0032991;GO:0071704;GO:0005737;GO:0006520;GO:0042851;GO:0006807;GO:0005623;GO:0044237;GO:0098797;GO:1990204;GO:0044282;GO:0046436;GO:0019480;GO:…
OG0000056	116	No	0	No		E;S;P	GO:0051181;GO:0008144;GO:0035639;GO:0015886;GO:0017076;GO:0032553;GO:0003674;GO:0071944;GO:0043167;GO:0051179;GO:0043168;GO:0097367;GO:0005623;GO:0005488;GO:0036094;GO:0051234;GO:0005215;GO:1901363;GO:0016020;GO:0000166;GO:0051184;GO:0055085;GO:0005886;GO:1901678;GO:0008150;GO:1901265;GO:0005575;GO:0032559;GO:0015232;GO:0044464;GO:0071702;GO:0006810;GO:0032555;GO:0071705;GO:0030554;GO:0005524;GO:…
OG0000057	116	No	0	Yes		N;U	GO:0005575;GO:0009289;GO:0044464;GO:0042995;GO:0005623
OG0000058	116	No	0	No		V
OG0000059	115	Yes	3	No		E;P;U
OG0000060	114	No	0	No		E;P	GO:0051181;GO:0008144;GO:0035639;GO:0015886;GO:0017076;GO:0032553;GO:0009314;GO:0003674;GO:0043167;GO:0051179;GO:0050896;GO:0043168;GO:0097367;GO:0005488;GO:0036094;GO:0051234;GO:0005215;GO:1901363;GO:0000166;GO:0051184;GO:0055085;GO:1901678;GO:0008150;GO:1901265;GO:0032559;GO:0015232;GO:0071702;GO:0006810;GO:0009628;GO:0032555;GO:0071705;GO:0030554;GO:0005524;GO:0022857;GO:0097159
OG0000061	112	No	0	No		K;T
OG0000062	112	No	0	No	GT4	V;Q	GO:0098796;GO:0031224;GO:0042493;GO:0044872;GO:1990196;GO:0043492;GO:0043167;GO:0043170;GO:0006807;GO:0016021;GO:0046677;GO:0005623;GO:0042891;GO:0098797;GO:0051234;GO:0051641;GO:0034613;GO:0008104;GO:0016020;GO:0016462;GO:1901265;GO:0032559;GO:0033036;GO:0016817;GO:1901564;GO:0015399;GO:1990778;GO:0022857;GO:0015893;GO:0042895;GO:0032553;GO:1902494;GO:0046618;GO:0022804;GO:0003674;GO:0044873;GO:…
OG0000063	111	No	0	No		K;T	GO:0000976;GO:0009893;GO:0010468;GO:0010557;GO:0048522;GO:0051254;GO:0048518;GO:0003690;GO:0031328;GO:0031325;GO:0045935;GO:1902680;GO:0080090;GO:0019219;GO:0043565;GO:0001067;GO:0003674;GO:2000112;GO:0044212;GO:0032991;GO:0065007;GO:0010628;GO:0009891;GO:0051173;GO:0031326;GO:0005488;GO:0060255;GO:0006355;GO:0051171;GO:0140110;GO:1901363;GO:0003677;GO:2001141;GO:0045893;GO:0050794;GO:0008150;GO:…
OG0000064	111	No	0	No		S;K	GO:0010468;GO:0006725;GO:0051253;GO:0034654;GO:0019438;GO:0009890;GO:0044424;GO:0031327;GO:0043170;GO:0044444;GO:0006807;GO:0005623;GO:0010467;GO:0140110;GO:1903507;GO:0050794;GO:0016070;GO:0045934;GO:0009889;GO:0019222;GO:0009058;GO:0018130;GO:0003674;GO:0048523;GO:0045892;GO:2000113;GO:0031326;GO:0044237;GO:0051171;GO:2001141;GO:0010629;GO:0033554;GO:0050789;GO:0009987;GO:0010556;GO:1903506;GO:…
OG0000065	109	No	0	No		T
OG0000066	109	No	1	Yes		T	GO:0071944;GO:0005575;GO:0044464;GO:0016020;GO:0005886;GO:0005623
OG0000067	109	No	0	Yes		K;U;M;T;D
OG0000068	109	No	1	Yes		V	GO:0015078;GO:0015075;GO:0031226;GO:0098655;GO:0015893;GO:0042221;GO:0031224;GO:0042493;GO:0046618;GO:0022804;GO:0003674;GO:0044425;GO:0071944;GO:0015298;GO:0015672;GO:0051179;GO:0050896;GO:0022890;GO:0016021;GO:0005623;GO:1902600;GO:0051234;GO:0015238;GO:0034220;GO:0005215;GO:0098662;GO:0016020;GO:0055085;GO:0005886;GO:0006855;GO:0008150;GO:0008324;GO:0006812;GO:0005575;GO:0005887;GO:0044459;GO:…
OG0000069	107	No	1	No		K;T
OG0000070	107	No	0	No	GT2;GT4	E;H;M	GO:0048037;GO:0070279;GO:0030170;GO:0043167;GO:0031667;GO:0009246;GO:0046378;GO:0043170;GO:0052200;GO:0031668;GO:0044264;GO:0046916;GO:0051704;GO:0016740;GO:0055065;GO:0055082;GO:0050662;GO:1901135;GO:0098771;GO:0009058;GO:0050801;GO:0009267;GO:0055076;GO:0044403;GO:0042592;GO:0003674;GO:0055080;GO:0048878;GO:0071496;GO:0033692;GO:1901137;GO:0044237;GO:0075136;GO:0052572;GO:0052173;GO:0033554;GO:…
OG0000071	106	No	0	No		K;T	GO:0050789;GO:0007165;GO:0051716;GO:0065007;GO:0007154;GO:0000156;GO:0000160;GO:0009987;GO:0050896;GO:0035556;GO:0023052;GO:0050794;GO:0008150;GO:0060089;GO:0003674
OG0000072	106	No	0	Yes		G
OG0000073	106	No	0	No		E
OG0000074	104	No	0	No		K	GO:0010468;GO:0006725;GO:0010557;GO:0006082;GO:0031325;GO:0045935;GO:0034654;GO:0019438;GO:0019752;GO:0043170;GO:0046394;GO:0009891;GO:0006807;GO:0010467;GO:0140110;GO:0050794;GO:0016070;GO:0016829;GO:0032787;GO:0009889;GO:0019222;GO:0009058;GO:0016053;GO:0006089;GO:0009438;GO:0019243;GO:0018130;GO:0048522;GO:0048518;GO:0044281;GO:0016835;GO:0003674;GO:0010628;GO:0051173;GO:0072330;GO:0031326;GO:…
OG0000075	104	Yes	2	No		K
OG0000076	103	No	1	No		K
OG0000077	103	No	0	Yes		K	GO:0000976;GO:0018130;GO:0006725;GO:0046483;GO:0003690;GO:0000986;GO:1901576;GO:0034654;GO:0043565;GO:0019438;GO:0001067;GO:0003674;GO:0044249;GO:0044424;GO:0044212;GO:0071704;GO:0043170;GO:0044444;GO:0005737;GO:0006807;GO:0044271;GO:0005623;GO:0005488;GO:0005829;GO:0044237;GO:1901362;GO:0034645;GO:0010467;GO:1901360;GO:1901363;GO:0003677;GO:0032774;GO:0097659;GO:0000984;GO:0001017;GO:0008150;GO:…
OG0000078	102	No	0	No		K;T
OG0000079	101	No	0	Yes		S
OG0000080	101	No	0	Yes		K	GO:0009893;GO:0010468;GO:0010604;GO:0048518;GO:0006082;GO:0044281;GO:1901576;GO:0008652;GO:1901605;GO:1901607;GO:0019752;GO:0044249;GO:0044424;GO:0009067;GO:0071704;GO:0005737;GO:0006520;GO:0065007;GO:0010628;GO:0043436;GO:1901566;GO:0046394;GO:0006807;GO:0043648;GO:0044283;GO:0005623;GO:0060255;GO:0044237;GO:0009089;GO:0006553;GO:0008150;GO:0005575;GO:0050789;GO:0044464;GO:0019222;GO:0009058;GO:…
OG0000081	100	No	0	No		H	GO:0006725;GO:0006082;GO:1901615;GO:0044281;GO:1901616;GO:0042737;GO:0017144;GO:0003674;GO:0018918;GO:0072329;GO:0018958;GO:0019752;GO:0046395;GO:0071704;GO:0044237;GO:0044282;GO:0042537;GO:1901360;GO:0019336;GO:0009056;GO:0016830;GO:0008150;GO:0044248;GO:0016833;GO:0016829;GO:0019439;GO:1901361;GO:0019396;GO:0032787;GO:0003824;GO:0009987;GO:0016054;GO:1901575;GO:0008152;GO:0043436
OG0000082	100	No	0	No		G;P;V	GO:0005975;GO:0015753;GO:0008144;GO:0044281;GO:0051119;GO:0035639;GO:0008643;GO:0034219;GO:0017076;GO:0032553;GO:0003674;GO:0015145;GO:0043167;GO:0042732;GO:0005996;GO:0071704;GO:0051179;GO:0015750;GO:0043168;GO:0015148;GO:0097367;GO:0005488;GO:0036094;GO:0051234;GO:0015749;GO:0015144;GO:0019321;GO:0005215;GO:1901363;GO:0000166;GO:0055085;GO:0008150;GO:0015146;GO:0044238;GO:1901265;GO:0032559;GO:…
OG0000083	100	No	0	No		H;C
OG0000084	99	No	0	No		S
OG0000085	99	No	0	Yes		S
OG0000086	99	No	1	No		E;U
OG0000087	98	No	0	No		K	GO:0010468;GO:0010557;GO:0051253;GO:0031325;GO:0045935;GO:0009890;GO:0044424;GO:0005996;GO:0031327;GO:0044444;GO:0009891;GO:0005623;GO:0140110;GO:1903507;GO:0019323;GO:0050794;GO:0045934;GO:0009889;GO:0019222;GO:0048522;GO:0048518;GO:0044281;GO:0003674;GO:0048523;GO:0045892;GO:0010628;GO:2000113;GO:0051173;GO:0031326;GO:0044282;GO:0051171;GO:2001141;GO:0010629;GO:0032993;GO:0050789;GO:1901575;GO:…
OG0000088	98	No	0	Yes		U
OG0000089	98	No	0	Yes		K
OG0000090	97	No	1	Yes		J	GO:0044270;GO:0006725;GO:0019860;GO:1901565;GO:0046483;GO:0072527;GO:0044281;GO:0042737;GO:0017144;GO:0006212;GO:0071704;GO:0009112;GO:0072529;GO:0006807;GO:0046113;GO:0044237;GO:1901360;GO:0009056;GO:0034641;GO:0008150;GO:1901361;GO:0019740;GO:0006139;GO:0046700;GO:0055086;GO:0006208;GO:0009987;GO:1901564;GO:0006206;GO:1901575;GO:0008152;GO:0044238;GO:0044248
OG0000091	97	No	0	No		K
OG0000092	96	No	0	No		J	GO:0008080;GO:0051259;GO:0043933;GO:1901565;GO:0006473;GO:0016043;GO:0051289;GO:0044085;GO:0005515;GO:0051260;GO:0006595;GO:0071840;GO:0034212;GO:0043412;GO:0016410;GO:0003674;GO:0022607;GO:0043167;GO:0051262;GO:0043543;GO:0044424;GO:0071704;GO:0044106;GO:0046872;GO:0005737;GO:0043170;GO:0044444;GO:0008999;GO:0036211;GO:0043169;GO:0019538;GO:0006807;GO:0000287;GO:0016746;GO:0042402;GO:0005623;GO:…
OG0000093	96	No	0	No		K	GO:0050789;GO:0031323;GO:0019217;GO:0019222;GO:0019216;GO:0010565;GO:0065007;GO:0080090;GO:0050794;GO:0008150;GO:0062012
OG0000094	96	No	1	No		I	GO:0006631;GO:0016042;GO:0006082;GO:0030312;GO:0044281;GO:0044255;GO:0005618;GO:0016835;GO:0055114;GO:0003674;GO:0071944;GO:0072329;GO:0019752;GO:0046395;GO:0016836;GO:0071704;GO:0044242;GO:0019395;GO:0005623;GO:0044237;GO:0009062;GO:0044282;GO:0009056;GO:0016020;GO:0004300;GO:0005886;GO:0034440;GO:0008150;GO:0044248;GO:0016829;GO:0005575;GO:0006629;GO:0032787;GO:0044464;GO:0003824;GO:0009987;GO:…
OG0000095	94	No	1	No		E	GO:0015075;GO:0042970;GO:0015804;GO:0042968;GO:0003674;GO:0071944;GO:0008514;GO:0046942;GO:0005342;GO:0051179;GO:0015807;GO:0006820;GO:0046943;GO:0005623;GO:0098656;GO:0051234;GO:0034220;GO:0005215;GO:0006865;GO:0016020;GO:0015711;GO:0055085;GO:0005886;GO:0008150;GO:0015318;GO:0005575;GO:1902475;GO:0044464;GO:0003333;GO:0071702;GO:0006810;GO:0015171;GO:0006811;GO:1905039;GO:0015849;GO:1903825;GO:…
OG0000096	94	No	0	No		P	GO:0031226;GO:0008144;GO:0035639;GO:0031224;GO:0017076;GO:0032553;GO:0003674;GO:0044425;GO:0071944;GO:0043167;GO:0043168;GO:0097367;GO:0016021;GO:0005623;GO:0005488;GO:0036094;GO:1901363;GO:0016020;GO:0000166;GO:0005886;GO:1901265;GO:0005575;GO:0005887;GO:0044459;GO:0032559;GO:0044464;GO:0032555;GO:0030554;GO:0005524;GO:0097159
OG0000097	93	No	0	No		K;T
OG0000098	93	No	0	No		S;I;C;Q
OG0000099	93	No	0	No		E;S;H;C
OG0000100	92	Yes	3	No		G;P;U	GO:0015794;GO:0015075;GO:0015605;GO:0044403;GO:1901264;GO:0098533;GO:0098796;GO:0031224;GO:0044110;GO:1902494;GO:0044116;GO:0003674;GO:0044425;GO:0071944;GO:0008514;GO:0032991;GO:1902495;GO:0051179;GO:0043190;GO:0006820;GO:0001406;GO:0016021;GO:0040007;GO:0005623;GO:0051704;GO:1990351;GO:0098797;GO:0051234;GO:1904949;GO:0034220;GO:0005215;GO:0044117;GO:0016020;GO:0015711;GO:0055085;GO:0015748;GO:…
OG0000101	92	No	0	No		G;P;U
OG0000102	92	No	0	No	GH23;GH108;GH73	S;M;U
OG0000103	91	No	0	Yes		K	GO:0005575;GO:0044424;GO:0044464;GO:0005737;GO:0005622;GO:0005623
OG0000104	91	No	0	No		H;O	GO:0006950;GO:0010035;GO:0016765;GO:0000302;GO:0042221;GO:0042493;GO:0009636;GO:0003674;GO:0044424;GO:0005737;GO:0050896;GO:0046677;GO:0006979;GO:0005623;GO:0042542;GO:0016740;GO:0008150;GO:0005575;GO:1901700;GO:0044464;GO:0003824;GO:0005622;GO:0004364
OG0000105	91	No	0	No		K
OG0000106	90	No	0	Yes	CE1	E;U
OG0000107	90	No	1	Yes		K
OG0000108	88	No	0	No		N;T	GO:0009605;GO:0009893;GO:0007165;GO:0048522;GO:0048518;GO:1901873;GO:0006935;GO:0042330;GO:0042221;GO:0031325;GO:0005515;GO:0080090;GO:1901875;GO:0003674;GO:0071944;GO:0040011;GO:0044424;GO:0032991;GO:0051179;GO:0044444;GO:0005737;GO:0051247;GO:0065007;GO:0050896;GO:0023052;GO:0051173;GO:0019904;GO:0005623;GO:0005488;GO:0005829;GO:0060255;GO:0051171;GO:0051234;GO:0051641;GO:0051716;GO:0016020;GO:…
OG0000109	88	No	0	No		I;Q
OG0000110	87	No	0	No		T	GO:0007165;GO:0016310;GO:0006468;GO:0006470;GO:0018106;GO:0016787;GO:0042578;GO:0140096;GO:0043412;GO:0003674;GO:0071944;GO:0006793;GO:0071704;GO:0043170;GO:0016301;GO:0065007;GO:0036211;GO:0050896;GO:0035556;GO:0019538;GO:0006807;GO:0023052;GO:0040007;GO:0005623;GO:0044237;GO:0051716;GO:0005576;GO:0016788;GO:0016020;GO:0016740;GO:0006796;GO:0016791;GO:0018202;GO:0005886;GO:0050794;GO:0008150;GO:…
OG0000111	87	No	1	No		S;P;C;O	GO:0048037;GO:0016491;GO:0016730;GO:0055114;GO:0003674;GO:0043167;GO:0044424;GO:0071704;GO:0005737;GO:0016731;GO:0043168;GO:0097159;GO:0043446;GO:0005623;GO:0005488;GO:0036094;GO:0044237;GO:0043448;GO:1901363;GO:0009056;GO:0050660;GO:0050662;GO:0008150;GO:1901265;GO:0005575;GO:0044464;GO:0003824;GO:0009987;GO:0015046;GO:1901575;GO:0005622;GO:0008152;GO:0000166;GO:0044248
OG0000112	87	No	1	No		K
OG0000113	87	No	0	Yes		S;M;C;T
OG0000114	87	No	0	No		K
OG0000115	86	No	1	No	GH5	L;K;T
OG0000116	86	No	0	Yes		M;U
OG0000117	86	No	0	No		G	GO:0005575;GO:0005576
OG0000118	86	No	0	No		E
OG0000119	86	No	1	Yes		S;I
OG0000120	85	No	0	No		E	GO:0044272;GO:0004121;GO:0009086;GO:0006082;GO:0016765;GO:0044281;GO:1901576;GO:0008652;GO:0004123;GO:0000096;GO:1901605;GO:1901607;GO:0003674;GO:0019752;GO:0044249;GO:0009067;GO:0071704;GO:0006520;GO:1901566;GO:0016846;GO:0043436;GO:0046394;GO:0006807;GO:0044283;GO:0044237;GO:0016740;GO:0006790;GO:0008150;GO:0006555;GO:0016829;GO:0003962;GO:0009058;GO:0016053;GO:0003824;GO:0009987;GO:1901564;GO:…
OG0000121	85	No	0	No		K
OG0000122	85	No	0	Yes		S;K;I;T
OG0000123	84	No	0	Yes		T
OG0000124	84	No	0	No		K	GO:0010468;GO:0010557;GO:0006082;GO:0051253;GO:0062013;GO:0031325;GO:0045935;GO:0051055;GO:0009890;GO:0019752;GO:0044424;GO:0031327;GO:0044444;GO:0009891;GO:0005623;GO:0140110;GO:1903507;GO:0050794;GO:0045934;GO:1903726;GO:0032787;GO:0009889;GO:0019222;GO:0046890;GO:1903725;GO:0048522;GO:0048518;GO:0019216;GO:0044281;GO:0003674;GO:0048523;GO:0045892;GO:0071072;GO:0019217;GO:0010628;GO:0097159;GO:…
OG0000125	84	No	0	No	AA4	C
OG0000126	84	No	0	No	GH28	S;L
OG0000127	83	No	0	No		G;Q
OG0000128	83	No	1	No		K
OG0000129	83	No	1	No		V;P	GO:0043413;GO:1901264;GO:1901576;GO:0009100;GO:0008643;GO:0016787;GO:0018279;GO:0043412;GO:0009101;GO:0034040;GO:0022804;GO:0003674;GO:0022884;GO:0043492;GO:0044249;GO:0017111;GO:0043170;GO:0051179;GO:0015405;GO:0071704;GO:0042626;GO:0036211;GO:1901566;GO:0071702;GO:0015772;GO:0019538;GO:0006807;GO:0070085;GO:1901137;GO:0044237;GO:0015221;GO:0034645;GO:0051234;GO:0044267;GO:0005215;GO:0006487;GO:…
OG0000130	83	Yes	2	No		E;G;P	GO:0005575;GO:0071944;GO:0044464;GO:0016020;GO:0005886;GO:0005623
OG0000131	82	No	0	No		L;K;T
OG0000132	82	No	0	No		K;T
OG0000133	82	No	0	No		K
OG0000134	81	No	1	No		O	GO:0006950;GO:0016667;GO:0016491;GO:0003824;GO:0015036;GO:0050896;GO:0055114;GO:0008152;GO:0008150;GO:0006979;GO:0003674
OG0000135	81	Yes	2	Yes		P;M
OG0000136	81	No	0	Yes		S
OG0000137	80	No	0	No		I;Q
OG0000138	80	No	0	Yes	GH16	S;I	GO:0005975;GO:1901576;GO:0044255;GO:1903509;GO:0034637;GO:0005976;GO:0044249;GO:0071704;GO:0043170;GO:0008653;GO:0044264;GO:0033692;GO:1901137;GO:0044237;GO:0034645;GO:0016020;GO:0016051;GO:0009103;GO:0008150;GO:1901135;GO:0005575;GO:0006629;GO:0008610;GO:0009058;GO:0009059;GO:0009987;GO:0000271;GO:0044260;GO:0008152;GO:0044238;GO:0044262
OG0000139	79	No	0	Yes		M;O	GO:0000413;GO:0140096;GO:0043412;GO:0003674;GO:0044424;GO:0016853;GO:0016859;GO:0071704;GO:0043170;GO:0044444;GO:0005737;GO:0036211;GO:0019538;GO:0006807;GO:0018208;GO:0005623;GO:0005829;GO:0044237;GO:0003755;GO:0008150;GO:0005575;GO:0044464;GO:0044267;GO:0018193;GO:0003824;GO:0006464;GO:0009987;GO:1901564;GO:0005622;GO:0044260;GO:0008152;GO:0044238
OG0000140	79	No	0	No		P;T
OG0000141	79	No	1	No		K;F
OG0000142	78	No	0	No		K
OG0000143	78	No	0	Yes		G;M;O
OG0000144	78	No	0	No		K	GO:0010468;GO:0080090;GO:0019219;GO:0003674;GO:2000112;GO:0065007;GO:0031326;GO:0060255;GO:0006355;GO:0051171;GO:0140110;GO:2001141;GO:0050794;GO:0008150;GO:0051252;GO:0050789;GO:0031323;GO:0009889;GO:0019222;GO:0010556;GO:0003700;GO:1903506
OG0000145	78	No	0	Yes	CBM2;GH74;CBM13;CBM88	G;S;C;O
OG0000146	78	No	0	Yes		K
OG0000147	78	No	0	Yes		E;T	GO:0007166;GO:0098793;GO:0006813;GO:0030165;GO:0099177;GO:0098796;GO:0031224;GO:0071840;GO:0022834;GO:0030659;GO:0034703;GO:0009636;GO:0006897;GO:0022607;GO:0008066;GO:0051262;GO:0044424;GO:0043170;GO:0044444;GO:0022890;GO:0016021;GO:0046677;GO:0005623;GO:0030658;GO:0098797;GO:0051234;GO:0015079;GO:0008104;GO:0098984;GO:0097708;GO:0016020;GO:0120038;GO:0050794;GO:0099572;GO:0001919;GO:0016192;GO:…
OG0000148	78	No	0	No		K;T
OG0000149	77	No	0	No		N	GO:0043226;GO:0005575;GO:0044464;GO:0005576;GO:0042995;GO:0043228;GO:0009288;GO:0005623
OG0000150	77	No	0	No		G
OG0000151	77	No	0	No		K	GO:0010468;GO:0006725;GO:0051253;GO:0034654;GO:0019438;GO:0009890;GO:0044424;GO:0031327;GO:0043170;GO:0044444;GO:0006807;GO:0005623;GO:0010467;GO:0140110;GO:1903507;GO:0050794;GO:0016070;GO:0045934;GO:0009889;GO:0019222;GO:0009058;GO:0018130;GO:0003674;GO:0048523;GO:0045892;GO:2000113;GO:0031326;GO:0044237;GO:0051171;GO:2001141;GO:0010629;GO:0050789;GO:0009987;GO:0010556;GO:1903506;GO:0000976;GO:…
OG0000152	77	No	0	Yes		E
OG0000153	77	No	0	No	GT2;GT26	M	GO:0005976;GO:0016780;GO:0016772;GO:0005975;GO:0071704;GO:0043170;GO:0003824;GO:0016740;GO:0008152;GO:0008150;GO:0044238;GO:0003674
OG0000154	76	No	0	Yes		Q
OG0000155	76	No	0	Yes		E;M
OG0000156	76	No	1	No		E;L;N;S;U
OG0000157	76	No	1	No		C	GO:0048037;GO:0006725;GO:0006082;GO:0009127;GO:0034655;GO:0006754;GO:0009161;GO:0072524;GO:0034654;GO:0019438;GO:0046939;GO:0009132;GO:0043167;GO:0006732;GO:0019752;GO:0006753;GO:0005996;GO:0019318;GO:1901566;GO:0046394;GO:0006807;GO:0046034;GO:0005623;GO:0009141;GO:0016898;GO:0046031;GO:0004459;GO:0006096;GO:0009185;GO:0004460;GO:0016614;GO:0016020;GO:0009259;GO:0050662;GO:1901135;GO:0019363;GO:…
OG0000158	76	No	0	No		Q	GO:0048037;GO:0019748;GO:0006725;GO:0072527;GO:0019438;GO:0016810;GO:0043167;GO:0018958;GO:0044424;GO:0009712;GO:0044444;GO:1901566;GO:0006807;GO:0019184;GO:0005623;GO:0031177;GO:0016020;GO:0016740;GO:0016803;GO:0009239;GO:0051188;GO:0051186;GO:0009058;GO:0006208;GO:1901564;GO:0006206;GO:0018130;GO:0019860;GO:0044281;GO:0044550;GO:0009238;GO:0003674;GO:0006212;GO:0046872;GO:0019290;GO:0009112;GO:…
OG0000159	75	No	0	Yes		U	GO:0015833;GO:0031226;GO:0045184;GO:0031224;GO:0017038;GO:0044425;GO:0071944;GO:0051179;GO:0016021;GO:0005623;GO:0051234;GO:0008104;GO:0015031;GO:0016020;GO:0042886;GO:0005886;GO:0008150;GO:0005575;GO:0005887;GO:0044459;GO:0044464;GO:0033036;GO:0071702;GO:0006810;GO:0071705
OG0000160	75	No	0	No		K	GO:0010468;GO:0051253;GO:0010558;GO:0080090;GO:0019219;GO:0009890;GO:0003674;GO:0048523;GO:2000112;GO:0045892;GO:0031327;GO:0065007;GO:2000113;GO:0031324;GO:0031326;GO:0048519;GO:0005488;GO:0060255;GO:0006355;GO:0051171;GO:1902679;GO:1901363;GO:1903507;GO:0003677;GO:0010605;GO:2001141;GO:0050794;GO:0008150;GO:0003676;GO:0010629;GO:0045934;GO:0051252;GO:0050789;GO:0031323;GO:0009889;GO:0019222;GO:…
OG0000161	75	No	0	Yes	GH0;GH109	Q;C;E;S;G
OG0000162	74	No	0	No		L
OG0000163	74	No	0	Yes		S;L;Q;P
OG0000164	74	No	0	No		K
OG0000165	74	Yes	3	No		C	GO:0030145;GO:0043167;GO:0016615;GO:0005488;GO:0016614;GO:0046872;GO:0016491;GO:0003824;GO:0003674;GO:0043169;GO:0055114;GO:0004473;GO:0008152;GO:0008150;GO:0046914;GO:0016616;GO:0004470
OG0000166	73	No	1	No		K	GO:0010468;GO:0018130;GO:0006725;GO:0046483;GO:1901576;GO:0080090;GO:0019219;GO:0034654;GO:0019438;GO:0043565;GO:0003674;GO:2000112;GO:0044249;GO:0071704;GO:0043170;GO:0065007;GO:0006807;GO:0044271;GO:0031326;GO:0005488;GO:0060255;GO:0006355;GO:0044237;GO:0034645;GO:0051171;GO:1901362;GO:0010467;GO:0140110;GO:1901360;GO:1901363;GO:0003677;GO:0032774;GO:2001141;GO:0097659;GO:0050794;GO:0008150;GO:…
OG0000167	73	No	0	Yes	AA3;AA3_2	E;C
OG0000168	73	No	0	No		I;C
OG0000169	73	No	0	Yes	CBM50	S;M
OG0000170	73	No	0	Yes		E;L;I;S;G;P	GO:0006725;GO:0006082;GO:1901615;GO:0044281;GO:0030312;GO:0042221;GO:0005618;GO:0005515;GO:0016787;GO:0046164;GO:1901616;GO:0042197;GO:0003674;GO:0016822;GO:0046435;GO:0072329;GO:0016823;GO:0071944;GO:0019752;GO:0044424;GO:0046395;GO:0071704;GO:0042206;GO:0005737;GO:0050896;GO:0016824;GO:0006066;GO:0005623;GO:0005488;GO:0042802;GO:0044237;GO:0044282;GO:0051716;GO:0070887;GO:1901360;GO:0042178;GO:…
OG0000171	73	No	0	Yes		I;C	GO:0043226;GO:1901565;GO:0019748;GO:0006082;GO:0008442;GO:0044281;GO:0016491;GO:0042221;GO:0070013;GO:0006574;GO:0043231;GO:0055114;GO:0043229;GO:0005515;GO:0009407;GO:0047577;GO:0006573;GO:1901605;GO:0061596;GO:0016616;GO:0044446;GO:0003674;GO:0009636;GO:0019752;GO:0031974;GO:0009063;GO:0044424;GO:0046395;GO:0071704;GO:0043227;GO:0044444;GO:0005737;GO:0006520;GO:0050896;GO:0043233;GO:1902777;GO:…
OG0000172	73	No	0	No	GH43_12	M	GO:0046176;GO:0006082;GO:0005975;GO:0034192;GO:0044281;GO:0016835;GO:0005515;GO:0034194;GO:0003674;GO:0072329;GO:0043167;GO:0019583;GO:0019752;GO:0046395;GO:0016836;GO:0071704;GO:0046872;GO:0050032;GO:0043436;GO:0019584;GO:0043169;GO:0016052;GO:0000287;GO:0005488;GO:0042802;GO:0044237;GO:0044282;GO:0009056;GO:0047929;GO:0019520;GO:0008150;GO:0016829;GO:0044275;GO:0032787;GO:0003824;GO:0009987;GO:…
OG0000173	72	No	0	No		K;T
OG0000174	72	No	1	Yes		T
OG0000175	72	No	0	No		T
OG0000176	72	No	1	Yes		Q	GO:0043226;GO:0018773;GO:0031981;GO:0070013;GO:0043231;GO:0016787;GO:0043229;GO:0044446;GO:0016822;GO:0003674;GO:0016823;GO:0044424;GO:0031974;GO:0034545;GO:0043227;GO:0044444;GO:0005737;GO:0043233;GO:0005654;GO:0005623;GO:0005739;GO:0005829;GO:0044422;GO:0005634;GO:0016831;GO:0016830;GO:0016829;GO:0005575;GO:0008948;GO:0044464;GO:0044428;GO:0003824;GO:0005622
OG0000177	72	No	0	Yes		E;S;G;M	GO:0044272;GO:0006082;GO:0044281;GO:1901576;GO:0008652;GO:1901605;GO:0000096;GO:1901607;GO:0003674;GO:0019752;GO:0044249;GO:0044424;GO:0071704;GO:0044444;GO:0005737;GO:0006520;GO:1901566;GO:0046394;GO:0006807;GO:0009001;GO:0044283;GO:0016746;GO:0005623;GO:0009069;GO:0005829;GO:0044237;GO:0006535;GO:0016740;GO:0006534;GO:0006790;GO:0016412;GO:0008150;GO:0005575;GO:0016407;GO:0044464;GO:0016413;GO:…
OG0000178	72	No	0	Yes		E
OG0000179	72	No	0	Yes		Q;C
OG0000180	71	No	0	No		E;J	GO:0070006;GO:0070011;GO:0016787;GO:0140096;GO:0043412;GO:0003674;GO:0008237;GO:0043167;GO:0070084;GO:0008235;GO:0044424;GO:0071704;GO:0043170;GO:0044444;GO:0005737;GO:0006508;GO:0046872;GO:0036211;GO:0043169;GO:0019538;GO:0006807;GO:0046914;GO:0008238;GO:0005623;GO:0005488;GO:0005829;GO:0044237;GO:0004177;GO:0008198;GO:0008150;GO:0008233;GO:0005575;GO:0044464;GO:0044267;GO:0003824;GO:0005506;GO:…
OG0000181	71	No	0	Yes		N;U
OG0000182	71	No	0	Yes		S
OG0000183	71	No	1	Yes		P	GO:0015080;GO:0005507;GO:0031224;GO:0060003;GO:0009636;GO:0043167;GO:1902601;GO:0006825;GO:0022890;GO:0016021;GO:0005623;GO:0046916;GO:0051234;GO:0016020;GO:0055070;GO:0055065;GO:0055082;GO:0005375;GO:0010038;GO:0098771;GO:0050801;GO:0006811;GO:0022857;GO:0015318;GO:0061687;GO:0055076;GO:0042592;GO:0003674;GO:0046915;GO:0046872;GO:0051179;GO:0043169;GO:0055080;GO:0046914;GO:0048878;GO:0098662;GO:…
OG0000184	71	No	0	No	CBM50	P	GO:0005507;GO:0005515;GO:0003674;GO:0071944;GO:0000041;GO:0043167;GO:0046872;GO:0051179;GO:0043169;GO:0006825;GO:0046914;GO:0005623;GO:0042802;GO:0005488;GO:0051234;GO:0016020;GO:0005886;GO:0008150;GO:0006812;GO:0005575;GO:0015677;GO:0044464;GO:0006810;GO:0006811;GO:0030001
OG0000185	71	No	1	No		E;U
OG0000186	70	No	0	No		I;F	GO:0006631;GO:0006725;GO:0006082;GO:0016874;GO:0009117;GO:0016878;GO:0044281;GO:0046483;GO:0044255;GO:1901576;GO:0006163;GO:0034032;GO:0003674;GO:0016408;GO:0006732;GO:0006793;GO:0006753;GO:0019752;GO:0044249;GO:0033875;GO:0006633;GO:0071704;GO:0019693;GO:0046394;GO:0016405;GO:0006807;GO:0072330;GO:0044283;GO:0016746;GO:0044237;GO:0003996;GO:1901360;GO:0004321;GO:0006796;GO:0009259;GO:0006790;GO:…
OG0000187	70	No	1	No		K;Q;C;I;M;J	GO:0008080;GO:0006473;GO:0006950;GO:0043933;GO:0044087;GO:0016043;GO:0032459;GO:0051259;GO:0051289;GO:0044085;GO:0006475;GO:0051260;GO:0071840;GO:0034212;GO:0017076;GO:0032553;GO:0043412;GO:0016410;GO:0003674;GO:0022607;GO:0043167;GO:0043543;GO:0051262;GO:0051128;GO:0043170;GO:0018205;GO:0065007;GO:0071704;GO:0036211;GO:0043254;GO:0050896;GO:0030551;GO:0043168;GO:0019538;GO:0006807;GO:0097367;GO:…
OG0000188	70	No	0	No		K	GO:0019216;GO:0008144;GO:0035639;GO:0005515;GO:0080090;GO:0017076;GO:0032553;GO:0003674;GO:0030234;GO:0043167;GO:0044424;GO:0019217;GO:0044444;GO:0005737;GO:0065007;GO:0098772;GO:0043168;GO:0097367;GO:0031326;GO:0005623;GO:0005488;GO:0005829;GO:0036094;GO:0042802;GO:0006808;GO:0062012;GO:0050790;GO:1901363;GO:0000166;GO:0050794;GO:0008150;GO:0042304;GO:1901265;GO:0005575;GO:0050789;GO:0031323;GO:…
OG0000189	70	No	0	Yes		N;U
OG0000190	70	No	0	No		S;C
OG0000191	70	No	0	No		K;T
OG0000192	70	No	0	No		H;M;F;J;D
OG0000193	70	Yes	2	No		E	GO:0009073;GO:0006725;GO:0006082;GO:0016765;GO:0044281;GO:1901576;GO:0008652;GO:0005515;GO:0019438;GO:0003674;GO:0019752;GO:0044249;GO:0044424;GO:0071704;GO:0044444;GO:0005737;GO:0006520;GO:1901566;GO:0046394;GO:0006807;GO:0003849;GO:0044283;GO:0005623;GO:0005488;GO:0005829;GO:0042802;GO:0044237;GO:1901362;GO:1901360;GO:0016740;GO:0008150;GO:0009072;GO:0005575;GO:0044464;GO:0009058;GO:0016053;GO:…
OG0000194	70	No	0	No		K;T	GO:0000976;GO:0009893;GO:0010468;GO:0010557;GO:0048522;GO:0051254;GO:0048518;GO:0003690;GO:0031328;GO:0031325;GO:0045935;GO:1902680;GO:0080090;GO:0019219;GO:0043565;GO:0001067;GO:0003674;GO:2000112;GO:0044212;GO:0032991;GO:0065007;GO:0010628;GO:0009891;GO:0051173;GO:0031326;GO:0005488;GO:0060255;GO:0006355;GO:0051171;GO:0140110;GO:1901363;GO:0003677;GO:2001141;GO:0045893;GO:0050794;GO:0008150;GO:…
OG0000195	70	No	0	No		K	GO:0009893;GO:0010468;GO:0006950;GO:0051254;GO:0010557;GO:0048522;GO:0048518;GO:0051253;GO:0006974;GO:0010558;GO:0031328;GO:0031325;GO:0045935;GO:1902680;GO:0080090;GO:0019219;GO:0009890;GO:0048523;GO:2000112;GO:0045892;GO:0044424;GO:0031327;GO:0044444;GO:0005737;GO:0065007;GO:0010628;GO:0050896;GO:0009891;GO:2000113;GO:0031324;GO:0051173;GO:0031326;GO:0005623;GO:0048519;GO:0005829;GO:0006355;GO:…
OG0000196	69	No	0	Yes		S	GO:0040011;GO:0048870;GO:0051179;GO:0097588;GO:0006928;GO:0009987;GO:0071973;GO:0071978;GO:0008150;GO:0001539;GO:0051674
OG0000197	69	No	1	Yes		S;J;C	GO:0005575;GO:0044424;GO:0044464;GO:0005737;GO:0005622;GO:0005623
OG0000198	69	No	0	Yes		S;P;M	GO:0045275;GO:0042773;GO:0006725;GO:0004222;GO:0070011;GO:0098796;GO:0009161;GO:0043231;GO:0071840;GO:0043167;GO:0070469;GO:0031930;GO:0044424;GO:0006753;GO:0031974;GO:0043170;GO:0019866;GO:0044444;GO:0072594;GO:0006807;GO:0031966;GO:0046034;GO:0005623;GO:0009141;GO:0016485;GO:0022904;GO:1990204;GO:0051234;GO:0051641;GO:0034613;GO:0010467;GO:0008104;GO:0016020;GO:0009259;GO:0050794;GO:1901135;GO:…
OG0000199	69	No	0	Yes		I	GO:0052689;GO:0016788;GO:0003824;GO:0016787;GO:0046573;GO:0003674
OG0000200	69	No	1	No		K	GO:0009893;GO:0010468;GO:0051254;GO:0010557;GO:0048522;GO:0048518;GO:0051253;GO:0010558;GO:0031328;GO:0031325;GO:0045935;GO:1902680;GO:0080090;GO:0019219;GO:0009890;GO:0003674;GO:0048523;GO:2000112;GO:0045892;GO:0031327;GO:0065007;GO:0010628;GO:0009891;GO:2000113;GO:0031324;GO:0051173;GO:0031326;GO:0048519;GO:0060255;GO:0006355;GO:0051171;GO:1902679;GO:0140110;GO:1903507;GO:2001141;GO:0010605;GO:…
OG0000201	68	No	0	No		I	GO:0005575;GO:0044424;GO:0044464;GO:0005737;GO:0005622;GO:0005623
OG0000202	68	No	0	No		K
OG0000203	68	No	0	No		N;H;T	GO:0009605;GO:0006935;GO:0042330;GO:0042221;GO:0008022;GO:0005515;GO:0140096;GO:0043412;GO:0003674;GO:0071944;GO:0043414;GO:0040011;GO:0051998;GO:0032259;GO:0044424;GO:0032991;GO:0071704;GO:0043170;GO:0044444;GO:0005737;GO:0050896;GO:0036211;GO:0008213;GO:0019538;GO:0006807;GO:0005623;GO:0005488;GO:0005829;GO:0044237;GO:0006479;GO:0008168;GO:0008171;GO:0016020;GO:0016740;GO:0098561;GO:0016741;GO:…
OG0000204	68	No	0	No		N;T	GO:0009605;GO:0018277;GO:0051723;GO:0006935;GO:0042330;GO:0042221;GO:1990827;GO:0005515;GO:0016787;GO:0070988;GO:0043412;GO:0140096;GO:0003674;GO:0071944;GO:0040011;GO:0044424;GO:0071704;GO:0043170;GO:0044444;GO:0005737;GO:0036211;GO:0050896;GO:0019538;GO:0006807;GO:0005623;GO:0005488;GO:0005829;GO:0044237;GO:0016788;GO:0016020;GO:0006482;GO:0005886;GO:0008150;GO:0005575;GO:0044464;GO:0044267;GO:…
OG0000205	68	No	0	Yes	CBM5;CBM13;PL0	Q;M;O	GO:0005575;GO:0005576
OG0000206	68	No	0	No		E
OG0000207	68	No	0	Yes		E;J	GO:0051259;GO:0043933;GO:1901565;GO:0016043;GO:0051289;GO:0006082;GO:0009068;GO:0044085;GO:0044281;GO:0005515;GO:0016787;GO:0051260;GO:0071840;GO:0004067;GO:1901605;GO:0003674;GO:0016810;GO:0022607;GO:0072329;GO:0051262;GO:0019752;GO:0044424;GO:0009063;GO:0031975;GO:0046395;GO:0071704;GO:0044444;GO:0005737;GO:0006520;GO:0009064;GO:0030313;GO:0006528;GO:0043436;GO:0006807;GO:0005623;GO:0005488;GO:…
OG0000208	68	No	0	No		S
OG0000209	68	No	0	No		C	GO:0043226;GO:0007275;GO:0043231;GO:0120035;GO:0043229;GO:0044429;GO:0044446;GO:0050793;GO:0051960;GO:0050767;GO:0065007;GO:0044424;GO:0031975;GO:0098588;GO:0010975;GO:0043227;GO:0044444;GO:0005737;GO:0051128;GO:0050773;GO:0032502;GO:0045595;GO:0007399;GO:0019867;GO:0045664;GO:0032501;GO:0048699;GO:0031966;GO:0005623;GO:0005739;GO:0051239;GO:0044422;GO:0016020;GO:0048731;GO:0031967;GO:0050794;GO:…
OG0000210	67	No	0	No		K;T
OG0000211	67	Yes	2	No		C
OG0000212	67	No	0	No		E;S;G;P	GO:0015078;GO:0015075;GO:0031226;GO:0098655;GO:1901264;GO:0031224;GO:0022804;GO:0003674;GO:0044425;GO:0071944;GO:0015295;GO:0015672;GO:0051179;GO:0022890;GO:0016021;GO:0005623;GO:1902600;GO:0051234;GO:0034220;GO:0005215;GO:0098662;GO:0016020;GO:0055085;GO:0005886;GO:0008150;GO:0008324;GO:0006812;GO:0015293;GO:0005575;GO:0005887;GO:0044459;GO:0015294;GO:0044464;GO:0071702;GO:0006810;GO:0015291;GO:…
OG0000213	67	No	0	No		K
OG0000214	66	No	0	No		N;T	GO:0006935;GO:0018106;GO:0031325;GO:0042330;GO:0043412;GO:0044424;GO:0043170;GO:0044444;GO:0032269;GO:0035556;GO:0006807;GO:0005623;GO:0004673;GO:0051234;GO:0051641;GO:0016020;GO:0016740;GO:0023014;GO:0050794;GO:0051248;GO:0016772;GO:0019222;GO:0032879;GO:1901564;GO:0045937;GO:0032268;GO:0031401;GO:0007165;GO:0048522;GO:0035307;GO:0048518;GO:1901875;GO:0003674;GO:0048523;GO:0032101;GO:0006793;GO:…
OG0000215	66	No	0	No		O	GO:0006950;GO:0047134;GO:0016491;GO:0004791;GO:0015036;GO:0042221;GO:0042592;GO:0045454;GO:0055114;GO:0019725;GO:0009636;GO:0003674;GO:0044424;GO:0016668;GO:0044444;GO:0005737;GO:0016651;GO:0065007;GO:0050896;GO:0098869;GO:0006979;GO:0005623;GO:0005829;GO:0015035;GO:0051716;GO:0070887;GO:0016209;GO:0065008;GO:0050794;GO:0034599;GO:0008150;GO:0033554;GO:0098754;GO:0005575;GO:0016667;GO:0050789;GO:…
OG0000216	66	No	0	No		S
OG0000217	66	No	0	No		S
OG0000218	66	No	0	No		T
OG0000219	66	No	0	No		L
OG0000220	66	No	0	Yes		S;M
OG0000221	65	No	0	No		T
OG0000222	65	No	1	Yes		P	GO:0043199;GO:0008272;GO:0003674;GO:0043167;GO:0031975;GO:0051179;GO:0072348;GO:0030313;GO:0043168;GO:1901681;GO:0006820;GO:0005623;GO:0005488;GO:0044237;GO:0015698;GO:0051234;GO:0006790;GO:0042597;GO:0008150;GO:0005575;GO:0044464;GO:0030288;GO:0006810;GO:0006811;GO:0009987;GO:0008152
OG0000223	65	No	1	No		K
OG0000224	65	No	0	No		H;C
OG0000225	65	No	1	Yes		M
OG0000226	65	No	0	No		V;U	GO:0015078;GO:0015075;GO:0031226;GO:0098655;GO:0015893;GO:0042221;GO:0098796;GO:0005515;GO:0031224;GO:0042493;GO:0046618;GO:0022804;GO:0003674;GO:0044425;GO:0071944;GO:1990281;GO:0015298;GO:0015672;GO:0032991;GO:0051179;GO:1902495;GO:0050896;GO:0022890;GO:0016021;GO:0005623;GO:0005488;GO:0042802;GO:1902600;GO:1990351;GO:0051234;GO:0015238;GO:0034220;GO:0005215;GO:0098662;GO:0016020;GO:0055085;GO:…
OG0000227	65	No	1	Yes		P;U
OG0000228	65	No	1	No		S;T
OG0000229	64	No	0	No		S	GO:0000976;GO:0010468;GO:1900191;GO:0003690;GO:0051253;GO:0010558;GO:0005515;GO:0080090;GO:0019219;GO:0009890;GO:0001067;GO:0003674;GO:0003681;GO:0048523;GO:2000112;GO:0045892;GO:0044424;GO:0044212;GO:0031327;GO:0032991;GO:0044444;GO:0005737;GO:0065007;GO:1900190;GO:2000113;GO:0001217;GO:0031324;GO:0031326;GO:0005623;GO:0005488;GO:0005829;GO:0006355;GO:0042802;GO:0048519;GO:0043900;GO:0051171;GO:…
OG0000230	64	No	0	No		K
OG0000231	64	No	1	Yes		N;U
OG0000232	64	No	1	Yes		M;U	GO:0006497;GO:0005507;GO:0051260;GO:0071840;GO:0043412;GO:0060003;GO:0009636;GO:0022607;GO:0043167;GO:0043543;GO:0043170;GO:1901566;GO:0006825;GO:0006807;GO:0022890;GO:0046916;GO:0051234;GO:0055070;GO:0055065;GO:0055082;GO:0005375;GO:0010038;GO:0098771;GO:0009058;GO:0050801;GO:0006811;GO:0018345;GO:1901564;GO:0022857;GO:0015318;GO:0051259;GO:0061687;GO:0055076;GO:0070207;GO:0042592;GO:0008289;GO:…
OG0000233	64	No	0	Yes		M	GO:0034722;GO:0006082;GO:0044281;GO:0070011;GO:0008652;GO:1901576;GO:0016787;GO:0140096;GO:0003674;GO:0019752;GO:0044249;GO:0031975;GO:0071704;GO:0043170;GO:0006520;GO:0006508;GO:1901566;GO:0030313;GO:0046394;GO:0019538;GO:0006807;GO:0044283;GO:0097264;GO:0008238;GO:0005623;GO:0044237;GO:0043102;GO:0043094;GO:0042597;GO:0036374;GO:0008150;GO:0008233;GO:0005575;GO:0008242;GO:0044464;GO:0030288;GO:…
OG0000234	64	No	0	No		G;Q
OG0000235	64	No	0	No		C	GO:0015977;GO:0071704;GO:0016782;GO:0043427;GO:0003824;GO:0016740;GO:0008410;GO:0008152;GO:0008150;GO:0003674
OG0000236	63	No	0	No		G	GO:0006082;GO:0044281;GO:0008903;GO:0005515;GO:0003674;GO:0019752;GO:0006081;GO:0016853;GO:0071704;GO:0042803;GO:0016860;GO:0042802;GO:0005488;GO:0044237;GO:0046983;GO:0016861;GO:0008150;GO:0032787;GO:0046487;GO:0003824;GO:0009987;GO:0008152;GO:0043436
OG0000237	63	No	0	No		N;U
OG0000238	63	No	0	Yes		S;P	GO:0071944;GO:0005575;GO:0044464;GO:0016020;GO:0005886;GO:0005623
OG0000239	63	No	1	Yes		S;I	GO:0005575;GO:0005829;GO:0071944;GO:0044424;GO:0044464;GO:0016788;GO:0044444;GO:0005737;GO:0003824;GO:0016020;GO:0016790;GO:0016787;GO:0005886;GO:0005622;GO:0052689;GO:0005623;GO:0003674
OG0000240	63	No	1	No		G	GO:0044425;GO:0005575;GO:0071944;GO:0044464;GO:0016020;GO:0031224;GO:0005886;GO:0016021;GO:0005623
OG0000241	63	No	0	Yes		M;T;O;S;G	GO:0007166;GO:0010468;GO:0030056;GO:0032354;GO:0051253;GO:0060415;GO:0048589;GO:0048636;GO:0060843;GO:0071840;GO:1902531;GO:0001570;GO:0051962;GO:0099080;GO:0051272;GO:0055023;GO:0051015;GO:0019902;GO:0006928;GO:1900024;GO:0009891;GO:0002011;GO:0006807;GO:0016324;GO:0055006;GO:0014706;GO:0071453;GO:0003007;GO:0030055;GO:0061371;GO:0005912;GO:0014031;GO:0110053;GO:0050794;GO:0060537;GO:2000147;GO:…
OG0000242	63	No	0	No	GT1	C	GO:0048037;GO:0048367;GO:0022414;GO:0006725;GO:0006082;GO:0000302;GO:0043231;GO:0042493;GO:0048827;GO:0090567;GO:0046256;GO:0043167;GO:0003006;GO:0019752;GO:0044424;GO:0044444;GO:0046394;GO:0032501;GO:0006807;GO:0072491;GO:0046677;GO:0005623;GO:0051704;GO:0042537;GO:0048608;GO:0000003;GO:0050662;GO:0099402;GO:1901265;GO:0032787;GO:0006805;GO:0009058;GO:0016053;GO:0048856;GO:0044281;GO:0018973;GO:…
OG0000243	63	No	0	No		S;O
OG0000244	63	No	0	Yes		P
OG0000245	63	No	0	No		P;U	GO:0098655;GO:0015075;GO:0010035;GO:0031226;GO:0072509;GO:0046583;GO:0042221;GO:0005385;GO:0031224;GO:0000041;GO:0003674;GO:0071944;GO:0046915;GO:0044425;GO:0051179;GO:0046873;GO:0050896;GO:0006829;GO:0071577;GO:0022890;GO:0015675;GO:0016021;GO:0005623;GO:0032025;GO:0051234;GO:0010045;GO:0015562;GO:0034220;GO:0005215;GO:0098662;GO:0016020;GO:0055085;GO:0072511;GO:0005886;GO:0015099;GO:0008150;GO:…
OG0000246	63	No	0	No		E
OG0000247	63	No	1	No		K	GO:0010468;GO:0080090;GO:0019219;GO:0001067;GO:0003674;GO:2000112;GO:0044424;GO:0044212;GO:0005737;GO:0065007;GO:0031326;GO:0005623;GO:0005488;GO:0060255;GO:0006355;GO:0051171;GO:1901363;GO:0003677;GO:2001141;GO:0050794;GO:0008150;GO:0003676;GO:0051252;GO:0005575;GO:0050789;GO:0031323;GO:0009889;GO:0019222;GO:0044464;GO:1903506;GO:0010556;GO:0005622;GO:0097159
OG0000248	63	No	0	No		S
OG0000249	63	No	0	No		G;S	GO:0006950;GO:0005975;GO:0006974;GO:0030312;GO:1901576;GO:0042221;GO:0005618;GO:0016787;GO:0016868;GO:0009312;GO:0042578;GO:0004805;GO:0034637;GO:0046351;GO:0003674;GO:0071944;GO:0043167;GO:0006793;GO:0044249;GO:0044424;GO:0016853;GO:0016866;GO:0071704;GO:0046872;GO:0044444;GO:0005737;GO:0009292;GO:0050896;GO:0005991;GO:0043169;GO:0000287;GO:0040007;GO:0005992;GO:0019203;GO:0005623;GO:0005488;GO:…
OG0000250	63	No	0	Yes		E;K	GO:0018130;GO:0006725;GO:0046483;GO:1901576;GO:0034654;GO:0019438;GO:0044249;GO:0071704;GO:0043170;GO:0006807;GO:0044271;GO:1901362;GO:0044237;GO:0034645;GO:0010467;GO:1901360;GO:0032774;GO:0097659;GO:0034641;GO:0008150;GO:0006351;GO:0016070;GO:0006139;GO:0009058;GO:0009059;GO:0009987;GO:0090304;GO:0044260;GO:0008152;GO:0044238
OG0000251	63	No	0	Yes	PL9;GH113;GH23;CBM73	Q;E;M;O;P;U
OG0000252	62	No	0	No		N;U	GO:0005488;GO:0003674;GO:0005515;GO:0042802
OG0000253	62	No	1	No		K;M
OG0000254	62	No	0	No		S;C	GO:0048037;GO:0006631;GO:0016042;GO:0006082;GO:0022900;GO:0044281;GO:0016491;GO:0044255;GO:0009055;GO:0055114;GO:0033539;GO:0003674;GO:0072329;GO:0043167;GO:0019752;GO:0046395;GO:0071704;GO:0043168;GO:0097159;GO:0044242;GO:0019395;GO:0005488;GO:0036094;GO:0044237;GO:0009062;GO:0044282;GO:1901363;GO:0009056;GO:0050660;GO:0034440;GO:0050662;GO:0008150;GO:0044248;GO:0044238;GO:1901265;GO:0006091;GO:…
OG0000255	62	No	0	No		L
OG0000256	62	No	0	No		K
OG0000257	62	No	0	No		L;S;K;T	GO:0048037;GO:0052873;GO:0016491;GO:0016646;GO:0042221;GO:0055114;GO:0032553;GO:0003674;GO:0043167;GO:0044424;GO:0044444;GO:0005737;GO:0050896;GO:0043168;GO:0097367;GO:0005623;GO:0005488;GO:0005829;GO:0036094;GO:0044237;GO:0051716;GO:0070887;GO:1901363;GO:0016645;GO:0050662;GO:0008150;GO:1901265;GO:0005575;GO:0044464;GO:0006805;GO:0010181;GO:0003824;GO:0009987;GO:0071466;GO:0005622;GO:0009410;GO:…
OG0000258	62	No	1	No		S
OG0000259	62	No	0	Yes		P;C	GO:0046906;GO:0006950;GO:0010035;GO:0048037;GO:0016491;GO:0000302;GO:0042221;GO:0042493;GO:0055114;GO:0042737;GO:0009636;GO:0003674;GO:0017144;GO:0044424;GO:0044444;GO:0005737;GO:0042744;GO:0050896;GO:0016684;GO:0097159;GO:0016999;GO:0098869;GO:0046677;GO:0006979;GO:0005488;GO:0005623;GO:0020037;GO:0042743;GO:0044237;GO:0005829;GO:0051716;GO:0051187;GO:0070887;GO:0016209;GO:0042542;GO:0009056;GO:…
OG0000260	62	No	0	No		G;S;P;U	GO:0044425;GO:0005575;GO:0071944;GO:0044464;GO:0016020;GO:0031224;GO:0005886;GO:0016021;GO:0005623
OG0000261	62	No	0	No		E;H;C	GO:0016491;GO:0055114;GO:0016616;GO:0003674;GO:0044424;GO:0044444;GO:0005737;GO:0005623;GO:0005829;GO:0016614;GO:0008150;GO:0005575;GO:0044464;GO:0016618;GO:0003824;GO:0030267;GO:0005622;GO:0008152
OG0000262	62	No	0	No		E;C	GO:0048037;GO:0016615;GO:0006082;GO:0009027;GO:0044281;GO:0016491;GO:0008652;GO:1901576;GO:0055114;GO:1901605;GO:0016616;GO:1901607;GO:0003674;GO:0043167;GO:0019752;GO:0044249;GO:0044424;GO:0071704;GO:0046872;GO:0044444;GO:0005737;GO:0006520;GO:1901566;GO:0097159;GO:0046394;GO:0043169;GO:0043648;GO:0006807;GO:0000287;GO:0044283;GO:0046553;GO:0009081;GO:0005623;GO:0005488;GO:0036094;GO:0006108;GO:…
OG0000263	62	No	0	No		E;P;G;U
OG0000264	61	No	0	Yes		S
OG0000265	61	No	1	Yes		S
OG0000266	61	No	0	No		G;K	GO:0006950;GO:0016310;GO:0005975;GO:0006082;GO:0006974;GO:0044281;GO:0006044;GO:0016773;GO:0006040;GO:0042737;GO:0017144;GO:0003674;GO:0006054;GO:0006793;GO:0044424;GO:0019752;GO:0019262;GO:0046395;GO:0005996;GO:0071704;GO:1901136;GO:0016301;GO:0005737;GO:0019318;GO:0044444;GO:0050896;GO:0016999;GO:0005623;GO:0005829;GO:0019200;GO:0044237;GO:0046835;GO:0044282;GO:0051716;GO:0045127;GO:0009056;GO:…
OG0000267	61	No	0	Yes		T
OG0000268	61	No	0	No		E;G;P
OG0000269	61	No	0	No		G;K;F
OG0000270	61	No	1	No		K
OG0000271	61	No	0	No		K
OG0000272	61	No	0	No		Q
OG0000273	61	No	1	Yes	AA12	G;C
OG0000274	61	No	0	No		J	GO:0044877;GO:0043604;GO:1901576;GO:0008135;GO:0006412;GO:0043021;GO:0003674;GO:0001871;GO:0044424;GO:0044249;GO:2001065;GO:0043170;GO:0044444;GO:0005737;GO:0071704;GO:1901566;GO:0019538;GO:0006807;GO:0044271;GO:0003723;GO:0006413;GO:0005623;GO:0005488;GO:0005829;GO:0044237;GO:0034645;GO:0010467;GO:1901363;GO:0030247;GO:0003743;GO:0008150;GO:0034641;GO:0003676;GO:0006518;GO:0005575;GO:0009986;GO:…
OG0000275	61	No	0	Yes		C
OG0000276	61	No	0	No		O
OG0000277	61	No	0	No		I;C
OG0000278	61	No	0	No		H;L;F	GO:0006950;GO:0006725;GO:0046483;GO:0006974;GO:0043412;GO:0003674;GO:0032259;GO:0035510;GO:0043170;GO:0071704;GO:0006307;GO:0050896;GO:0006807;GO:0044237;GO:0051716;GO:0008168;GO:1901360;GO:0016740;GO:0016741;GO:0008150;GO:0006259;GO:0034641;GO:0008172;GO:0033554;GO:0006139;GO:0003824;GO:0003908;GO:0009987;GO:0090304;GO:0006304;GO:0044260;GO:0008152;GO:0044238;GO:0006281
OG0000279	60	No	1	Yes		P;H;K	GO:0005575;GO:0005829;GO:0044424;GO:0044464;GO:0044444;GO:0005737;GO:0005622;GO:0005623
OG0000280	60	No	1	Yes	CE1	Q
OG0000281	60	No	0	Yes		M	GO:0005575;GO:0071944;GO:0044464;GO:0031975;GO:0030312;GO:0016020;GO:0009279;GO:0019867;GO:0030313;GO:0044462;GO:0005623
OG0000282	60	No	0	Yes		C	GO:0005575;GO:0048037;GO:0044464;GO:0051536;GO:0016491;GO:0003824;GO:0003674;GO:0042597;GO:0051540;GO:0051537;GO:0016903;GO:0055114;GO:0008152;GO:0008150;GO:0005623;GO:0005488
OG0000283	60	No	0	No		L;K
OG0000284	60	No	0	No	GH38	J	GO:0043604;GO:0030312;GO:0006414;GO:0008135;GO:1901576;GO:0005618;GO:0006412;GO:0003674;GO:0071944;GO:0044249;GO:0044424;GO:0071704;GO:0043170;GO:0005737;GO:1901566;GO:0019538;GO:0006807;GO:0044271;GO:0003723;GO:0040007;GO:0005623;GO:0005488;GO:0044237;GO:0034645;GO:0010467;GO:0003746;GO:1901363;GO:0016020;GO:0005886;GO:0008150;GO:0034641;GO:0003676;GO:0006518;GO:0005575;GO:0044464;GO:0043043;GO:…
OG0000285	60	No	0	No		G;C	GO:0006082;GO:0005975;GO:0044281;GO:0016832;GO:0019580;GO:0042737;GO:0017144;GO:0003674;GO:0019752;GO:0019394;GO:0044424;GO:0046395;GO:0071704;GO:0005737;GO:0019577;GO:0008672;GO:0016052;GO:0043648;GO:0005623;GO:0019579;GO:0042836;GO:0044237;GO:0044282;GO:0042838;GO:0009056;GO:0019392;GO:0016830;GO:0008150;GO:0044248;GO:0016829;GO:0005575;GO:0044464;GO:0046392;GO:0043649;GO:0003824;GO:0009987;GO:…
OG0000286	60	No	0	Yes		E
OG0000287	60	No	0	No		P
OG0000288	59	No	0	No		N;U	GO:0071944;GO:0005575;GO:0044464;GO:0016020;GO:0005886;GO:0005623
OG0000289	59	No	0	No		V
OG0000290	59	No	1	No		K
OG0000291	59	No	0	Yes	GT51	M	GO:0008236;GO:0070011;GO:0008360;GO:0031224;GO:0071840;GO:0008955;GO:0043167;GO:0043170;GO:1901566;GO:0006807;GO:0016021;GO:0046677;GO:0005623;GO:0016020;GO:0016740;GO:0050794;GO:1901135;GO:0009252;GO:0008233;GO:0009058;GO:1901564;GO:0022604;GO:0009273;GO:0006022;GO:0003674;GO:0051128;GO:1901681;GO:0004180;GO:0006023;GO:1901137;GO:0044237;GO:0070008;GO:0016757;GO:0005886;GO:0050789;GO:0003824;GO:…
OG0000292	59	No	0	Yes		M	GO:0008219;GO:0009987;GO:0008150;GO:0012501
OG0000293	59	Yes	2	Yes		S
OG0000294	59	No	0	No		E;H	GO:0048037;GO:1901565;GO:0006082;GO:0008144;GO:0044281;GO:0008652;GO:1901576;GO:0070279;GO:0005515;GO:0030170;GO:1901605;GO:0006526;GO:0003674;GO:1901607;GO:0043167;GO:0006525;GO:0019752;GO:0046395;GO:0009063;GO:0044249;GO:0071704;GO:0006520;GO:0009064;GO:1901566;GO:0003992;GO:0043168;GO:0043436;GO:0046394;GO:0006807;GO:0044283;GO:0016769;GO:0042802;GO:0036094;GO:0005488;GO:0044237;GO:0004587;GO:…
OG0000295	59	No	0	Yes		E;M
OG0000296	58	No	0	No		E;G;P
OG0000297	58	No	0	No		I;Q
OG0000298	58	No	0	No		S;O
OG0000299	58	No	0	Yes		H
OG0000300	58	No	0	No		J
OG0000301	58	No	0	Yes		S;M
OG0000302	58	No	0	No		J
OG0000303	58	No	0	No		E;G;P
OG0000304	57	No	0	No		I;C	GO:0048037;GO:0006950;GO:0016491;GO:0016787;GO:0055114;GO:0032553;GO:0042578;GO:0140096;GO:0003674;GO:0043167;GO:0006732;GO:0044249;GO:0044424;GO:0044444;GO:0005737;GO:0016651;GO:0050896;GO:0043168;GO:0097367;GO:0006979;GO:0005623;GO:0005829;GO:0005488;GO:0036094;GO:0044237;GO:0016788;GO:1901363;GO:0008770;GO:0046857;GO:0050446;GO:0009108;GO:0008150;GO:0050662;GO:1901265;GO:0005575;GO:0044464;GO:…
OG0000305	57	No	1	Yes		M
OG0000306	57	No	0	No	AA6	S;C	GO:0016491;GO:0003824;GO:0055114;GO:0008152;GO:0008150;GO:0003674
OG0000307	57	No	0	Yes		P;H;M
OG0000308	57	No	1	No		M	GO:0006473;GO:0043412;GO:0003674;GO:0043543;GO:0044424;GO:0071704;GO:0043170;GO:0044444;GO:0005737;GO:0036211;GO:0019538;GO:0006807;GO:0016746;GO:0005623;GO:0005829;GO:0044237;GO:0016740;GO:0008150;GO:0005575;GO:0044464;GO:0016747;GO:0044267;GO:0003824;GO:0006464;GO:0009987;GO:1901564;GO:0005622;GO:0044260;GO:0008152;GO:0044238
OG0000309	57	No	0	Yes		O
OG0000310	57	No	0	No		F;T
OG0000311	57	No	0	No		S;P;U
OG0000312	57	No	0	No		S;U
OG0000313	57	No	0	Yes		I
OG0000314	57	No	0	No		I;C
OG0000315	57	Yes	3	No		T
OG0000316	57	No	1	No		E;H;C
OG0000317	57	No	0	Yes		S;K
OG0000318	56	No	1	No		C	GO:0019477;GO:1901565;GO:0006082;GO:0009068;GO:0044281;GO:0016491;GO:0043891;GO:0055114;GO:1901605;GO:0042737;GO:0017144;GO:0003674;GO:0006554;GO:0019752;GO:0046395;GO:0009063;GO:0071704;GO:0006520;GO:0043436;GO:0006807;GO:0044237;GO:0044282;GO:0016620;GO:0047100;GO:0009056;GO:0006553;GO:0008150;GO:0044248;GO:0003824;GO:0009987;GO:0016054;GO:0046440;GO:0047949;GO:1901564;GO:1901575;GO:0016903;GO:…
OG0000319	56	No	0	No		K	GO:0009893;GO:0000976;GO:0010468;GO:0051254;GO:0010557;GO:0048522;GO:0048518;GO:0003690;GO:0031328;GO:0031325;GO:0045935;GO:0005515;GO:1902680;GO:0080090;GO:0019219;GO:0043565;GO:0001067;GO:0003674;GO:2000112;GO:0044212;GO:0032991;GO:0065007;GO:0010628;GO:0009891;GO:0051173;GO:0031326;GO:0005488;GO:0042802;GO:0006355;GO:0060255;GO:0051171;GO:0140110;GO:1901363;GO:0003677;GO:2001141;GO:0045893;GO:…
OG0000320	56	No	0	Yes		K	GO:0010468;GO:0080090;GO:0019219;GO:0003674;GO:2000112;GO:0065007;GO:0031326;GO:0060255;GO:0006355;GO:0051171;GO:0140110;GO:2001141;GO:0050794;GO:0008150;GO:0051252;GO:0050789;GO:0031323;GO:0009889;GO:0019222;GO:0010556;GO:0003700;GO:1903506
OG0000321	56	No	0	Yes		M
OG0000322	56	No	0	No		H;O	GO:0006950;GO:0016765;GO:0042221;GO:0005515;GO:0009636;GO:0003674;GO:0032991;GO:0042803;GO:0050896;GO:0042802;GO:0046983;GO:0005488;GO:0009635;GO:0016740;GO:0008150;GO:0005575;GO:0003824;GO:0004364
OG0000323	56	No	1	Yes		S
OG0000324	56	No	0	No		E	GO:0048037;GO:1901565;GO:0006082;GO:0009068;GO:0008144;GO:0044281;GO:0070279;GO:0005515;GO:0016832;GO:0030170;GO:1901605;GO:0003674;GO:0043167;GO:0006566;GO:0019752;GO:0044424;GO:0009063;GO:0046395;GO:0071704;GO:0044444;GO:0005737;GO:0006520;GO:0043168;GO:0043436;GO:0097159;GO:0006807;GO:0005623;GO:0005488;GO:0005829;GO:0036094;GO:0042802;GO:0044237;GO:0044282;GO:0006567;GO:1901363;GO:0009056;GO:…
OG0000325	56	No	1	Yes		P
OG0000326	56	No	0	No		P;C
OG0000327	56	No	0	Yes	GH1	G
OG0000328	56	No	0	Yes		P
OG0000329	56	No	0	Yes		S
OG0000330	56	Yes	2	Yes		E;M
OG0000331	56	Yes	2	No		K;M;J	GO:0008080;GO:0006473;GO:1902493;GO:0034212;GO:1902494;GO:0043412;GO:1990234;GO:0016410;GO:0003674;GO:0043543;GO:0044424;GO:0032991;GO:0071704;GO:0043170;GO:0036211;GO:0019538;GO:0006807;GO:0016746;GO:0005623;GO:0044237;GO:0004596;GO:0010467;GO:0016740;GO:0008150;GO:0005575;GO:0016407;GO:0044464;GO:0016747;GO:0044267;GO:0003824;GO:0006464;GO:0009987;GO:0006474;GO:0031365;GO:0051604;GO:0031248;GO:…
OG0000332	56	No	1	No		C	GO:0004738;GO:0048037;GO:0016491;GO:0005515;GO:0055114;GO:0003674;GO:0043167;GO:0046872;GO:0042803;GO:0043168;GO:1901681;GO:0043169;GO:0000287;GO:0042802;GO:0036094;GO:0005488;GO:0046983;GO:0030976;GO:1901363;GO:0050662;GO:0008150;GO:0003824;GO:0016903;GO:0019842;GO:0008152;GO:0097159
OG0000333	56	No	0	Yes		Q;M;S;G;P
OG0000334	56	No	0	Yes		J	GO:0005575;GO:0005829;GO:0044424;GO:0044464;GO:0044444;GO:0005737;GO:0005622;GO:0005623
OG0000335	56	No	1	Yes		E;P;U
OG0000336	56	No	0	Yes		E;S;Q
OG0000337	56	No	0	No		G;S;Q
OG0000338	55	Yes	2	Yes		I;Q
OG0000339	55	No	0	No		S
OG0000340	55	No	0	No		U	GO:0005575;GO:0071944;GO:0005887;GO:0031226;GO:0044425;GO:0044464;GO:0044459;GO:0016020;GO:0031224;GO:0005886;GO:0016021;GO:0005623
OG0000341	55	No	1	No		I	GO:0006631;GO:0006082;GO:0016874;GO:0019216;GO:0044281;GO:1901576;GO:0044255;GO:0080090;GO:0045922;GO:0051055;GO:0009890;GO:0003674;GO:0048523;GO:0019752;GO:0044249;GO:0019217;GO:0044424;GO:0031327;GO:0006633;GO:0071704;GO:0044444;GO:0005737;GO:0065007;GO:0046394;GO:0031324;GO:0044283;GO:0072330;GO:0031326;GO:0005623;GO:0048519;GO:0005829;GO:0044237;GO:0004075;GO:0062012;GO:0016879;GO:0045833;GO:…
OG0000342	55	No	0	Yes	GH23	M
OG0000343	55	No	1	No		S
OG0000344	55	No	0	Yes		G
OG0000345	55	No	0	No		Q
OG0000346	55	No	0	No		C
OG0000347	55	Yes	2	No		I;C
OG0000348	55	No	0	Yes		M	GO:0009605;GO:0006950;GO:0016032;GO:0019058;GO:0044403;GO:0006974;GO:0030312;GO:0022803;GO:0098796;GO:0005515;GO:0031224;GO:0043207;GO:0051707;GO:0003674;GO:0044425;GO:0071944;GO:0031975;GO:0032991;GO:0051179;GO:0050896;GO:0009279;GO:0019867;GO:0015267;GO:0030313;GO:0044409;GO:0044462;GO:0009615;GO:0016021;GO:0051828;GO:0046930;GO:0005623;GO:0005488;GO:0022829;GO:0042802;GO:0051704;GO:0051806;GO:…
OG0000349	55	No	0	No		K;T
OG0000350	55	No	1	No		C
OG0000351	55	Yes	5	No		J
OG0000352	55	No	1	Yes		S
OG0000353	54	No	0	No		E	GO:0046417;GO:0006082;GO:0044281;GO:1901576;GO:0016835;GO:0043650;GO:0003674;GO:0019752;GO:0044249;GO:0016836;GO:0071704;GO:0046394;GO:0043648;GO:0044237;GO:0008150;GO:0016829;GO:0003855;GO:0009423;GO:0009058;GO:0016053;GO:0003824;GO:0009987;GO:0008152;GO:0044283;GO:0043436
OG0000354	54	No	0	No		S
OG0000355	54	No	0	No		S;K	GO:0005575;GO:0005829;GO:0044424;GO:0044464;GO:0044444;GO:0005737;GO:0005622;GO:0005623
OG0000356	54	No	0	No		K
OG0000357	54	No	0	No		S;F
OG0000358	54	No	0	No		H	GO:0018130;GO:0042440;GO:0006725;GO:0046483;GO:1901576;GO:0019438;GO:0006779;GO:0003674;GO:0032259;GO:0044249;GO:0071704;GO:0033014;GO:1901566;GO:0006807;GO:0044271;GO:0033013;GO:1901362;GO:0044237;GO:0008169;GO:0019354;GO:0008168;GO:1901360;GO:0016740;GO:0016741;GO:0008150;GO:0004851;GO:0034641;GO:0051188;GO:0051186;GO:0006778;GO:0009058;GO:0003824;GO:0042168;GO:0009987;GO:0046148;GO:0046156;GO:…
OG0000359	54	No	0	No		L;T
OG0000360	54	No	1	Yes		J
OG0000361	54	No	0	Yes		M;U
OG0000362	54	No	0	No		P;C;U	GO:0031224;GO:0042493;GO:0015740;GO:0015807;GO:0006820;GO:0022890;GO:0016021;GO:0005623;GO:0051234;GO:0015138;GO:0015183;GO:0006865;GO:0016020;GO:0015293;GO:1902475;GO:0006811;GO:0015140;GO:0015366;GO:1905039;GO:0022857;GO:0015318;GO:0015893;GO:0015741;GO:0022804;GO:0003674;GO:0015295;GO:0008514;GO:0046942;GO:0051179;GO:0070778;GO:0006835;GO:0015238;GO:0098662;GO:0005215;GO:0005886;GO:0033554;GO:…
OG0000363	54	No	1	Yes		O
OG0000364	54	No	0	Yes	CBM2;CBM13;CBM51	G	GO:0048037;GO:0005509;GO:0016491;GO:0055114;GO:0016901;GO:0003674;GO:0043167;GO:0031975;GO:0046872;GO:0030313;GO:0043168;GO:0043169;GO:0005623;GO:0005488;GO:0036094;GO:0016614;GO:1901363;GO:0042597;GO:0048038;GO:0008150;GO:0031406;GO:0005575;GO:0044464;GO:0030288;GO:0003824;GO:0043177;GO:0070968;GO:0019842;GO:0008152;GO:0097159
OG0000365	54	No	1	Yes		T	GO:0018106;GO:0090033;GO:0040008;GO:0031224;GO:0043412;GO:0043170;GO:0032269;GO:0044182;GO:0006970;GO:0035556;GO:0006807;GO:0031098;GO:0016021;GO:0046677;GO:0005623;GO:0071470;GO:0004673;GO:0045859;GO:0016020;GO:0016740;GO:0023014;GO:0050794;GO:1901701;GO:0051248;GO:0016772;GO:0019222;GO:0038023;GO:0004888;GO:1901564;GO:0032268;GO:0007165;GO:0048518;GO:0000156;GO:0000165;GO:0071214;GO:0003674;GO:…
OG0000366	54	No	0	Yes	AA1	Q
OG0000367	54	No	0	No		I	GO:0006631;GO:0019748;GO:0006725;GO:0016042;GO:0006082;GO:0044281;GO:0044255;GO:0042221;GO:0016835;GO:0005515;GO:0055114;GO:0009407;GO:0009852;GO:0009636;GO:0003674;GO:0072329;GO:0019752;GO:0046395;GO:0016836;GO:0016853;GO:0042445;GO:0071704;GO:0065007;GO:0050896;GO:0010124;GO:0044242;GO:0019395;GO:0005488;GO:0009404;GO:0042802;GO:0009062;GO:0044237;GO:0044282;GO:0042537;GO:0051716;GO:0070887;GO:…
OG0000368	54	No	0	No		P;H
OG0000369	53	No	1	No		S;L
OG0000370	53	No	0	Yes		K;M;T	GO:0008233;GO:0071704;GO:0043170;GO:0070011;GO:0006508;GO:0003824;GO:0140096;GO:1901564;GO:0016787;GO:0019538;GO:0006807;GO:0004175;GO:0008152;GO:0008150;GO:0044238;GO:0003674
OG0000371	53	No	0	No		C	GO:0022900;GO:0016491;GO:0009055;GO:0055114;GO:0003674;GO:0044424;GO:0044444;GO:0005737;GO:0005623;GO:0005829;GO:0044237;GO:0008150;GO:0005575;GO:0006091;GO:0044464;GO:0003824;GO:0009987;GO:0005622;GO:0008152
OG0000372	53	No	1	No	GT41	S;L;U	GO:0031224;GO:0043492;GO:0043167;GO:0044424;GO:0044444;GO:0016021;GO:0005623;GO:0051234;GO:0008104;GO:0016020;GO:0016462;GO:1901265;GO:0032559;GO:0033036;GO:0016817;GO:0015399;GO:0022857;GO:0032553;GO:0022804;GO:0003674;GO:0015450;GO:0071806;GO:0051179;GO:0042626;GO:0015440;GO:0008320;GO:0005215;GO:0005886;GO:0042623;GO:0006810;GO:0016818;GO:0003824;GO:0032555;GO:0030554;GO:0015833;GO:0031226;GO:…
OG0000373	53	No	0	No		L;K
OG0000374	53	No	1	No		E;S
OG0000375	53	No	0	Yes		S;N;D;U
OG0000376	53	No	0	No		M
OG0000377	53	No	0	No		E
OG0000378	53	No	0	No		L
OG0000379	53	No	0	No		N;U
OG0000380	53	No	0	Yes		C;O
OG0000381	53	No	0	Yes	CBM66	G
OG0000382	52	No	0	Yes		E
OG0000383	52	No	0	No		L
OG0000384	52	Yes	2	No		P	GO:0071944;GO:0005575;GO:0044464;GO:0016020;GO:0005886;GO:0005623
OG0000385	52	No	0	No	GT41	H;O
OG0000386	52	No	0	Yes	GH31	G	GO:0005975;GO:0044403;GO:0044036;GO:0004553;GO:2000899;GO:0010410;GO:0016787;GO:0009251;GO:0005515;GO:0006073;GO:0010411;GO:0003674;GO:0005976;GO:0085030;GO:0071704;GO:0043170;GO:0044419;GO:0016798;GO:0016052;GO:0044264;GO:0051704;GO:0005488;GO:0042802;GO:0044237;GO:0080176;GO:0000272;GO:0009056;GO:0010383;GO:0008150;GO:0044042;GO:2000895;GO:0003824;GO:0009057;GO:0009987;GO:1901575;GO:0044260;GO:…
OG0000387	52	No	1	No		K
OG0000388	52	No	0	Yes		M;J
OG0000389	52	No	0	No		C
OG0000390	52	No	0	No		G
OG0000391	52	No	1	No		G;P;E
OG0000392	52	No	0	No		K
OG0000393	52	Yes	2	No		G	GO:0005575;GO:0071944;GO:0051234;GO:0044464;GO:0071702;GO:0006810;GO:0051179;GO:0016020;GO:0008643;GO:0034219;GO:0055085;GO:0005886;GO:0008150;GO:0005623
OG0000394	52	No	0	Yes		K;Q;C;L;I;M;T;S
OG0000395	51	No	0	No		S
OG0000396	51	No	0	No		K	GO:0010468;GO:0019216;GO:0030312;GO:0005618;GO:0080090;GO:0071944;GO:0019217;GO:0065007;GO:0062012;GO:0005623;GO:0060255;GO:0016020;GO:0005886;GO:0050794;GO:0008150;GO:0005575;GO:0050789;GO:0031323;GO:0019222;GO:0044464;GO:0010565
OG0000397	51	No	0	No		S
OG0000398	51	No	0	No		K;T
OG0000399	51	No	0	No		T
OG0000400	51	No	1	No		S;P	GO:0044272;GO:0019748;GO:0051213;GO:0006082;GO:0006749;GO:0043231;GO:0000096;GO:0051807;GO:0043167;GO:0006732;GO:0019752;GO:0044424;GO:0020012;GO:0031974;GO:0043170;GO:0044444;GO:1901566;GO:0052200;GO:0046394;GO:0005654;GO:0006807;GO:0070221;GO:0005623;GO:0051704;GO:0070813;GO:0016702;GO:0016740;GO:0006790;GO:0051805;GO:0032787;GO:0051188;GO:0016772;GO:0051186;GO:0009058;GO:0009070;GO:0016053;GO:…
OG0000401	51	No	0	No		C	GO:0006950;GO:0016491;GO:0042221;GO:0055114;GO:0003674;GO:0044424;GO:0044444;GO:0005737;GO:0016651;GO:0050896;GO:0003960;GO:0003723;GO:0006979;GO:0005488;GO:0005829;GO:0005623;GO:0017091;GO:0051716;GO:0070887;GO:1901363;GO:0034599;GO:0008150;GO:0003676;GO:0033554;GO:0005575;GO:0044464;GO:0016655;GO:0003824;GO:0009987;GO:0005622;GO:0008152;GO:0097159
OG0000402	51	No	0	Yes	GH25;CBM50	M;J	GO:0009605;GO:0006950;GO:0016032;GO:0019058;GO:0044403;GO:0006974;GO:0030312;GO:0022803;GO:0098796;GO:0005515;GO:0031224;GO:0043207;GO:0051707;GO:0003674;GO:0044425;GO:0071944;GO:0031975;GO:0032991;GO:0051179;GO:0050896;GO:0009279;GO:0019867;GO:0015267;GO:0030313;GO:0044409;GO:0044462;GO:0009615;GO:0016021;GO:0051828;GO:0046930;GO:0005623;GO:0005488;GO:0022829;GO:0042802;GO:0051704;GO:0051806;GO:…
OG0000403	51	No	0	No	GT4	G;M
OG0000404	51	No	0	No		L	GO:0016032;GO:0006725;GO:0046483;GO:0044403;GO:0015074;GO:0003674;GO:0044424;GO:0009009;GO:0019042;GO:0071704;GO:0043170;GO:0044444;GO:0005737;GO:0019043;GO:0006310;GO:0006807;GO:0008979;GO:0005623;GO:0051704;GO:0005829;GO:0044237;GO:0008907;GO:1901360;GO:0075713;GO:0008150;GO:0006259;GO:0000150;GO:0034641;GO:0005575;GO:0044464;GO:0006139;GO:0003824;GO:0009987;GO:0140097;GO:0090304;GO:0005622;GO:…
OG0000405	51	No	1	No		E;P;U
OG0000406	51	No	1	No		K
OG0000407	51	No	0	No		C
OG0000408	51	No	0	No		Q	GO:0030145;GO:0006725;GO:0016835;GO:0005515;GO:0003674;GO:0043167;GO:0044424;GO:0016836;GO:0046872;GO:0005737;GO:0043169;GO:0046914;GO:0005623;GO:0005488;GO:0042802;GO:0044237;GO:0009056;GO:0008150;GO:0016829;GO:0008684;GO:0005575;GO:0019439;GO:0044464;GO:0003824;GO:0009987;GO:0005622;GO:0008152;GO:0044248
OG0000409	50	No	0	Yes		O
OG0000410	50	Yes	2	No		G;O	GO:1901565;GO:0006725;GO:0009074;GO:0006082;GO:0044281;GO:1901605;GO:0042737;GO:0017144;GO:0003674;GO:0006558;GO:0019752;GO:0046395;GO:0009063;GO:0016853;GO:0016859;GO:0006570;GO:0071704;GO:0006520;GO:0006572;GO:0006807;GO:1902222;GO:0044237;GO:0044282;GO:1901360;GO:0009056;GO:0006559;GO:0008150;GO:0044248;GO:0009072;GO:1901361;GO:0019439;GO:0003824;GO:0009987;GO:0016054;GO:1901564;GO:1901575;GO:…
OG0000411	50	No	0	No		I	GO:0005575;GO:0044424;GO:0044464;GO:0005737;GO:0005622;GO:0005623
OG0000412	50	No	0	No		E	GO:0006950;GO:0004121;GO:0006725;GO:1901565;GO:0006082;GO:0046483;GO:0006974;GO:0044281;GO:0047804;GO:0006090;GO:0000098;GO:1901605;GO:0000096;GO:0003674;GO:0019752;GO:0046395;GO:0009063;GO:0009071;GO:0071704;GO:0043170;GO:0006520;GO:0050896;GO:0016846;GO:0000725;GO:0009093;GO:0006310;GO:0006807;GO:0046439;GO:0019448;GO:0019450;GO:0009069;GO:0044237;GO:0044282;GO:0051716;GO:1901360;GO:0009056;GO:…
OG0000413	50	No	1	Yes	GH33;CBM6	L;S;K;T	GO:0006548;GO:0044272;GO:0044270;GO:0006725;GO:1901565;GO:0006082;GO:0046483;GO:0052698;GO:0044281;GO:0016491;GO:0008652;GO:0052803;GO:1901576;GO:0055114;GO:0006547;GO:1901605;GO:0000096;GO:0006575;GO:0003674;GO:0052703;GO:0043167;GO:0019752;GO:0044249;GO:0009063;GO:0046395;GO:0052708;GO:0046872;GO:0052699;GO:0006520;GO:0071704;GO:1901566;GO:0046394;GO:0043169;GO:0006807;GO:0044271;GO:0052701;GO:…
OG0000414	50	No	0	No		E;G
OG0000415	50	No	0	No		E	GO:0006082;GO:0044281;GO:0016491;GO:0008652;GO:1901576;GO:0055114;GO:1901605;GO:0006526;GO:0003674;GO:1901607;GO:0006525;GO:0019752;GO:0044249;GO:0071704;GO:0003942;GO:0006520;GO:0009064;GO:1901566;GO:0046394;GO:0006807;GO:0044283;GO:0044237;GO:0016620;GO:0008150;GO:0009058;GO:0016053;GO:0003824;GO:0009987;GO:1901564;GO:0009084;GO:0016903;GO:0008152;GO:0044238;GO:0043436
OG0000416	50	No	0	No		S
OG0000417	50	No	1	No		S;J;O
OG0000418	50	No	0	No		I;Q
OG0000419	50	No	1	No		S
OG0000420	50	No	0	No		E;G
OG0000421	50	No	0	No	AA4;AA7	C	GO:0004457;GO:0048037;GO:0006082;GO:0022900;GO:1901615;GO:0044281;GO:0016491;GO:0009898;GO:0009055;GO:0051990;GO:0055114;GO:0098562;GO:0015980;GO:0016901;GO:0003674;GO:0044425;GO:0071944;GO:0043167;GO:0019752;GO:0044424;GO:0071704;GO:0043168;GO:0043436;GO:0097159;GO:0005623;GO:0005488;GO:0036094;GO:0016898;GO:0022904;GO:0044237;GO:0019898;GO:0016614;GO:0071949;GO:1901363;GO:0016020;GO:0050660;GO:…
OG0000422	50	No	0	No		E;S
OG0000423	50	No	0	No		S;C
OG0000424	50	No	0	No		E;C	GO:0005575;GO:0044424;GO:0044464;GO:0005737;GO:0003824;GO:0016491;GO:0055114;GO:0005622;GO:0008152;GO:0008150;GO:0005623;GO:0003674
OG0000425	50	No	0	Yes		P;U	GO:0005575;GO:0071944;GO:0044464;GO:0016020;GO:0005886;GO:0005623
OG0000426	50	No	0	No		I
OG0000427	50	No	0	No		E
OG0000428	50	No	1	Yes		V	GO:0006950;GO:0031226;GO:0006974;GO:0042221;GO:0005515;GO:0031224;GO:0031237;GO:0003674;GO:0044425;GO:0071944;GO:0050896;GO:0031233;GO:0046677;GO:0005623;GO:0005488;GO:0042802;GO:0051716;GO:0098567;GO:0009897;GO:0016020;GO:0005886;GO:0008150;GO:0033554;GO:0005575;GO:0009986;GO:0044459;GO:0044464;GO:0009987;GO:0098552
OG0000429	50	No	0	No		S
OG0000430	50	No	1	No		K
OG0000431	50	No	1	No		E;G;P
OG0000432	50	Yes	4	Yes		P	GO:0005575;GO:0071944;GO:0044464;GO:0031975;GO:0030312;GO:0016020;GO:0009279;GO:0019867;GO:0030313;GO:0044462;GO:0005623
OG0000433	50	No	0	Yes		Q
OG0000434	50	No	1	Yes
OG0000435	49	No	0	No		K;T
OG0000436	49	No	1	No		T
OG0000437	49	No	0	No		T
OG0000438	49	No	0	No		S
OG0000439	49	No	0	Yes		P
OG0000440	49	No	0	No	CBM13	T
OG0000441	49	No	0	Yes		S	GO:0051213;GO:0016491;GO:0003824;GO:0046566;GO:0055114;GO:0008152;GO:0008150;GO:0003674
OG0000442	49	No	0	Yes	GH5_4;CBM44;CBM10;GH5;CBM2;GH25;CBM88	G	GO:0005975;GO:0044403;GO:0033946;GO:0044036;GO:0004553;GO:2000899;GO:0010410;GO:0016787;GO:0009251;GO:0006073;GO:0010411;GO:0003674;GO:0005976;GO:0085030;GO:0071704;GO:0043170;GO:0044419;GO:0052736;GO:0016798;GO:0016052;GO:0044264;GO:0051704;GO:0044237;GO:0000272;GO:0009056;GO:0010383;GO:0008150;GO:0044042;GO:2000895;GO:0003824;GO:0009057;GO:0009987;GO:1901575;GO:0044260;GO:0071554;GO:0008152;GO:…
OG0000443	49	No	0	No		S;T	GO:0044877;GO:0006950;GO:0031226;GO:0006974;GO:0031224;GO:0043021;GO:0060187;GO:0003674;GO:0044425;GO:0071944;GO:0044424;GO:0044444;GO:0005737;GO:0050896;GO:0016021;GO:0005623;GO:0005488;GO:0005829;GO:0051716;GO:0016020;GO:0043024;GO:0005886;GO:0008150;GO:0033554;GO:0005575;GO:0005887;GO:0044459;GO:0044464;GO:0009987;GO:0005622
OG0000444	49	No	1	No		E
OG0000445	49	No	0	No	CE8	I;C
OG0000446	49	No	0	No		T
OG0000447	49	No	0	No		P;U
OG0000448	49	No	0	Yes	CBM50	C
OG0000449	49	No	1	No		S
OG0000450	49	No	0	No		S;O
OG0000451	49	No	0	No		J	GO:0006418;GO:0006725;GO:0043038;GO:0006082;GO:0016874;GO:0043604;GO:0046483;GO:0044281;GO:1901576;GO:0004812;GO:0004830;GO:0006412;GO:0003674;GO:0019752;GO:0044249;GO:0044424;GO:0071704;GO:0043170;GO:0005737;GO:0006520;GO:0016875;GO:1901566;GO:0019538;GO:0006807;GO:0044271;GO:0140101;GO:0005623;GO:0044237;GO:0034645;GO:0034660;GO:0010467;GO:1901360;GO:0006399;GO:0140098;GO:0008150;GO:0034641;GO:…
OG0000452	49	No	0	Yes		S;K;M;O
OG0000453	49	No	1	No		E;G;H	GO:0016836;GO:0003824;GO:0016835;GO:0004160;GO:0016829;GO:0003674
OG0000454	49	No	0	No		S
OG0000455	49	No	0	Yes	PL1_6;PL1;CE12;PL1_13;4.2.2.;CE8	G;M	GO:0005576;GO:0005575
OG0000456	49	No	0	No		K
OG0000457	49	No	0	Yes		C
OG0000458	49	No	1	No		I
OG0000459	49	No	0	No		I	GO:0046486;GO:0032049;GO:0044255;GO:1901576;GO:0006650;GO:0045017;GO:0016787;GO:0042578;GO:0008654;GO:0090407;GO:0003674;GO:0006793;GO:0016780;GO:0044249;GO:0016298;GO:0006655;GO:0071704;GO:0004630;GO:0044237;GO:0016788;GO:0016020;GO:0016740;GO:0006796;GO:0032048;GO:0008150;GO:0046474;GO:0005575;GO:0006629;GO:0006644;GO:0004620;GO:0008081;GO:0008610;GO:0008808;GO:0016772;GO:0009058;GO:0046471;GO:…
OG0000460	49	No	1	No		S
OG0000461	49	No	0	No		G	GO:0006631;GO:0016042;GO:0006082;GO:0044281;GO:0044255;GO:0055114;GO:0019626;GO:0015980;GO:0017144;GO:0003674;GO:0042737;GO:0072329;GO:0043167;GO:0019752;GO:0046395;GO:0071704;GO:0046872;GO:0006113;GO:0043169;GO:0016999;GO:0000287;GO:0044242;GO:0005488;GO:0044237;GO:0009062;GO:0044282;GO:0009056;GO:0046421;GO:0019541;GO:0016830;GO:0008150;GO:0017001;GO:0019629;GO:0044248;GO:0046459;GO:0016829;GO:…
OG0000462	49	No	0	Yes		S
OG0000463	49	No	0	No		C
OG0000464	49	No	1	No	GT2	M	GO:0005975;GO:1901576;GO:0044255;GO:1903509;GO:0034637;GO:0071944;GO:0005976;GO:0044249;GO:0071704;GO:0043170;GO:0008653;GO:0070085;GO:0044264;GO:0033692;GO:1901137;GO:0005623;GO:0044237;GO:0034645;GO:0016020;GO:0016051;GO:0009103;GO:0030259;GO:0005886;GO:0008150;GO:1901135;GO:0005575;GO:0006629;GO:0044464;GO:0008610;GO:0009058;GO:0009059;GO:0009987;GO:0000271;GO:0030258;GO:0044260;GO:0008152;GO:…
OG0000465	49	No	1	Yes		Q	GO:0005488;GO:0003674;GO:0005515;GO:0042802
OG0000466	48	No	0	No		P	GO:0015643;GO:0015075;GO:0031226;GO:0098655;GO:0006813;GO:0042221;GO:0042592;GO:0005515;GO:0031224;GO:0006885;GO:0055067;GO:0009636;GO:0003674;GO:0022804;GO:0044425;GO:0071944;GO:0051595;GO:0015672;GO:0051179;GO:0010033;GO:0046873;GO:0065007;GO:0050896;GO:0055080;GO:0071805;GO:0022890;GO:0016021;GO:0048878;GO:0005623;GO:0005488;GO:0071804;GO:0051234;GO:0015079;GO:0065008;GO:0015503;GO:0005215;GO:…
OG0000467	48	No	1	No		K
OG0000468	48	No	0	Yes		I;M
OG0000469	48	No	0	No		S;T
OG0000470	48	No	0	Yes		L	GO:0003690;GO:1901363;GO:0003674;GO:0003677;GO:0003676;GO:0097159;GO:0005488
OG0000471	48	No	0	No		H	GO:0018130;GO:0006725;GO:0009435;GO:0046483;GO:0016874;GO:0009117;GO:0044281;GO:1901576;GO:0030312;GO:0005618;GO:0005515;GO:0072524;GO:0034654;GO:0019438;GO:0046496;GO:0090407;GO:1901293;GO:0003952;GO:0003674;GO:0071944;GO:0006732;GO:0006793;GO:0006753;GO:0044249;GO:0044424;GO:0071704;GO:0009165;GO:0005737;GO:1901566;GO:0006807;GO:0044271;GO:0019359;GO:0040007;GO:0005623;GO:0016880;GO:1901362;GO:…
OG0000472	48	No	1	No		E;H	GO:0048037;GO:0006549;GO:0016042;GO:0006082;GO:0044281;GO:1901576;GO:0008652;GO:0044255;GO:0046434;GO:0016744;GO:0006573;GO:1901605;GO:1901607;GO:0003674;GO:0043167;GO:0006793;GO:0019752;GO:0044249;GO:0044424;GO:0071704;GO:0046872;GO:0044444;GO:0005737;GO:0006520;GO:1901566;GO:0009395;GO:0043168;GO:0097159;GO:0046394;GO:0043169;GO:1901681;GO:0006807;GO:0000287;GO:0044242;GO:0044283;GO:0009081;GO:…
OG0000473	48	No	0	No		C	GO:0048037;GO:0055076;GO:0022900;GO:0050136;GO:0016491;GO:0042592;GO:0098796;GO:0055114;GO:1902494;GO:0015980;GO:0003674;GO:0044425;GO:0071944;GO:0043167;GO:0032991;GO:0065007;GO:0016651;GO:0008137;GO:0043168;GO:0097159;GO:0055080;GO:0019646;GO:0048878;GO:0005623;GO:0005488;GO:0036094;GO:0022904;GO:0044237;GO:0065008;GO:1901363;GO:0016020;GO:0055070;GO:0050660;GO:0055065;GO:0030964;GO:0005886;GO:…
OG0000474	48	No	0	Yes		T
OG0000475	48	No	0	No		S;H
OG0000476	48	No	0	No		S;H
OG0000477	48	No	0	No		E;G;P
OG0000478	48	No	1	No		P	GO:0098655;GO:0015075;GO:0006813;GO:0003674;GO:0071944;GO:0015672;GO:0051179;GO:0046873;GO:0071805;GO:0022890;GO:0005623;GO:0071804;GO:0051234;GO:0015079;GO:0034220;GO:0005215;GO:0098662;GO:0016020;GO:0055085;GO:0005886;GO:0008150;GO:0008324;GO:0006812;GO:0005575;GO:0044464;GO:0006810;GO:0006811;GO:0009987;GO:0098660;GO:0015077;GO:0022857;GO:0030001;GO:0015318
OG0000479	48	No	0	No		K
OG0000480	48	No	0	No	GH36	C	GO:0005575;GO:0071944;GO:0044424;GO:0044464;GO:0030312;GO:0005737;GO:0016020;GO:0005618;GO:0005886;GO:0005622;GO:0005623
OG0000481	48	No	0	No		C	GO:0006725;GO:0015988;GO:0009127;GO:0006754;GO:0009161;GO:0098796;GO:0034654;GO:0019438;GO:0043492;GO:0044424;GO:0006753;GO:1901566;GO:0006807;GO:0022890;GO:0046034;GO:0005623;GO:0009141;GO:0098797;GO:0051234;GO:0016020;GO:0009259;GO:0045264;GO:0090662;GO:0016462;GO:1901135;GO:0009058;GO:0006811;GO:0016817;GO:0009144;GO:1901564;GO:0015399;GO:0019829;GO:0072521;GO:0022857;GO:0015991;GO:0045263;GO:…
OG0000482	48	No	0	No		P;U	GO:0098660;GO:0031224;GO:0042493;GO:0015838;GO:0006970;GO:0022890;GO:0016021;GO:0005623;GO:0051234;GO:0016020;GO:0006805;GO:0015299;GO:0006811;GO:0015697;GO:0015297;GO:0022857;GO:0015318;GO:0015893;GO:0046618;GO:0022804;GO:0003674;GO:0015298;GO:0051179;GO:0008519;GO:0044237;GO:0015238;GO:0098662;GO:0005215;GO:0005886;GO:0033554;GO:0006810;GO:0009987;GO:0015199;GO:0015078;GO:0006950;GO:0031226;GO:…
OG0000483	48	No	0	No		J
OG0000484	48	No	0	Yes		S;C	GO:0048037;GO:0031226;GO:0006082;GO:0022900;GO:0044281;GO:0016491;GO:0009898;GO:0031235;GO:0009055;GO:0031224;GO:0055114;GO:0098562;GO:1902494;GO:0015980;GO:0017144;GO:0003674;GO:0044425;GO:0036397;GO:0009326;GO:0071944;GO:0019752;GO:0071575;GO:0032991;GO:0071704;GO:0051540;GO:0016999;GO:0031233;GO:0016021;GO:0015944;GO:0005623;GO:0005488;GO:0044237;GO:0052738;GO:0051536;GO:0009897;GO:0016020;GO:…
OG0000485	48	No	0	No		G
OG0000486	48	No	0	No		K
OG0000487	48	No	1	No		T
OG0000488	48	No	1	No		J
OG0000489	48	No	1	No		S;M
OG0000490	47	No	0	No		S
OG0000491	47	No	1	No		S
OG0000492	47	No	0	No		C
OG0000493	47	No	1	No		I;C
OG0000494	47	Yes	2	Yes		L
OG0000495	47	No	0	Yes		S
OG0000496	47	No	0	Yes		M
OG0000497	47	No	0	No		K	GO:0010468;GO:0003690;GO:0010558;GO:0080090;GO:0019219;GO:0009890;GO:0003674;GO:0048523;GO:0006275;GO:2000112;GO:0031327;GO:0065007;GO:0051053;GO:2000113;GO:0031324;GO:0031326;GO:0048519;GO:0005488;GO:0051052;GO:0006355;GO:0060255;GO:0051171;GO:0140110;GO:1901363;GO:0003677;GO:0008156;GO:0010605;GO:2001141;GO:0050794;GO:0008150;GO:1990837;GO:0003676;GO:0045934;GO:0051252;GO:0050789;GO:0003688;GO:…
OG0000498	47	No	0	No		E	GO:0048037;GO:0009073;GO:0006725;GO:0006082;GO:0004838;GO:0070279;GO:0030170;GO:0019438;GO:0043167;GO:0019752;GO:0044424;GO:0044444;GO:1901566;GO:0046394;GO:0006807;GO:0006551;GO:0005623;GO:0009095;GO:0016740;GO:0009066;GO:0050662;GO:0009058;GO:0016053;GO:1901564;GO:0006571;GO:0046417;GO:0008793;GO:0044281;GO:0043650;GO:1901607;GO:0003674;GO:0009067;GO:0097159;GO:0009081;GO:0044237;GO:0009082;GO:…
OG0000499	47	No	1	Yes		E;T
OG0000500	47	No	0	No		K
OG0000501	47	No	1	No		Q;H
OG0000502	47	No	0	No		V
OG0000503	47	No	1	No		C
OG0000504	47	No	0	Yes		Q;C
OG0000505	47	Yes	2	No		E;H
OG0000506	47	No	1	No		Q;N;T;M;S
OG0000507	47	No	0	No		K;T
OG0000508	47	No	0	Yes		S
OG0000509	47	No	0	No		O
OG0000510	47	No	0	No		E
OG0000511	47	No	1	No		E;H
OG0000512	47	No	0	No	GH16	E;S;C	GO:0046176;GO:0006082;GO:0005975;GO:0044281;GO:0016491;GO:0055114;GO:0016616;GO:0003674;GO:0072329;GO:0019583;GO:0019752;GO:0046395;GO:0034193;GO:0071704;GO:0019584;GO:0016052;GO:0044237;GO:0034195;GO:0044282;GO:0016614;GO:0009056;GO:0019520;GO:0008150;GO:0044248;GO:0044275;GO:0032787;GO:0003824;GO:0009987;GO:0016054;GO:1901575;GO:0008152;GO:0044238;GO:0044262;GO:0043436
OG0000513	47	No	0	Yes		S;P	GO:0015080;GO:0005507;GO:0031224;GO:0060003;GO:0009636;GO:0043167;GO:1902601;GO:0006825;GO:0022890;GO:0016021;GO:0005623;GO:0046916;GO:0051234;GO:0016020;GO:0055070;GO:0055065;GO:0055082;GO:0005375;GO:0010038;GO:0098771;GO:0050801;GO:0006811;GO:0022857;GO:0015318;GO:0061687;GO:0055076;GO:0042592;GO:0003674;GO:0046915;GO:0046872;GO:0051179;GO:0043169;GO:0055080;GO:0046914;GO:0048878;GO:0098662;GO:…
OG0000514	47	No	0	No		K
OG0000515	46	No	0	No		N;U	GO:0005488;GO:0003674;GO:0005515;GO:0042802
OG0000516	46	No	0	No		H;F	GO:0009110;GO:0018130;GO:0006725;GO:0046483;GO:0044281;GO:1901576;GO:0019438;GO:0017144;GO:0008939;GO:0003674;GO:0044249;GO:0009236;GO:0071704;GO:0033014;GO:1901566;GO:0006807;GO:0044271;GO:0033013;GO:1901362;GO:0044237;GO:0006766;GO:1901360;GO:0016757;GO:0042364;GO:0016763;GO:0016740;GO:0008150;GO:0034641;GO:0051188;GO:0051186;GO:0009235;GO:0009058;GO:0003824;GO:0009987;GO:1901564;GO:0008152;GO:…
OG0000517	46	No	0	Yes		N;U
OG0000518	46	Yes	2	Yes		G	GO:1901215;GO:0044389;GO:0051272;GO:0032269;GO:0046394;GO:0006807;GO:0046034;GO:0009141;GO:0006096;GO:0050794;GO:2000147;GO:1901135;GO:0019363;GO:0006734;GO:0051248;GO:0009058;GO:0016053;GO:0048522;GO:0009435;GO:0009792;GO:0048518;GO:0070013;GO:0042593;GO:0030335;GO:0048878;GO:2000145;GO:0046184;GO:0051171;GO:0001701;GO:0051049;GO:0019439;GO:0031090;GO:0090087;GO:0046700;GO:0009150;GO:0002697;GO:…
OG0000519	46	No	0	No		I;Q
OG0000520	46	No	1	No		V;U
OG0000521	46	No	0	No		Q
OG0000522	46	No	0	No		G;M
OG0000523	46	No	0	No		K
OG0000524	46	No	0	No		I
OG0000525	46	Yes	3	No		P
OG0000526	46	No	0	Yes		S
OG0000527	46	No	0	No	CBM50	P	GO:0043226;GO:0015075;GO:0031226;GO:0098655;GO:0098660;GO:0099131;GO:0042625;GO:0043231;GO:0031224;GO:0016787;GO:0043229;GO:0022804;GO:0003674;GO:0043492;GO:0044425;GO:0071944;GO:0044424;GO:0017111;GO:0043227;GO:0051179;GO:0015405;GO:0042626;GO:0022890;GO:0016021;GO:0005623;GO:0051234;GO:0034220;GO:0005215;GO:0016020;GO:0099132;GO:0055085;GO:0005886;GO:0042623;GO:0022853;GO:0008150;GO:0016462;GO:…
OG0000528	46	No	0	No		E	GO:0071944;GO:0005575;GO:0044464;GO:0030312;GO:0016020;GO:0005618;GO:0005886;GO:0008150;GO:0040007;GO:0005623
OG0000529	46	No	0	Yes		M;U
OG0000530	46	No	0	No		K
OG0000531	46	No	0	No		M	GO:0006082;GO:0005975;GO:0044281;GO:0016835;GO:0042737;GO:0017144;GO:0003674;GO:0043167;GO:0019752;GO:0019394;GO:0046395;GO:0016836;GO:0071704;GO:0046872;GO:0019577;GO:0043169;GO:0016052;GO:0043648;GO:0000287;GO:0042836;GO:0005488;GO:0019579;GO:0044237;GO:0044282;GO:0042838;GO:0009056;GO:0019392;GO:0008150;GO:0044248;GO:0016829;GO:0043649;GO:0003824;GO:0009987;GO:0016054;GO:0008872;GO:1901575;GO:…
OG0000532	46	No	0	No		E;G
OG0000533	46	No	0	No		S
OG0000534	46	No	0	No		S
OG0000535	46	No	1	No		S
OG0000536	46	No	1	No	GH6	O
OG0000537	46	No	1	No		G;C
OG0000538	46	No	0	No		S;K
OG0000539	46	No	0	No		S;T	GO:0010468;GO:0048037;GO:0033613;GO:0009637;GO:0008134;GO:0005515;GO:0080090;GO:0009314;GO:0019219;GO:0043433;GO:0003674;GO:2000112;GO:0043167;GO:0065007;GO:0050896;GO:0043168;GO:0031326;GO:0048519;GO:0005488;GO:0036094;GO:0006355;GO:0044092;GO:0060255;GO:0051171;GO:0070491;GO:1901363;GO:0051090;GO:0050660;GO:2001141;GO:0050794;GO:0050662;GO:0008150;GO:0051252;GO:1901265;GO:0050789;GO:0031323;GO:…
OG0000540	46	No	0	Yes		P
OG0000541	46	No	0	Yes		P;M
OG0000542	45	No	1	No	CBM13	L;G;K;T
OG0000543	45	No	1	No		K
OG0000544	45	No	0	No		E;G;P	GO:0031224;GO:0015838;GO:0089718;GO:0071475;GO:0006970;GO:0006820;GO:0022890;GO:0016021;GO:0005623;GO:0071470;GO:0051234;GO:1905647;GO:0006865;GO:0016020;GO:0050794;GO:0015293;GO:0006811;GO:0098657;GO:0043090;GO:1905039;GO:0015697;GO:0022857;GO:0015318;GO:0007165;GO:0042538;GO:0071214;GO:0022804;GO:0003674;GO:0015295;GO:0046942;GO:0098739;GO:0051179;GO:0104004;GO:0008519;GO:0098662;GO:0005215;GO:…
OG0000545	45	No	0	No		C	GO:0006950;GO:0010035;GO:0000303;GO:0016491;GO:0000302;GO:0042221;GO:0016721;GO:0055114;GO:0009636;GO:0003674;GO:0034614;GO:0043167;GO:0000305;GO:0044424;GO:0046872;GO:0005737;GO:0050896;GO:0071450;GO:0043169;GO:0098869;GO:0046914;GO:0006979;GO:0005488;GO:0005623;GO:0044237;GO:0051716;GO:0070887;GO:0016209;GO:0072593;GO:0071451;GO:0034599;GO:0008150;GO:0004784;GO:0033554;GO:0098754;GO:0005575;GO:…
OG0000546	45	No	0	No		S	GO:0010468;GO:0070011;GO:0008134;GO:0005515;GO:0016787;GO:0080090;GO:0019219;GO:0043433;GO:0140096;GO:0003674;GO:2000112;GO:0044424;GO:0071704;GO:0043170;GO:0044444;GO:0005737;GO:0006508;GO:0065007;GO:0019538;GO:0006807;GO:0008238;GO:0005623;GO:0005488;GO:0005829;GO:0006355;GO:0004177;GO:0031326;GO:0044092;GO:0048519;GO:0051171;GO:0060255;GO:0051090;GO:2001141;GO:0050794;GO:0008150;GO:0051252;GO:…
OG0000547	45	No	0	Yes		G
OG0000548	45	No	1	No		K;T
OG0000549	45	No	0	No		V;O	GO:0043231;GO:0048229;GO:0071840;GO:0051193;GO:0051276;GO:0006732;GO:0044424;GO:0043170;GO:0019866;GO:0044444;GO:1901566;GO:0010380;GO:0006807;GO:0031966;GO:0032501;GO:0046686;GO:0005623;GO:0046916;GO:0016020;GO:0055065;GO:0055082;GO:0050794;GO:0099402;GO:0051188;GO:0009889;GO:0010038;GO:0019222;GO:0051186;GO:0098771;GO:0009058;GO:0048856;GO:0050801;GO:1901564;GO:0044434;GO:0044429;GO:0005740;GO:…
OG0000550	45	No	0	No		S
OG0000551	45	No	0	Yes	CBM5;CBM50	N;U
OG0000552	45	No	0	No		C	GO:0046906;GO:0048037;GO:0031226;GO:0031224;GO:0055114;GO:1902494;GO:0044569;GO:0015980;GO:0003674;GO:0044425;GO:0071944;GO:0032991;GO:0006113;GO:0016021;GO:0005623;GO:0005488;GO:0020037;GO:0044237;GO:1901363;GO:0016020;GO:0005886;GO:0008150;GO:0005575;GO:0005887;GO:0006091;GO:0044459;GO:0044464;GO:0009987;GO:0009061;GO:0045333;GO:0008152;GO:0097159
OG0000553	45	No	1	No		O	GO:0070011;GO:0016787;GO:0140096;GO:0003674;GO:0017111;GO:0043170;GO:0071704;GO:0006508;GO:0019538;GO:0006807;GO:0004176;GO:0042623;GO:0008150;GO:0016462;GO:0008233;GO:0016818;GO:0003824;GO:0016817;GO:0016887;GO:1901564;GO:0008152;GO:0044238
OG0000554	45	No	0	Yes		S
OG0000555	45	No	0	No		H	GO:0018130;GO:0035999;GO:0006725;GO:0006082;GO:0016874;GO:0043604;GO:0046483;GO:0044281;GO:1901576;GO:0019438;GO:0006760;GO:0003674;GO:0006575;GO:0006732;GO:0019752;GO:0044249;GO:0071704;GO:0030272;GO:1901566;GO:0032502;GO:0046394;GO:0046653;GO:0006807;GO:0042559;GO:0044271;GO:1901362;GO:0044237;GO:0016882;GO:0016879;GO:1901360;GO:0042398;GO:0009108;GO:0006730;GO:0008150;GO:0034641;GO:0051188;GO:…
OG0000556	45	No	0	No		L
OG0000557	45	No	0	No		K
OG0000558	45	No	1	No		G	GO:0010557;GO:0032298;GO:0031325;GO:0045935;GO:0044424;GO:0043170;GO:0044444;GO:0008653;GO:0009891;GO:0044264;GO:0005623;GO:0050794;GO:1901135;GO:0008968;GO:0009889;GO:0019222;GO:0009058;GO:0048522;GO:0048518;GO:0016868;GO:0051054;GO:0003674;GO:0051173;GO:0031326;GO:0033692;GO:1901137;GO:0009311;GO:0044237;GO:0051171;GO:0009103;GO:0050789;GO:0003824;GO:0009987;GO:0000271;GO:0010556;GO:0010604;GO:…
OG0000559	45	No	0	No		G;O
OG0000560	45	No	0	Yes	CBM50	M;D	GO:0008219;GO:0030312;GO:0042221;GO:0042493;GO:0043085;GO:0071944;GO:0031975;GO:0065007;GO:0050896;GO:0009279;GO:0019867;GO:0030313;GO:0044093;GO:0044462;GO:0005623;GO:0050790;GO:0032153;GO:0000920;GO:0016020;GO:0008150;GO:0001896;GO:0005575;GO:0044464;GO:0051301;GO:0009987;GO:0065009;GO:0051336;GO:0012501;GO:0051345
OG0000561	45	No	0	No		N;U
OG0000562	45	Yes	3	No		E;M
OG0000563	45	No	0	No		K
OG0000564	45	No	0	No		S
OG0000565	45	No	0	No		S;N
OG0000566	45	Yes	2	No		S	GO:0031226;GO:0031224;GO:0003674;GO:0044425;GO:0071944;GO:0051179;GO:0016021;GO:0005623;GO:0051234;GO:0005215;GO:0016020;GO:0055085;GO:0005886;GO:0008150;GO:0005575;GO:0005887;GO:0044459;GO:0044464;GO:0006810
OG0000567	45	No	1	No		E;G
OG0000568	44	No	0	No		S;T
OG0000569	44	No	0	Yes		M;O
OG0000570	44	No	0	No		S
OG0000571	44	No	0	No		K
OG0000572	44	No	0	Yes		M	GO:0009653;GO:0007165;GO:0048522;GO:0048518;GO:0070011;GO:0043902;GO:0030435;GO:0005515;GO:0016787;GO:0140096;GO:0003674;GO:0031975;GO:0071704;GO:0043170;GO:0042803;GO:0065007;GO:0006508;GO:0032502;GO:0030313;GO:0043934;GO:0050896;GO:1900190;GO:0019538;GO:0006807;GO:0023052;GO:0042277;GO:0005623;GO:0005488;GO:0042802;GO:0044237;GO:0046983;GO:0043900;GO:0051716;GO:0048646;GO:0042597;GO:0004175;GO:…
OG0000573	44	No	0	Yes		S
OG0000574	44	No	1	Yes	GH43_12;GH43;CBM13	E;G	GO:0005975;GO:0044403;GO:0044036;GO:0004553;GO:2000899;GO:0010410;GO:0016787;GO:0009251;GO:0006073;GO:0010411;GO:0003674;GO:0005976;GO:0085030;GO:0071704;GO:0043170;GO:0044419;GO:0016798;GO:0016052;GO:0044264;GO:0051704;GO:0044237;GO:0046556;GO:0000272;GO:0009056;GO:0010383;GO:0008150;GO:0044042;GO:2000895;GO:0003824;GO:0009057;GO:0009987;GO:1901575;GO:0044260;GO:0071554;GO:0008152;GO:0044238;GO:…
OG0000575	44	Yes	2	No		J	GO:0048037;GO:0006400;GO:0006725;GO:0009451;GO:0046483;GO:0043412;GO:0003674;GO:0044424;GO:0071704;GO:0043170;GO:0016782;GO:0005737;GO:0044444;GO:0006396;GO:0051540;GO:0006807;GO:0005623;GO:0005488;GO:0005829;GO:0044237;GO:0034660;GO:0010467;GO:0051536;GO:1901360;GO:0016740;GO:0006399;GO:0008150;GO:0034641;GO:0016070;GO:0005575;GO:0034227;GO:0051539;GO:0044464;GO:0034470;GO:0006139;GO:0003824;GO:…
OG0000576	44	No	0	No		L	GO:0009605;GO:0018130;GO:0006950;GO:0006725;GO:0042276;GO:0046483;GO:0071897;GO:0006974;GO:0030312;GO:0009991;GO:1901576;GO:0042221;GO:0005618;GO:0034654;GO:0019438;GO:0003674;GO:0071944;GO:0000731;GO:0044249;GO:0071704;GO:0043170;GO:0016779;GO:0050896;GO:0006807;GO:0031668;GO:0044271;GO:0046677;GO:0071496;GO:0005623;GO:0003887;GO:1901362;GO:0044237;GO:0034645;GO:0051716;GO:0034061;GO:1901360;GO:…
OG0000577	44	No	0	Yes		M	GO:0051259;GO:0031226;GO:0043933;GO:0016043;GO:0044085;GO:0022803;GO:0042592;GO:0005515;GO:0031224;GO:0008361;GO:0051260;GO:0019725;GO:0071840;GO:0008381;GO:0022836;GO:0003674;GO:0022607;GO:0030104;GO:0044425;GO:0071944;GO:0090066;GO:0051179;GO:0065007;GO:0015267;GO:0016021;GO:0048878;GO:0006884;GO:0005623;GO:0005488;GO:0042802;GO:0051234;GO:0065008;GO:0034220;GO:0005215;GO:0065003;GO:0016020;GO:…
OG0000578	44	No	1	No		E	GO:0048037;GO:1901565;GO:0006082;GO:0008144;GO:0044281;GO:0070279;GO:0005515;GO:0030170;GO:0003674;GO:0043167;GO:0016840;GO:0019752;GO:0046395;GO:0009063;GO:0071704;GO:0006520;GO:0043168;GO:0097159;GO:0006807;GO:0005488;GO:0036094;GO:0042802;GO:0044237;GO:0044282;GO:1901363;GO:0009056;GO:0016841;GO:0050662;GO:0008150;GO:0044248;GO:0016829;GO:0008838;GO:0003824;GO:0009987;GO:0016054;GO:1901564;GO:…
OG0000579	44	No	0	Yes		H
OG0000580	44	No	0	Yes		S
OG0000581	44	No	0	No		P
OG0000582	44	Yes	2	Yes		G;C
OG0000583	44	No	0	No		C;O	GO:0048037;GO:0006950;GO:0036293;GO:0016491;GO:0004791;GO:0015036;GO:0042221;GO:0042592;GO:0045454;GO:0055114;GO:0019725;GO:0009636;GO:0003674;GO:0043167;GO:0044424;GO:0001666;GO:0016668;GO:0044444;GO:0005737;GO:0016651;GO:0065007;GO:0050896;GO:0043168;GO:0070402;GO:0070482;GO:0050661;GO:0040007;GO:0098869;GO:0005623;GO:0005488;GO:0005829;GO:0036094;GO:0015035;GO:0051716;GO:0070887;GO:0016209;GO:…
OG0000584	44	No	0	No		K;T
OG0000585	44	No	0	No		S
OG0000586	44	No	0	No		H;C	GO:0009110;GO:0018130;GO:0048037;GO:0006725;GO:0050570;GO:0046483;GO:1901615;GO:0008615;GO:0016491;GO:0044281;GO:1901576;GO:0005515;GO:0055114;GO:0072524;GO:0019438;GO:0090407;GO:0016616;GO:0017144;GO:0003674;GO:0042816;GO:0043167;GO:0006732;GO:0006793;GO:0006081;GO:0044249;GO:0071704;GO:0046872;GO:1901566;GO:0043169;GO:0006807;GO:0044271;GO:0000287;GO:0044283;GO:0046914;GO:0008270;GO:0005488;GO:…
OG0000587	44	No	0	Yes		M	GO:0007165;GO:0070011;GO:0016787;GO:0140096;GO:0003674;GO:0031975;GO:0071704;GO:0043170;GO:0065007;GO:0006508;GO:0050896;GO:0030313;GO:0019538;GO:0006807;GO:0023052;GO:0005623;GO:0051716;GO:0042597;GO:0004175;GO:0050794;GO:0008150;GO:0008233;GO:0005575;GO:0050789;GO:0044464;GO:0030288;GO:0003824;GO:0007154;GO:0009987;GO:1901564;GO:0008152;GO:0044238
OG0000588	44	No	1	No		P	GO:1901565;GO:0006749;GO:0071973;GO:0042219;GO:0001539;GO:0006575;GO:0003674;GO:0040011;GO:0016840;GO:0003839;GO:0016842;GO:0044424;GO:0071704;GO:0051179;GO:0005737;GO:0006928;GO:0006807;GO:0005623;GO:0051674;GO:0044237;GO:0006751;GO:0051187;GO:0097588;GO:0009056;GO:0044273;GO:0006790;GO:0008150;GO:0034641;GO:0016829;GO:0006518;GO:0043171;GO:0005575;GO:0048870;GO:0044464;GO:0051186;GO:0043603;GO:…
OG0000589	44	No	0	Yes	CE3;CBM13;CBM48;GH74;GH76;CE1;CBM42;CBM2;GH10;PL18	E;G
OG0000590	44	No	0	No		S;I;Q
OG0000591	44	No	0	No		Q	GO:0016705;GO:0051213;GO:0016491;GO:0055114;GO:0003674;GO:0044424;GO:0005737;GO:0000907;GO:0005623;GO:0044237;GO:0016706;GO:0009056;GO:0044273;GO:0006790;GO:0008150;GO:0000908;GO:0005575;GO:0044464;GO:0003824;GO:0009987;GO:0005622;GO:0008152;GO:0044248
OG0000592	44	No	0	Yes		S
OG0000593	44	No	0	Yes		I	GO:0046486;GO:0032049;GO:0044255;GO:1901576;GO:0006650;GO:0045017;GO:0008654;GO:0090407;GO:0003674;GO:0006793;GO:0016780;GO:0044249;GO:0006655;GO:0071704;GO:0090483;GO:0044237;GO:0016020;GO:0016740;GO:0006796;GO:0032048;GO:0008150;GO:0046474;GO:0005575;GO:0006629;GO:0006644;GO:0008610;GO:0008808;GO:0016772;GO:0009058;GO:0046471;GO:0003824;GO:0009987;GO:0030572;GO:0019637;GO:0008152;GO:0044238
OG0000594	44	No	0	Yes		I;Q	GO:0061061;GO:0006725;GO:0046486;GO:0048513;GO:0099177;GO:0043231;GO:0071840;GO:0050805;GO:0005518;GO:0022607;GO:0043167;GO:0044424;GO:0043170;GO:0044444;GO:1901566;GO:0007399;GO:0044421;GO:0032501;GO:0006807;GO:0032223;GO:0005623;GO:0046983;GO:0031012;GO:0032222;GO:0016020;GO:0006581;GO:0050794;GO:0050714;GO:0002793;GO:0001503;GO:0022610;GO:0009058;GO:0032879;GO:0048856;GO:1903530;GO:1901564;GO:…
OG0000595	44	No	0	No		S
OG0000596	44	No	0	No	AA3	E
OG0000597	43	No	0	No		I;F	GO:0006631;GO:0006082;GO:0016874;GO:0019216;GO:0044281;GO:1901576;GO:0044255;GO:0080090;GO:0045922;GO:0051055;GO:0009890;GO:0003674;GO:0048523;GO:0019752;GO:0044249;GO:0019217;GO:0044424;GO:0031327;GO:0006633;GO:0071704;GO:0044444;GO:0005737;GO:0065007;GO:0046394;GO:0031324;GO:0044283;GO:0072330;GO:0031326;GO:0005623;GO:0048519;GO:0005829;GO:0044237;GO:0004075;GO:0062012;GO:0016879;GO:0045833;GO:…
OG0000598	43	Yes	2	No		C
OG0000599	43	No	0	No		S
OG0000600	43	No	0	Yes		I;Q
OG0000601	43	No	0	No		V;Q	GO:0008144;GO:0035639;GO:0017076;GO:0032553;GO:0003674;GO:0043167;GO:0005524;GO:0043168;GO:0097367;GO:0005488;GO:0036094;GO:1901363;GO:1901265;GO:0032559;GO:0032555;GO:0030554;GO:0000166;GO:0097159
OG0000602	43	No	0	Yes		C;O
OG0000603	43	No	1	No		S
OG0000604	43	No	1	No		K
OG0000605	43	No	0	Yes		C;O	GO:0071944;GO:0005575;GO:0044464;GO:0016020;GO:0005886;GO:0005623
OG0000606	43	No	0	No		S
OG0000607	43	No	0	No		S;N;U
OG0000608	43	No	0	Yes		T
OG0000609	43	No	0	Yes	GH102	M	GO:0061783;GO:0031226;GO:1901565;GO:0030312;GO:0004553;GO:0031224;GO:0016787;GO:0008933;GO:0003674;GO:0044425;GO:0000270;GO:0071944;GO:1901136;GO:0031975;GO:0071704;GO:0043170;GO:0009279;GO:0016798;GO:0006027;GO:0019867;GO:0030313;GO:0006807;GO:0044462;GO:0016021;GO:0005623;GO:0030203;GO:0016757;GO:0009056;GO:0016020;GO:0016740;GO:0042597;GO:0005886;GO:0008150;GO:0006026;GO:1901135;GO:0005575;GO:…
OG0000610	43	No	0	No		P;C
OG0000611	43	No	0	No		I
OG0000612	43	No	0	Yes		E;T
OG0000613	43	No	1	No		E
OG0000614	43	No	0	No		G;P;E	GO:0015075;GO:0015736;GO:0051119;GO:0008643;GO:0015133;GO:0031224;GO:0015718;GO:0034219;GO:0003674;GO:0044425;GO:0071944;GO:0015134;GO:0008514;GO:0015145;GO:0046942;GO:0005342;GO:0051179;GO:0006820;GO:0016021;GO:0046943;GO:0005623;GO:0098656;GO:0051234;GO:0015749;GO:0015144;GO:0015735;GO:0034220;GO:0005215;GO:0016020;GO:0015711;GO:0055085;GO:0005886;GO:0008150;GO:0008028;GO:0005575;GO:0044464;GO:…
OG0000615	43	No	0	No		E;H
OG0000616	43	No	0	No	GT2;CE14;GT0;GT4	H;M;S;J;V	GO:0016757;GO:0003824;GO:0016740;GO:0003674
OG0000617	43	No	1	No	GT2	E	GO:0006082;GO:0044281;GO:0050368;GO:0016869;GO:0003674;GO:0016840;GO:0019752;GO:0016853;GO:0016866;GO:0071704;GO:0006520;GO:0006807;GO:0044237;GO:0016841;GO:0004397;GO:0008150;GO:0016829;GO:0003824;GO:0009987;GO:1901564;GO:0008152;GO:0044238;GO:0043436
OG0000618	43	No	0	No		S
OG0000619	43	No	0	No		E
OG0000620	43	No	0	Yes		G;S;C;O
OG0000621	43	No	0	Yes		Q	GO:0005575;GO:0044424;GO:0044464;GO:0005737;GO:0005622;GO:0005623
OG0000622	42	No	0	Yes		M	GO:0015893;GO:0042221;GO:0098796;GO:0005515;GO:0031224;GO:0042493;GO:0042895;GO:0046618;GO:1990196;GO:0003674;GO:0044425;GO:0071944;GO:0032991;GO:1902495;GO:0051179;GO:0050896;GO:0016021;GO:0005623;GO:0005488;GO:0042802;GO:0042891;GO:1990351;GO:0051234;GO:0019898;GO:0015238;GO:1990195;GO:0005215;GO:0016020;GO:0055085;GO:0005886;GO:0006855;GO:0008150;GO:0005575;GO:0044464;GO:0006810;GO:0022857
OG0000623	42	No	0	No		L
OG0000624	42	No	0	Yes		M
OG0000625	42	Yes	4	No		G	GO:0051259;GO:0043933;GO:0016043;GO:0051289;GO:0005975;GO:0044085;GO:0044281;GO:1901576;GO:0051260;GO:0016787;GO:0071840;GO:0009312;GO:0042578;GO:0034637;GO:0046351;GO:0003674;GO:0006000;GO:0022607;GO:0051262;GO:0006793;GO:0044249;GO:0044424;GO:0005996;GO:0071704;GO:0050308;GO:0044444;GO:0005737;GO:0019318;GO:0006094;GO:0006006;GO:0044283;GO:0019203;GO:0005623;GO:0005985;GO:0005829;GO:0009311;GO:…
OG0000626	42	No	0	No		E;H
OG0000627	42	No	0	Yes		P;Q;M	GO:0008236;GO:0070011;GO:0005515;GO:0016787;GO:0140096;GO:0003674;GO:0071704;GO:0043170;GO:0042803;GO:0006508;GO:0017171;GO:0019538;GO:0006807;GO:0042802;GO:0046983;GO:0005488;GO:0008150;GO:0008233;GO:0003824;GO:1901564;GO:0008152;GO:0044238
OG0000628	42	No	0	No		S
OG0000629	42	No	0	Yes		P
OG0000630	42	No	0	No		N;U	GO:0015833;GO:0045184;GO:0002790;GO:0071944;GO:0071806;GO:0051179;GO:0005623;GO:0009306;GO:0051234;GO:0098776;GO:0008104;GO:0015031;GO:0016020;GO:0055085;GO:0042886;GO:0005886;GO:0008150;GO:0005575;GO:0044464;GO:0033036;GO:0071702;GO:0006810;GO:0009987;GO:0071705;GO:0046903;GO:0015628;GO:0032940
OG0000631	42	No	0	No		L
OG0000632	42	No	0	No		E;G
OG0000633	42	No	0	Yes		C
OG0000634	42	No	1	No		I
OG0000635	42	No	0	No		P
OG0000636	42	No	1	Yes	GH0;CBM50	M	GO:0071944;GO:0005575;GO:0044464;GO:0031975;GO:0030312;GO:0016020;GO:0009279;GO:0019867;GO:0030313;GO:0044462;GO:0005623
OG0000637	42	No	0	No		S
OG0000638	42	No	1	No		E;P;U	GO:0015075;GO:0003674;GO:0071944;GO:0008514;GO:0046942;GO:0005342;GO:0051179;GO:0006820;GO:0046943;GO:0005623;GO:0098656;GO:0051234;GO:0034220;GO:0005215;GO:0006865;GO:0016020;GO:0015711;GO:0055085;GO:0005886;GO:0008150;GO:0005575;GO:0044464;GO:0003333;GO:0071702;GO:0006810;GO:0015171;GO:0006811;GO:1905039;GO:0015849;GO:1903825;GO:0008509;GO:0071705;GO:0022857;GO:0015318
OG0000639	42	No	0	No		K;P	GO:0010468;GO:0010557;GO:0051253;GO:0031325;GO:0045935;GO:0009890;GO:0043167;GO:0044424;GO:0031327;GO:0044444;GO:0009891;GO:0005623;GO:0046983;GO:0140110;GO:1903507;GO:0016020;GO:0050794;GO:0045934;GO:0009889;GO:0019222;GO:0010038;GO:0048522;GO:0048518;GO:0003674;GO:0048523;GO:0045892;GO:0046872;GO:0042803;GO:0010628;GO:0043169;GO:2000113;GO:0051173;GO:0046914;GO:0031326;GO:0051171;GO:2001141;GO:…
OG0000640	42	No	0	No		O
OG0000641	42	No	0	No		K
OG0000642	42	No	0	No		E;C	GO:0006950;GO:0006082;GO:0044281;GO:0030312;GO:0072350;GO:0005618;GO:0016835;GO:0055114;GO:0015980;GO:0017144;GO:0003674;GO:0006101;GO:0071944;GO:0019752;GO:0044424;GO:0016836;GO:0004333;GO:0071704;GO:0044444;GO:0006099;GO:0005737;GO:0050896;GO:0043436;GO:0016999;GO:0043648;GO:0040007;GO:0006979;GO:0005623;GO:0005829;GO:0006108;GO:0044237;GO:0005576;GO:0016020;GO:0005886;GO:0008150;GO:0016829;GO:…
OG0000643	42	No	0	Yes	GH2;CBM32	G
OG0000644	42	No	1	No		I;C
OG0000645	42	No	0	No		E;K
OG0000646	42	No	0	No		S;K	GO:0071944;GO:0005575;GO:0044464;GO:0016020;GO:0005886;GO:0005623
OG0000647	42	No	0	No		C	GO:0042773;GO:0006725;GO:0016310;GO:0046483;GO:0009117;GO:0050136;GO:0022900;GO:0016491;GO:0009199;GO:0044281;GO:0006163;GO:0009161;GO:0055114;GO:0009123;GO:0015980;GO:0017144;GO:0003674;GO:0009205;GO:0006793;GO:0006753;GO:0071704;GO:0016651;GO:0008137;GO:0019693;GO:0006120;GO:0006807;GO:0046034;GO:0009167;GO:0009141;GO:0042775;GO:0022904;GO:0044237;GO:1901360;GO:0006796;GO:0009259;GO:0008150;GO:…
OG0000648	42	No	1	No		K
OG0000649	42	No	0	No		I
OG0000650	42	No	0	Yes		D;O	GO:0010468;GO:0030145;GO:0004222;GO:0070011;GO:0098796;GO:0031224;GO:0043167;GO:0044424;GO:0043170;GO:0044444;GO:0006807;GO:0016021;GO:0005623;GO:0016020;GO:0043273;GO:0016462;GO:1901265;GO:0008233;GO:0032559;GO:0019222;GO:0016817;GO:1901564;GO:0030163;GO:0032553;GO:0003674;GO:0008237;GO:0046872;GO:0043169;GO:0046914;GO:0006979;GO:0005886;GO:0004175;GO:0042623;GO:0050789;GO:0016818;GO:0003824;GO:…
OG0000651	42	No	0	No		E;F	GO:0000050;GO:0004088;GO:0006082;GO:0016874;GO:0043604;GO:0044281;GO:0008652;GO:1901576;GO:1901605;GO:0006526;GO:0003674;GO:0071941;GO:0071944;GO:1901607;GO:0006525;GO:0019752;GO:0044249;GO:0044424;GO:0071704;GO:0005737;GO:0006520;GO:0009064;GO:1901566;GO:0046394;GO:0004087;GO:0006807;GO:0044271;GO:0044283;GO:0005623;GO:0044237;GO:0016879;GO:0016884;GO:0016020;GO:0005886;GO:0008150;GO:0034641;GO:…
OG0000652	42	No	0	No		F	GO:0006541;GO:0006725;GO:0000050;GO:0006082;GO:0072527;GO:0034654;GO:0019438;GO:0019752;GO:0006753;GO:0044424;GO:0044444;GO:1901566;GO:0046394;GO:0006807;GO:0005623;GO:0016884;GO:0009259;GO:1901135;GO:0009058;GO:0016053;GO:0019856;GO:1901564;GO:0006206;GO:0072528;GO:0018130;GO:0006207;GO:0005951;GO:0044281;GO:1901293;GO:0090407;GO:1902494;GO:0006526;GO:0003674;GO:0006221;GO:1901607;GO:0046390;GO:…
OG0000653	42	No	0	Yes		S
OG0000654	42	No	1	No		E;L
OG0000655	42	No	0	Yes	CBM50	M	GO:0070011;GO:0016787;GO:0003674;GO:0000270;GO:0071704;GO:0043170;GO:0006508;GO:0019538;GO:0006807;GO:0009254;GO:0030203;GO:0004175;GO:0008150;GO:1901135;GO:0044238;GO:0008233;GO:0003824;GO:1901564;GO:0008152;GO:0140096;GO:0006022
OG0000656	42	No	0	Yes		N;T;M
OG0000657	42	No	0	No		E	GO:0018130;GO:0006725;GO:0006082;GO:0016874;GO:0046483;GO:0030312;GO:0044281;GO:0000107;GO:0008652;GO:0052803;GO:0005618;GO:1901576;GO:0006547;GO:0019438;GO:1901605;GO:1901607;GO:0003674;GO:0071944;GO:0019752;GO:0044249;GO:0071704;GO:0006520;GO:1901566;GO:0046394;GO:0006807;GO:0044283;GO:0040007;GO:0005623;GO:1901362;GO:0044237;GO:0016879;GO:1901360;GO:0016884;GO:0016757;GO:0000105;GO:0016763;GO:…
OG0000658	42	No	0	No		C
OG0000659	42	No	1	No		M	GO:0031226;GO:0098796;GO:0031224;GO:0044872;GO:0044425;GO:0071944;GO:0044873;GO:0032991;GO:0051179;GO:0044874;GO:0089705;GO:0072657;GO:0016021;GO:0005623;GO:0098797;GO:0051641;GO:0034613;GO:0008104;GO:0016020;GO:0005886;GO:0008150;GO:0005575;GO:0005887;GO:0044459;GO:0044464;GO:0033036;GO:0070727;GO:1990778
OG0000660	42	No	0	No		S
OG0000661	42	No	1	Yes	CBM6;CBM22;GH43_10;GH43_29;GH43	G
OG0000662	42	No	0	No		P;U
OG0000663	42	No	0	Yes		G
OG0000664	42	No	0	Yes		K	GO:0018130;GO:0006725;GO:0046483;GO:1901576;GO:0034654;GO:0019438;GO:0044249;GO:0071704;GO:0043170;GO:0006807;GO:0044271;GO:1901362;GO:0044237;GO:0034645;GO:0010467;GO:1901360;GO:0032774;GO:0097659;GO:0034641;GO:0008150;GO:0006351;GO:0016070;GO:0006139;GO:0009058;GO:0009059;GO:0009987;GO:0090304;GO:0044260;GO:0008152;GO:0044238
OG0000665	42	No	0	No		I;Q
OG0000666	42	No	0	No		S
OG0000667	41	No	0	Yes		S	GO:0043226;GO:0043933;GO:0016043;GO:0044085;GO:0016491;GO:0042221;GO:0005507;GO:0043231;GO:0055114;GO:0043229;GO:0071840;GO:0044429;GO:0044446;GO:0009636;GO:0003674;GO:0000041;GO:0022607;GO:0043167;GO:0044424;GO:0031975;GO:0005743;GO:0043227;GO:0019866;GO:0005737;GO:0044444;GO:0046872;GO:0050896;GO:0051179;GO:0016684;GO:0051775;GO:0043169;GO:0006825;GO:0031966;GO:0042277;GO:0098869;GO:0046914;GO:…
OG0000668	41	No	0	No	GH73	U;N;M;O	GO:0005198;GO:0040011;GO:0048870;GO:0051179;GO:0097588;GO:0006928;GO:0009987;GO:0071973;GO:0008150;GO:0001539;GO:0051674;GO:0003674
OG0000669	41	Yes	2	Yes		M	GO:0031241;GO:0030312;GO:0031224;GO:0044425;GO:0071944;GO:0031975;GO:0009279;GO:0019867;GO:0030313;GO:0044462;GO:0031230;GO:0005623;GO:0032153;GO:0016020;GO:0031246;GO:0008150;GO:0005575;GO:0044464;GO:0051301;GO:0009987;GO:0098552
OG0000670	41	No	0	No		T
OG0000671	41	No	0	No		I
OG0000672	41	No	0	Yes	GH25;CBM50	S;N;U
OG0000673	41	No	0	No		H	GO:0018130;GO:0046173;GO:0006725;GO:0046483;GO:1901615;GO:0044281;GO:1901576;GO:0016835;GO:0034311;GO:0019751;GO:0019438;GO:0017144;GO:0003674;GO:0046146;GO:0008124;GO:0006732;GO:0044249;GO:0016836;GO:0071704;GO:1901566;GO:0006807;GO:0042559;GO:0006066;GO:0044271;GO:0006729;GO:0044237;GO:1901362;GO:1901617;GO:1901360;GO:0046165;GO:0009108;GO:0008150;GO:0034641;GO:0016829;GO:0034312;GO:0051188;GO:…
OG0000674	41	No	0	No		M	GO:0090313;GO:1903533;GO:0033157;GO:0071944;GO:0065007;GO:0032386;GO:0051223;GO:0060341;GO:1905475;GO:0032880;GO:0005623;GO:1903827;GO:0016020;GO:0005886;GO:0051049;GO:0008150;GO:0005575;GO:0050789;GO:0044464;GO:0090087;GO:0032879;GO:0070201
OG0000675	41	No	0	No		H;M	GO:0006631;GO:0006082;GO:0030312;GO:0044085;GO:0044255;GO:0044281;GO:0044036;GO:0005618;GO:1901576;GO:0071840;GO:0071767;GO:0003674;GO:0071944;GO:0019752;GO:0032259;GO:0044249;GO:0042546;GO:0006633;GO:0043170;GO:0071704;GO:0046394;GO:0072330;GO:0044283;GO:0005623;GO:0044237;GO:0034645;GO:0008168;GO:0016020;GO:0016740;GO:0016741;GO:0005886;GO:0008150;GO:0071768;GO:0005575;GO:0006629;GO:0032787;GO:…
OG0000676	41	Yes	2	No		K
OG0000677	41	No	0	No		H
OG0000678	41	No	1	No		E	GO:0044237;GO:0006566;GO:0019752;GO:0006082;GO:0071704;GO:0044281;GO:0006520;GO:0009987;GO:0043436;GO:1901564;GO:0006807;GO:0008152;GO:0008150;GO:0044238;GO:1901605;GO:0009066
OG0000679	41	No	0	No		G	GO:0006725;GO:0051156;GO:0004345;GO:0007267;GO:0005975;GO:0009117;GO:0046483;GO:0044281;GO:0009372;GO:0016491;GO:0005515;GO:0055114;GO:0072524;GO:0046496;GO:0016616;GO:0003674;GO:0006732;GO:0006793;GO:0006081;GO:0006753;GO:0044424;GO:0005996;GO:0071704;GO:0044444;GO:0005737;GO:0019318;GO:0019693;GO:0006006;GO:0006807;GO:0006098;GO:0010699;GO:0023052;GO:0005623;GO:0005488;GO:0005829;GO:0042802;GO:…
OG0000680	41	No	0	No		S
OG0000681	41	No	0	No		S;C
OG0000682	41	No	0	No		S
OG0000683	41	No	1	Yes		Q;L;M;S;F;G
OG0000684	41	No	0	No		C	GO:0006950;GO:0055076;GO:0006974;GO:0042592;GO:0019725;GO:0065007;GO:0006875;GO:0050896;GO:0055080;GO:0006879;GO:0055072;GO:0048878;GO:0046916;GO:0051716;GO:0065008;GO:0030003;GO:0055065;GO:0055082;GO:0008150;GO:0033554;GO:0098771;GO:0006873;GO:0050801;GO:0009987
OG0000685	41	No	1	Yes		S
OG0000686	41	No	0	Yes		E;S;I;M
OG0000687	41	No	1	No		G	GO:0006725;GO:0051156;GO:0046483;GO:0005975;GO:0009117;GO:0044281;GO:0016857;GO:0072524;GO:0009052;GO:0046496;GO:0003674;GO:0043167;GO:0006732;GO:0006793;GO:0006081;GO:0006753;GO:0016853;GO:0005996;GO:0044424;GO:0046872;GO:0044444;GO:0005737;GO:0071704;GO:0019693;GO:0004750;GO:0043169;GO:0006807;GO:0016052;GO:0006098;GO:0005623;GO:0005488;GO:0005829;GO:0016854;GO:0044237;GO:0044282;GO:0019321;GO:…
OG0000688	41	No	0	No		L
OG0000689	41	No	0	No		S
OG0000690	41	No	0	No		C
OG0000691	41	Yes	2	No		K	GO:0010468;GO:0010557;GO:0051253;GO:0031325;GO:0045935;GO:0009890;GO:0044424;GO:0031327;GO:0044444;GO:0009891;GO:0005623;GO:0140110;GO:1903507;GO:0050794;GO:0045934;GO:0009889;GO:0019222;GO:0048522;GO:0048518;GO:0003674;GO:0048523;GO:0045892;GO:0010628;GO:2000113;GO:0051173;GO:0031326;GO:0051171;GO:2001141;GO:0010629;GO:0032993;GO:0050789;GO:0010556;GO:0010604;GO:1903506;GO:0009893;GO:0000976;GO:…
OG0000692	41	No	0	Yes		S;O
OG0000693	41	No	0	No		E;C	GO:0051801;GO:1901565;GO:0006725;GO:0009074;GO:0003868;GO:0051213;GO:0006082;GO:0035821;GO:0044403;GO:0051817;GO:0044281;GO:0016491;GO:0044364;GO:0055114;GO:0016701;GO:1901605;GO:1901606;GO:0019835;GO:0003674;GO:0019752;GO:0046395;GO:0009063;GO:0001906;GO:0006570;GO:0071704;GO:0006520;GO:0051883;GO:0006572;GO:0006807;GO:0019836;GO:0051704;GO:0044237;GO:0044003;GO:0044282;GO:0051818;GO:0016702;GO:…
OG0000694	41	No	0	No		K
OG0000695	41	Yes	2	No		G;H
OG0000696	41	No	0	No		V	GO:0006950;GO:0031226;GO:0015893;GO:0006974;GO:0042221;GO:0031224;GO:0042493;GO:0003674;GO:0044425;GO:0071944;GO:0051179;GO:0050896;GO:0016021;GO:0005623;GO:0051234;GO:0051716;GO:0015562;GO:0005215;GO:0016020;GO:0055085;GO:0005886;GO:0006855;GO:0008150;GO:0033554;GO:0005575;GO:0005887;GO:0044459;GO:0044464;GO:0006810;GO:0009987;GO:0022857
OG0000697	41	No	0	Yes		V	GO:0061783;GO:1901565;GO:0016787;GO:0003674;GO:0016810;GO:0000270;GO:0043167;GO:1901136;GO:0044424;GO:0071704;GO:0043170;GO:0008745;GO:0046872;GO:0005737;GO:0019867;GO:0006027;GO:0043169;GO:0006807;GO:0009392;GO:0046914;GO:0008270;GO:0009254;GO:0005623;GO:0005488;GO:0030203;GO:0009056;GO:0016020;GO:0008150;GO:0006026;GO:1901135;GO:0016811;GO:0005575;GO:0044464;GO:0003824;GO:0009057;GO:0009253;GO:…
OG0000698	41	No	0	No		C	GO:0006950;GO:0006974;GO:0016491;GO:0055114;GO:0003674;GO:0043167;GO:0046872;GO:0050896;GO:0043169;GO:0046914;GO:0005623;GO:0005488;GO:0051716;GO:0030151;GO:0042597;GO:0008150;GO:0033554;GO:0005575;GO:0044464;GO:0003824;GO:0009987;GO:0016903;GO:0008152
OG0000699	41	No	1	No		P;U	GO:0015078;GO:0015075;GO:0031226;GO:0098655;GO:0072509;GO:0005385;GO:0031224;GO:0005315;GO:0022804;GO:0000041;GO:0006817;GO:0003674;GO:0015103;GO:0015295;GO:0044425;GO:0035435;GO:0046915;GO:0071944;GO:0015672;GO:0051179;GO:0046873;GO:0006829;GO:0006820;GO:0022890;GO:0071577;GO:0015077;GO:0016021;GO:0005623;GO:1902600;GO:0015710;GO:0098656;GO:0015698;GO:0051234;GO:0034220;GO:0005215;GO:0098662;GO:…
OG0000700	41	No	0	Yes	CBM11;CBM13;CBM6;CBM56;CE4;CBM42;GH18;GH16_3;CBM4;CBM32;GH16;CBM12	G;C
OG0000701	41	No	1	No	GT2	S;D
OG0000702	41	No	1	Yes	GT4	M;C	GO:0005575;GO:0044424;GO:0044464;GO:0005737;GO:0005622;GO:0005623
OG0000703	41	No	0	No	GT4	M	GO:0005975;GO:0016491;GO:1901576;GO:0055114;GO:0034637;GO:0016616;GO:0003674;GO:0005976;GO:0044249;GO:0044424;GO:0009246;GO:0046378;GO:0043170;GO:0044444;GO:0005737;GO:0071704;GO:0044264;GO:0005623;GO:0033692;GO:0005829;GO:0044237;GO:1901137;GO:0034645;GO:0016614;GO:0016051;GO:0008150;GO:1901135;GO:0005575;GO:0044464;GO:0009058;GO:0003824;GO:0009059;GO:0009987;GO:0000271;GO:0005622;GO:0044260;GO:…
OG0000704	41	No	0	No		S
OG0000705	41	No	0	Yes		P	GO:0046906;GO:0048037;GO:0015893;GO:0051181;GO:0008144;GO:0042221;GO:0042493;GO:0003674;GO:0031975;GO:0015889;GO:0051179;GO:0050896;GO:0030313;GO:0005623;GO:0005488;GO:0036094;GO:0051234;GO:0031419;GO:1901363;GO:0042597;GO:0008150;GO:0005575;GO:0051180;GO:0044464;GO:0030288;GO:0006810;GO:0071702;GO:0019842;GO:0071705;GO:0097159
OG0000706	41	No	0	No		Q;H	GO:0009233;GO:0044281;GO:1901576;GO:0003674;GO:0071944;GO:0006732;GO:0032259;GO:0044249;GO:0044424;GO:0008425;GO:0042181;GO:0006743;GO:0071704;GO:0005737;GO:0043333;GO:0009234;GO:0040007;GO:0005623;GO:0044237;GO:0008169;GO:0008168;GO:0016020;GO:0016740;GO:0030580;GO:0016741;GO:0042180;GO:0005886;GO:0009108;GO:0008150;GO:0005575;GO:0006733;GO:0044464;GO:0051188;GO:0051186;GO:1901661;GO:0009058;GO:…
OG0000707	41	No	1	No		Q
OG0000708	41	Yes	2	No		H	GO:0018130;GO:0048037;GO:0006631;GO:0044272;GO:0006082;GO:0046483;GO:0044281;GO:1901576;GO:0044255;GO:0070283;GO:0016992;GO:0043412;GO:0003674;GO:0006732;GO:0019752;GO:0044249;GO:0044424;GO:0006633;GO:0043170;GO:0016782;GO:0005737;GO:0018205;GO:0071704;GO:0036211;GO:0044444;GO:0046394;GO:0018065;GO:0009249;GO:0006807;GO:0019538;GO:0051540;GO:0072330;GO:0044283;GO:0005623;GO:0005488;GO:1901362;GO:…
OG0000709	41	Yes	2	No	GT9	M	GO:0005975;GO:1901576;GO:0044255;GO:1903509;GO:0008713;GO:0009312;GO:0034637;GO:0003674;GO:0005976;GO:0044249;GO:0044424;GO:0071704;GO:0043170;GO:0044444;GO:0005737;GO:0008653;GO:0044264;GO:0005623;GO:0009244;GO:0005829;GO:0009311;GO:0033692;GO:0034645;GO:0044237;GO:1901137;GO:0016757;GO:0046401;GO:0071967;GO:0016740;GO:0016051;GO:0009103;GO:0008150;GO:1901135;GO:0005575;GO:0006629;GO:0008920;GO:…
OG0000710	41	No	0	No		K	GO:0006950;GO:0006725;GO:0046483;GO:0006974;GO:0030312;GO:0098732;GO:0005618;GO:0071479;GO:0016787;GO:0009314;GO:0019213;GO:0071214;GO:0140096;GO:0006476;GO:0043412;GO:0006471;GO:0003674;GO:0070213;GO:0071944;GO:0071478;GO:0035601;GO:0071704;GO:0043170;GO:0034979;GO:0104004;GO:0036211;GO:0050896;GO:0016798;GO:0019538;GO:0006807;GO:0006303;GO:0000726;GO:0005623;GO:0044237;GO:0010212;GO:0051716;GO:…
OG0000711	41	Yes	2	No		S
OG0000712	41	No	0	Yes		S;L	GO:0017144;GO:0003674;GO:0043167;GO:0044249;GO:0016863;GO:0016853;GO:0046872;GO:0016860;GO:0043169;GO:0016999;GO:0046914;GO:0005488;GO:0044237;GO:0050897;GO:0008150;GO:0009058;GO:0003824;GO:0005506;GO:0009987;GO:0008152;GO:0017000
OG0000713	41	No	0	Yes	CBM50
OG0000714	40	No	0	No		N
OG0000715	40	No	0	No		N	GO:0043226;GO:0055040;GO:0044461;GO:0071973;GO:0001539;GO:0040011;GO:0051179;GO:0006928;GO:0009288;GO:0071978;GO:0051674;GO:0005623;GO:0009420;GO:0005576;GO:0097588;GO:0044422;GO:0042597;GO:0043228;GO:0008150;GO:0044463;GO:0005575;GO:0048870;GO:0044464;GO:0042995;GO:0009987;GO:0009421
OG0000716	40	No	0	No		N;T	GO:0006470;GO:0005515;GO:0016787;GO:0071973;GO:0042578;GO:0140096;GO:0043412;GO:0001539;GO:0003674;GO:0071944;GO:0040011;GO:0006793;GO:0044424;GO:0032991;GO:0071704;GO:0043170;GO:0044444;GO:0005737;GO:0006928;GO:0051179;GO:0036211;GO:0071977;GO:0019538;GO:0006807;GO:0005623;GO:0005488;GO:0005829;GO:0042802;GO:0044237;GO:0051674;GO:0016788;GO:0097588;GO:0016020;GO:0016791;GO:0006796;GO:0098561;GO:…
OG0000717	40	No	0	No		N	GO:0016043;GO:0044085;GO:0071840;GO:0022607;GO:0071944;GO:0030031;GO:0006996;GO:0044780;GO:0005623;GO:0016020;GO:0005886;GO:0008150;GO:0070925;GO:0005575;GO:0044464;GO:0044781;GO:0009987;GO:0030030
OG0000718	40	Yes	3	No		N	GO:0043226;GO:0030312;GO:0044461;GO:0071973;GO:0001539;GO:0071944;GO:0040011;GO:0031975;GO:0009425;GO:0051179;GO:0006928;GO:0009279;GO:0019867;GO:0030313;GO:0009288;GO:0044462;GO:0071978;GO:0005623;GO:0051674;GO:0009424;GO:0044422;GO:0097588;GO:0016020;GO:0043228;GO:0008150;GO:0044463;GO:0005575;GO:0048870;GO:0044464;GO:0042995;GO:0009987
OG0000719	40	No	1	No		N	GO:0043226;GO:0044461;GO:0071973;GO:0001539;GO:0040011;GO:0044424;GO:0051179;GO:0044444;GO:0005737;GO:0006928;GO:0009288;GO:0071978;GO:0005623;GO:0051674;GO:0005829;GO:0009424;GO:0044422;GO:0097588;GO:0043228;GO:0008150;GO:0044463;GO:0005575;GO:0048870;GO:0044464;GO:0042995;GO:0009987;GO:0005622
OG0000720	40	No	1	No		P;T	GO:0015075;GO:0031226;GO:0015744;GO:0015893;GO:0042221;GO:0031224;GO:0008272;GO:0015741;GO:0042493;GO:0003674;GO:0044425;GO:0071944;GO:0015103;GO:0008514;GO:0046942;GO:0015740;GO:0005342;GO:0006836;GO:0051179;GO:0070778;GO:0072348;GO:0015810;GO:0015807;GO:0050896;GO:0006835;GO:0006820;GO:0016021;GO:0046943;GO:0005623;GO:0098656;GO:0015116;GO:0015698;GO:0015138;GO:0051234;GO:0015183;GO:0015238;GO:…
OG0000721	40	Yes	2	No		J	GO:0044270;GO:0006725;GO:0019860;GO:1901565;GO:0046483;GO:0072527;GO:0044281;GO:0042737;GO:0017144;GO:0006212;GO:0044424;GO:0071704;GO:0044444;GO:0005737;GO:0009112;GO:0072529;GO:0006807;GO:0046113;GO:0005623;GO:0005829;GO:0044237;GO:1901360;GO:0009056;GO:0008150;GO:0034641;GO:1901361;GO:0005575;GO:0019740;GO:0044464;GO:0006139;GO:0046700;GO:0055086;GO:0006208;GO:0009987;GO:1901564;GO:0006206;GO:…
OG0000722	40	No	0	No		H	GO:0018130;GO:0046483;GO:1901576;GO:0090407;GO:0003674;GO:0071944;GO:0006732;GO:0006793;GO:0044249;GO:0071704;GO:0043170;GO:1901566;GO:0019538;GO:0006807;GO:0040007;GO:0005623;GO:1901362;GO:0044237;GO:0006777;GO:1901360;GO:0016020;GO:0006796;GO:0005886;GO:0009108;GO:0008150;GO:0051189;GO:0044238;GO:0005575;GO:0044464;GO:0051188;GO:0051186;GO:0009058;GO:0043545;GO:0003824;GO:0044267;GO:0009987;GO:…
OG0000723	40	No	0	No		S
OG0000724	40	No	0	No		E
OG0000725	40	No	0	No	GH13	O	GO:0044218;GO:0046812;GO:1902531;GO:0044650;GO:0043167;GO:0006457;GO:0044424;GO:0044444;GO:0044421;GO:0052212;GO:0005623;GO:0051704;GO:0009266;GO:1902533;GO:0050794;GO:0033644;GO:0044764;GO:0016462;GO:1901265;GO:0032559;GO:1990220;GO:0022610;GO:0016817;GO:0010647;GO:0101031;GO:0044279;GO:0019058;GO:0048522;GO:0048518;GO:0035821;GO:0044403;GO:0032553;GO:0003674;GO:0033647;GO:0019068;GO:0044175;GO:…
OG0000726	40	No	0	No		S
OG0000727	40	No	0	No		M	GO:0071944;GO:0005575;GO:0022603;GO:0050789;GO:0044464;GO:0051128;GO:0065008;GO:0065007;GO:0008360;GO:0016020;GO:0022604;GO:0005886;GO:0050794;GO:0008150;GO:0050793;GO:0005623
OG0000728	40	No	0	No		E;G	GO:0098655;GO:0015075;GO:0031226;GO:0015804;GO:0031224;GO:0000099;GO:0003674;GO:0044425;GO:0071944;GO:0140115;GO:0046942;GO:0008514;GO:0005342;GO:0051179;GO:0072348;GO:0042883;GO:0006820;GO:0016021;GO:0046943;GO:0005623;GO:1903712;GO:0051234;GO:0015562;GO:0034220;GO:0005215;GO:0006865;GO:0016020;GO:0015711;GO:0033228;GO:0000101;GO:0055085;GO:0005886;GO:0008150;GO:0015318;GO:0006812;GO:1901682;GO:…
OG0000729	40	No	0	No		I
OG0000730	40	No	0	No		E	GO:0006749;GO:0006575;GO:0003674;GO:0071704;GO:0016846;GO:0006807;GO:0044237;GO:0006790;GO:0034641;GO:0008150;GO:0016829;GO:0004462;GO:0006518;GO:0051186;GO:0043603;GO:0003824;GO:0009987;GO:1901564;GO:0008152
OG0000731	40	Yes	2	No		C
OG0000732	40	No	0	Yes	CBM13;GH5	G;S
OG0000733	40	No	1	Yes		S
OG0000734	40	No	0	Yes		O
OG0000735	40	No	1	Yes	CE1	G;Q
OG0000736	40	No	0	No		E;G;P
OG0000737	40	No	0	No	GT2;GT99;GT4	Q;H;M
OG0000738	40	No	0	No		C
OG0000739	40	No	0	No		K;T
OG0000740	40	No	1	No		I
OG0000741	40	No	0	Yes		S
OG0000742	40	Yes	2	No		S
OG0000743	40	No	1	No		H	GO:0006082;GO:0044281;GO:0072350;GO:0055114;GO:0015980;GO:0017144;GO:0003674;GO:0006101;GO:0019752;GO:0044424;GO:0071704;GO:0044444;GO:0005737;GO:0006099;GO:0043436;GO:0016999;GO:0004611;GO:0005623;GO:0005829;GO:0044237;GO:0016831;GO:0008964;GO:0016830;GO:0008150;GO:0016829;GO:0005575;GO:0006091;GO:0044464;GO:0003824;GO:0009987;GO:0045333;GO:0005622;GO:0008152;GO:0044238;GO:0009060
OG0000744	40	No	0	No		P
OG0000745	40	Yes	2	No		I;C
OG0000746	40	No	1	No		G
OG0000747	40	No	0	No	GT4	M;D	GO:0005575;GO:0071944;GO:0044464;GO:0016020;GO:0005886;GO:0005623
OG0000748	40	No	0	No		G	GO:0046176;GO:0006082;GO:0005975;GO:0034192;GO:0044281;GO:0016832;GO:0005515;GO:0034194;GO:0008700;GO:0003674;GO:0072329;GO:0019583;GO:0019752;GO:0046395;GO:0044424;GO:0071704;GO:0044444;GO:0005737;GO:0008674;GO:0019584;GO:0016052;GO:0005623;GO:0005488;GO:0005829;GO:0044237;GO:0042802;GO:0044282;GO:0009056;GO:0016831;GO:0008675;GO:0016830;GO:0019520;GO:0008150;GO:0044248;GO:0016829;GO:0016833;GO:…
OG0000749	40	No	0	Yes	CBM73	W;U	GO:0005575;GO:0005576
OG0000750	40	No	0	No		E
OG0000751	40	No	0	No		S
OG0000752	40	No	0	No	GH3	G;D	GO:0044085;GO:0004553;GO:0071840;GO:0016787;GO:0003674;GO:0000270;GO:0044424;GO:0042546;GO:0071704;GO:0043170;GO:0044444;GO:0005737;GO:0016798;GO:0006807;GO:0009254;GO:0005623;GO:0005829;GO:0015929;GO:0004563;GO:0030203;GO:0008150;GO:1901135;GO:0005575;GO:0044464;GO:0003824;GO:0009987;GO:1901564;GO:0009273;GO:0005622;GO:0071554;GO:0008152;GO:0006022
OG0000753	40	No	0	No		S;C	GO:0044281;GO:0016491;GO:0055114;GO:0004033;GO:0016616;GO:0003674;GO:0044424;GO:0006081;GO:0047681;GO:0071704;GO:0044444;GO:0005737;GO:1990002;GO:0005623;GO:0005829;GO:0044237;GO:0042182;GO:0044282;GO:0016614;GO:0008106;GO:0009056;GO:0042180;GO:0008150;GO:0046185;GO:0005575;GO:0044464;GO:0003824;GO:0009987;GO:1901575;GO:0051596;GO:0009438;GO:0005622;GO:0008152;GO:0044248
OG0000754	40	No	0	Yes		S;M	GO:0005575;GO:0044424;GO:0044464;GO:0031975;GO:0030288;GO:0005737;GO:0030313;GO:0042597;GO:0005622;GO:0005623
OG0000755	40	No	1	Yes		Q
OG0000756	40	No	0	No		I;Q
OG0000757	39	No	0	No		E	GO:0043226;GO:0048037;GO:0022414;GO:0046417;GO:0009790;GO:0006082;GO:1901615;GO:0044281;GO:0016491;GO:1901576;GO:0009793;GO:0007275;GO:0009791;GO:0010154;GO:0043231;GO:0055114;GO:0043229;GO:0043650;GO:0044435;GO:0019632;GO:0009507;GO:0016616;GO:0003674;GO:0009536;GO:0044446;GO:0003006;GO:0019752;GO:0044249;GO:0044424;GO:0071704;GO:0043227;GO:0044444;GO:0005737;GO:0032502;GO:0097159;GO:0046394;GO:…
OG0000758	39	No	1	No		C	GO:0022900;GO:0016491;GO:0009055;GO:0055114;GO:0003674;GO:0043167;GO:0044424;GO:0046872;GO:0005737;GO:0043169;GO:0046914;GO:0005623;GO:0005488;GO:0044237;GO:0008150;GO:0006091;GO:0005575;GO:0044464;GO:0003824;GO:0005506;GO:0009987;GO:0005622;GO:0008152;GO:0008199
OG0000759	39	No	1	Yes		I
OG0000760	39	No	0	Yes		M	GO:0006950;GO:0006974;GO:0030312;GO:0071944;GO:0031975;GO:0050896;GO:0009279;GO:0019867;GO:0030313;GO:0044462;GO:0005623;GO:0051716;GO:0016020;GO:0008150;GO:0033554;GO:0005575;GO:0044464;GO:0009987
OG0000761	39	No	0	No		J	GO:0005829;GO:0005575;GO:0044424;GO:0044464;GO:0044444;GO:0005737;GO:0005622;GO:0005623
OG0000762	39	No	1	No		H	GO:0030145;GO:0006082;GO:0006720;GO:0019288;GO:0008144;GO:0044281;GO:0044255;GO:1901576;GO:0016744;GO:0006090;GO:0008654;GO:0090407;GO:0003674;GO:0043167;GO:0006793;GO:0019752;GO:0006081;GO:0044249;GO:0071704;GO:0046872;GO:0030975;GO:0097159;GO:1901681;GO:0043169;GO:0000287;GO:0008299;GO:0040007;GO:0046914;GO:0005488;GO:0036094;GO:0044237;GO:0019682;GO:1901363;GO:0016740;GO:0006796;GO:0046490;GO:…
OG0000763	39	No	0	Yes		F	GO:0006725;GO:0046483;GO:0046098;GO:0044281;GO:0016813;GO:0016787;GO:0016814;GO:0006144;GO:0019239;GO:0016810;GO:0003674;GO:0043167;GO:0071704;GO:0046872;GO:0009112;GO:0043169;GO:0006807;GO:0046914;GO:0008270;GO:0005488;GO:0044237;GO:0018756;GO:1901360;GO:0008150;GO:0034641;GO:0006139;GO:0008892;GO:0055086;GO:0003824;GO:0009987;GO:1901564;GO:0072521;GO:0008152;GO:0044238
OG0000764	39	No	0	No		S;C	GO:0043167;GO:0016614;GO:0008106;GO:0046872;GO:0016491;GO:0003824;GO:0003674;GO:0004033;GO:0043169;GO:0055114;GO:0008152;GO:0008150;GO:0046914;GO:0008270;GO:0016616;GO:0005488
OG0000765	39	No	0	No		T	GO:0005575;GO:0042802;GO:0044424;GO:0044464;GO:0005737;GO:0003674;GO:0005515;GO:0005622;GO:0005623;GO:0005488
OG0000766	39	No	1	Yes		G	GO:0005975;GO:0019388;GO:0044281;GO:0016857;GO:0004034;GO:0003674;GO:0044424;GO:0016853;GO:0005996;GO:0071704;GO:0005737;GO:0019318;GO:0006006;GO:0016052;GO:0005623;GO:0016854;GO:0019320;GO:0006012;GO:0044282;GO:0009056;GO:0033499;GO:0008150;GO:0005575;GO:0044464;GO:0046365;GO:0003824;GO:1901575;GO:0005622;GO:0008152;GO:0044238
OG0000767	39	No	0	No		I;Q
OG0000768	39	No	0	No		L
OG0000769	39	No	1	Yes		M	GO:0016043;GO:0071840;GO:0120010;GO:0051179;GO:0006820;GO:0015914;GO:0051234;GO:0061024;GO:0015711;GO:0015748;GO:0010876;GO:0008150;GO:0033036;GO:0071702;GO:0006810;GO:0120009;GO:0006811;GO:0009987;GO:0006869
OG0000770	39	No	0	No		G	GO:1901215;GO:0044389;GO:0051272;GO:0032269;GO:0046394;GO:0006807;GO:0046034;GO:0009141;GO:0006096;GO:0050794;GO:2000147;GO:1901135;GO:0019363;GO:0006734;GO:0051248;GO:0009058;GO:0016053;GO:0048522;GO:0009435;GO:0009792;GO:0048518;GO:0070013;GO:0042593;GO:0030335;GO:0048878;GO:2000145;GO:0046184;GO:0051171;GO:0001701;GO:0051049;GO:0019439;GO:0031090;GO:0090087;GO:0046700;GO:0009150;GO:0002697;GO:…
OG0000771	39	Yes	4	No		Q;C	GO:0046906;GO:0006631;GO:0048037;GO:0016705;GO:0006082;GO:0044281;GO:0016491;GO:0044255;GO:0008289;GO:0003958;GO:0055114;GO:0032553;GO:0033293;GO:0016653;GO:0003674;GO:0043167;GO:0016712;GO:0019752;GO:0005504;GO:0046872;GO:0071704;GO:0016651;GO:0043168;GO:0097159;GO:0043169;GO:0097367;GO:0019395;GO:0004497;GO:0046914;GO:0005488;GO:0020037;GO:0036094;GO:0044237;GO:1901363;GO:0050660;GO:0034440;GO:…
OG0000772	39	No	0	Yes		C
OG0000773	39	No	0	No		K
OG0000774	39	No	1	No		S;C	GO:0042602;GO:0016491;GO:0003824;GO:0016646;GO:0055114;GO:0016645;GO:0008152;GO:0008150;GO:0003674
OG0000775	39	No	0	Yes		S;U;N;O
OG0000776	39	No	1	No		O
OG0000777	39	No	0	No	GT51	G
OG0000778	39	No	0	Yes		T
OG0000779	39	No	0	Yes	AA7	C	GO:0034308;GO:0006950;GO:0009441;GO:0006082;GO:0006974;GO:0044281;GO:0016491;GO:1901615;GO:0046164;GO:0055114;GO:1901616;GO:0042737;GO:0017144;GO:0003674;GO:0072329;GO:0019752;GO:0046395;GO:0071704;GO:0050896;GO:0006066;GO:0044237;GO:0044282;GO:0051716;GO:0016614;GO:0009056;GO:0008150;GO:0044248;GO:0033554;GO:0034310;GO:0046296;GO:0032787;GO:0003824;GO:0009987;GO:0016054;GO:1901575;GO:0019154;GO:…
OG0000780	39	No	1	Yes		N
OG0000781	39	No	1	No		S;L;N;U
OG0000782	39	No	0	No		S
OG0000783	39	No	1	No		K
OG0000784	39	No	0	No		C	GO:0048037;GO:0016491;GO:0055114;GO:0003674;GO:0043167;GO:0043168;GO:0005623;GO:0005488;GO:0036094;GO:1901363;GO:0050660;GO:0042597;GO:0050662;GO:0008150;GO:1901265;GO:0005575;GO:0044464;GO:0003824;GO:0016903;GO:0008152;GO:0000166;GO:0097159
OG0000785	39	No	1	No	GH1	I;H
OG0000786	39	No	0	No		F	GO:0006725;GO:0009129;GO:0072527;GO:0034655;GO:0046385;GO:0009223;GO:0034654;GO:0019438;GO:0009394;GO:0043167;GO:0009131;GO:1901136;GO:0006753;GO:0044424;GO:0044444;GO:1901566;GO:0009130;GO:0006807;GO:0046386;GO:0005623;GO:0016740;GO:1901135;GO:0019692;GO:0009058;GO:1901564;GO:0072528;GO:0018130;GO:0044281;GO:1901293;GO:0090407;GO:0003674;GO:0006221;GO:0009221;GO:0009262;GO:0006793;GO:0032259;GO:…
OG0000787	39	No	0	No		I	GO:0044272;GO:0006082;GO:0051260;GO:0071840;GO:0022607;GO:0051262;GO:0006732;GO:0019752;GO:0044424;GO:0044444;GO:0004318;GO:1901566;GO:0046394;GO:0006807;GO:0030497;GO:0005623;GO:0016740;GO:0006790;GO:0006768;GO:0032787;GO:0051188;GO:0016747;GO:0051186;GO:0009058;GO:0016053;GO:1901564;GO:0018130;GO:0051259;GO:0044281;GO:0003674;GO:0072330;GO:0044237;GO:0042364;GO:0009102;GO:0016627;GO:0003824;GO:…
OG0000788	39	No	1	No		C	GO:0005829;GO:0005575;GO:0044424;GO:0044464;GO:0044444;GO:0005737;GO:0005622;GO:0005623
OG0000789	39	No	0	No		M	GO:0006725;GO:0051260;GO:0071840;GO:0046377;GO:0006073;GO:0022607;GO:0043167;GO:0051262;GO:0044424;GO:0005996;GO:0043170;GO:0044444;GO:0008653;GO:0019318;GO:0006807;GO:0044264;GO:0005623;GO:0016740;GO:1901135;GO:0016772;GO:0009058;GO:0051259;GO:0003983;GO:0044281;GO:1900727;GO:0003674;GO:0006793;GO:0046872;GO:0016779;GO:0043169;GO:0033692;GO:1901137;GO:0009311;GO:0044237;GO:0019320;GO:0044282;GO:…
OG0000790	39	No	0	No		E
OG0000791	39	No	1	No		S
OG0000792	39	No	0	No		H	GO:0044237;GO:0004020;GO:0006793;GO:0016772;GO:0016310;GO:0016301;GO:0003824;GO:0009987;GO:0006796;GO:0016740;GO:0006790;GO:0016773;GO:0008152;GO:0008150;GO:0003674
OG0000793	39	No	0	No		E;S
OG0000794	39	No	0	Yes		C
OG0000795	39	No	0	Yes		M	GO:0005575;GO:0071944;GO:0044464;GO:0016020;GO:0005886;GO:0005623
OG0000796	39	No	0	No		E	GO:0034722;GO:0006082;GO:0044281;GO:0070011;GO:0008652;GO:1901576;GO:0016787;GO:0140096;GO:0003674;GO:0019752;GO:0044249;GO:0031975;GO:0071704;GO:0043170;GO:0006520;GO:0006508;GO:1901566;GO:0030313;GO:0046394;GO:0019538;GO:0006807;GO:0044283;GO:0097264;GO:0008238;GO:0005623;GO:0044237;GO:0043102;GO:0043094;GO:0042597;GO:0036374;GO:0008150;GO:0008233;GO:0005575;GO:0008242;GO:0044464;GO:0030288;GO:…
OG0000797	39	No	0	Yes		S	GO:0006725;GO:0046483;GO:0044281;GO:0005515;GO:0006144;GO:0003674;GO:0071704;GO:0009112;GO:0006807;GO:0005488;GO:0042802;GO:0044237;GO:1901360;GO:0034641;GO:0008150;GO:0044238;GO:0006139;GO:0055086;GO:0009987;GO:1901564;GO:0008152;GO:0072521
OG0000798	39	No	0	No		S	GO:0009404;GO:0044237;GO:0019748;GO:0098754;GO:0009056;GO:0042221;GO:0009987;GO:0050896;GO:0009407;GO:0008152;GO:0008150;GO:0044248;GO:0009636
OG0000799	39	No	0	Yes		M
OG0000800	39	No	0	Yes		C;O
OG0000801	39	No	0	No		E
OG0000802	39	No	1	Yes		T
OG0000803	39	No	0	No		S
OG0000804	39	No	1	No
OG0000805	38	No	1	No		K;T	GO:0010468;GO:0019216;GO:0080090;GO:0044424;GO:0019217;GO:0044444;GO:0005737;GO:0065007;GO:0005623;GO:0060255;GO:0005829;GO:0062012;GO:0050794;GO:0008150;GO:0005575;GO:0050789;GO:0031323;GO:0019222;GO:0044464;GO:0010565;GO:0005622
OG0000806	38	No	0	No		T	GO:0004551;GO:0006725;GO:0046483;GO:0044281;GO:0006470;GO:0016787;GO:0010165;GO:0009314;GO:0042578;GO:0140096;GO:0043412;GO:0003674;GO:0006793;GO:0071704;GO:0043170;GO:0036211;GO:0050896;GO:0019538;GO:0006807;GO:0008796;GO:0008803;GO:0015949;GO:0044237;GO:0010212;GO:0016788;GO:1901360;GO:0016791;GO:0006796;GO:0008150;GO:0016462;GO:0034641;GO:0004721;GO:0006139;GO:0009628;GO:0016311;GO:0016818;GO:…
OG0000807	38	No	0	No		T
OG0000808	38	No	1	No	GT51	E	GO:0048037;GO:0006082;GO:0008144;GO:0044281;GO:0008652;GO:1901576;GO:0070279;GO:0030170;GO:1901605;GO:1901607;GO:0003674;GO:0043167;GO:0019752;GO:0044249;GO:0009067;GO:0071704;GO:0006520;GO:1901566;GO:0043168;GO:0008836;GO:0043436;GO:0046394;GO:0097159;GO:0006807;GO:0043648;GO:0044283;GO:0005488;GO:0036094;GO:0044237;GO:0009089;GO:1901363;GO:0006553;GO:0016831;GO:0016830;GO:0008150;GO:0050662;GO:…
OG0000809	38	No	0	No		F
OG0000810	38	No	0	No		U;O
OG0000811	38	No	0	No		I;M	GO:0005975;GO:1901576;GO:0044255;GO:1903509;GO:0009245;GO:0005515;GO:1901271;GO:0009312;GO:0008654;GO:0090407;GO:0016410;GO:0003674;GO:0006793;GO:0044249;GO:0044424;GO:0071704;GO:0044444;GO:0005737;GO:0046493;GO:0016746;GO:0005623;GO:0005488;GO:0005829;GO:0009311;GO:0042802;GO:0044237;GO:1901137;GO:0006664;GO:0006643;GO:0009247;GO:0016740;GO:0006796;GO:0016051;GO:0008150;GO:1901135;GO:0046467;GO:…
OG0000812	38	No	1	No		L
OG0000813	38	No	0	No		S;L	GO:0019748;GO:0006725;GO:0006082;GO:0044281;GO:0042221;GO:0009407;GO:0009852;GO:0009636;GO:0072329;GO:0019752;GO:0046395;GO:0042445;GO:0071704;GO:0065007;GO:0050896;GO:0010124;GO:0009404;GO:0044237;GO:0044282;GO:0042537;GO:0051716;GO:0070887;GO:0010817;GO:0065008;GO:1901360;GO:0042178;GO:0009056;GO:0009850;GO:0008150;GO:0044248;GO:1901361;GO:0019439;GO:0098754;GO:0032787;GO:0006805;GO:0009987;GO:…
OG0000814	38	No	1	No		F;J	GO:0006400;GO:0006725;GO:0009451;GO:0046483;GO:0016787;GO:0008251;GO:0016814;GO:0043412;GO:0004000;GO:0019239;GO:0003674;GO:0016810;GO:0043167;GO:0071704;GO:0043170;GO:0046872;GO:0002100;GO:0006382;GO:0006396;GO:0016553;GO:0043169;GO:0006807;GO:0046914;GO:0008270;GO:0005488;GO:0002097;GO:0044237;GO:0034660;GO:0010467;GO:1901360;GO:0006399;GO:0008150;GO:0034641;GO:0016070;GO:0034470;GO:0006139;GO:…
OG0000815	38	No	0	No		H	GO:0018130;GO:0042440;GO:0048037;GO:0006725;GO:0046483;GO:0016491;GO:1901576;GO:0055114;GO:0019438;GO:0006779;GO:0003674;GO:0051989;GO:0044249;GO:0044424;GO:0006782;GO:0046501;GO:0071704;GO:0005737;GO:0033014;GO:1901566;GO:0051540;GO:0006807;GO:0044271;GO:0005623;GO:0005488;GO:0033013;GO:0044237;GO:1901362;GO:0051536;GO:1901360;GO:0008150;GO:0034641;GO:0005575;GO:0051539;GO:0044464;GO:0051188;GO:…
OG0000816	38	No	0	No		G;M	GO:0016614;GO:0016491;GO:0003824;GO:0055114;GO:0050388;GO:0008152;GO:0008150;GO:0016616;GO:0003674
OG0000817	38	No	1	No		K	GO:0000976;GO:0010468;GO:0003690;GO:0051253;GO:0010558;GO:0080090;GO:0019219;GO:0009890;GO:0001067;GO:0003674;GO:0048523;GO:2000112;GO:0045892;GO:0044424;GO:0044212;GO:0031327;GO:0044444;GO:0005737;GO:0065007;GO:2000113;GO:0031324;GO:0031326;GO:0005623;GO:0005488;GO:0005829;GO:0006355;GO:0048519;GO:0060255;GO:0051171;GO:1902679;GO:0140110;GO:1901363;GO:1903507;GO:0003677;GO:0010605;GO:2001141;GO:…
OG0000818	38	No	1	No		O	GO:0016032;GO:0006950;GO:0019058;GO:0044403;GO:0042221;GO:0005515;GO:0035966;GO:0003674;GO:0006986;GO:0019068;GO:0043167;GO:0006457;GO:0044424;GO:0032991;GO:0046872;GO:0044444;GO:0005737;GO:0010033;GO:0050896;GO:0016465;GO:0043169;GO:0005623;GO:0005488;GO:0005829;GO:0042802;GO:0051084;GO:0009266;GO:0051704;GO:0044445;GO:0008150;GO:0005575;GO:0044464;GO:1990220;GO:0009628;GO:0051082;GO:0009987;GO:…
OG0000819	38	No	1	Yes		P
OG0000820	38	No	0	No		M;D	GO:0031226;GO:0008144;GO:0042221;GO:0031224;GO:0042493;GO:0008955;GO:0033293;GO:0003674;GO:0044425;GO:0071944;GO:0043167;GO:0050896;GO:0043168;GO:1901681;GO:0016758;GO:0016021;GO:0005623;GO:0005488;GO:0036094;GO:0032153;GO:0016757;GO:1901363;GO:0016020;GO:0016740;GO:0005886;GO:0008150;GO:0031406;GO:0005575;GO:0005887;GO:0044459;GO:0033218;GO:0044464;GO:0003824;GO:0051301;GO:0009987;GO:0043177;GO:…
OG0000821	38	No	0	Yes		C	GO:0048037;GO:0006950;GO:0010035;GO:0016675;GO:0016491;GO:0000302;GO:0042221;GO:0030091;GO:0055114;GO:0043546;GO:0016672;GO:0003674;GO:0031975;GO:0071704;GO:0043170;GO:0001101;GO:0050896;GO:0030313;GO:0019538;GO:0006807;GO:0006979;GO:0005488;GO:0005623;GO:0044237;GO:1901363;GO:0042597;GO:0050662;GO:0008150;GO:0005575;GO:0016667;GO:1901700;GO:0044464;GO:0030288;GO:0044267;GO:0003824;GO:0009987;GO:…
OG0000822	38	No	0	Yes		Q	GO:0016043;GO:0071840;GO:0031975;GO:0120010;GO:0051179;GO:0030313;GO:0006820;GO:0015914;GO:0005623;GO:0051234;GO:0061024;GO:0015711;GO:0042597;GO:0015748;GO:0010876;GO:0008150;GO:0005575;GO:0044464;GO:0033036;GO:0030288;GO:0006810;GO:0071702;GO:0120009;GO:0006811;GO:0009987;GO:0006869
OG0000823	38	No	0	No		H	GO:0018130;GO:0042440;GO:0019353;GO:0043226;GO:0006725;GO:0006082;GO:0046483;GO:0044281;GO:0016491;GO:0055040;GO:1901576;GO:0005515;GO:0055114;GO:0019438;GO:1901605;GO:0006779;GO:0003674;GO:0019752;GO:0044249;GO:0006782;GO:0046501;GO:0071704;GO:0006520;GO:0009064;GO:0033014;GO:1901566;GO:0006807;GO:0009288;GO:0043648;GO:0044271;GO:0140101;GO:0005623;GO:0005488;GO:0033013;GO:0042802;GO:0044237;GO:…
OG0000824	38	No	0	Yes	GH43_34;CBM6;GH43_18;GH43_2;CBM42;GH43_29;GH43	G;K
OG0000825	38	No	0	No		I;Q
OG0000826	38	No	1	Yes		S;K
OG0000827	38	No	0	No		O
OG0000828	38	No	1	No		K
OG0000829	38	No	1	No		L
OG0000830	38	No	0	No		C	GO:0043226;GO:0016878;GO:0016874;GO:0070013;GO:0043231;GO:0004774;GO:0043229;GO:0044446;GO:0003674;GO:0044424;GO:0031974;GO:0043227;GO:0044444;GO:0005737;GO:0043233;GO:0005623;GO:0005739;GO:0044422;GO:0004776;GO:0005575;GO:0044464;GO:0003824;GO:0005759;GO:0016877;GO:0005622;GO:0044429
OG0000831	38	No	0	No		F;C	GO:0006082;GO:0016874;GO:0016878;GO:0044281;GO:0072350;GO:0004774;GO:0055114;GO:0015980;GO:0017144;GO:0003674;GO:0006101;GO:0019752;GO:0071704;GO:0006099;GO:0043436;GO:0016999;GO:0044237;GO:0008150;GO:0006091;GO:0004775;GO:0003824;GO:0009987;GO:0016877;GO:0045333;GO:0008152;GO:0044238;GO:0009060
OG0000832	38	No	0	Yes		E;M;O
OG0000833	38	No	0	No		E;H	GO:0043226;GO:1901565;GO:0004084;GO:0006082;GO:0044281;GO:1901576;GO:0008652;GO:1903047;GO:0043231;GO:0043229;GO:0006573;GO:1901605;GO:1901607;GO:0003674;GO:0019752;GO:0044249;GO:0009063;GO:0044424;GO:0046395;GO:0071704;GO:0043227;GO:0044444;GO:0005737;GO:0006520;GO:1901566;GO:0046394;GO:0006807;GO:0044283;GO:0044772;GO:0009081;GO:0009083;GO:0006551;GO:0005623;GO:0005739;GO:0005829;GO:0016769;GO:…
OG0000834	38	No	1	No		E;G
OG0000835	38	No	0	No		C	GO:0008542;GO:0046292;GO:0009636;GO:0043167;GO:0044424;GO:0044444;GO:0032501;GO:0005623;GO:0016614;GO:2000377;GO:0050794;GO:0017001;GO:1901701;GO:1990748;GO:0110095;GO:0019222;GO:0032268;GO:0004552;GO:0007612;GO:0009416;GO:0050877;GO:0044281;GO:0050890;GO:0003674;GO:0046872;GO:0010033;GO:0016651;GO:0043169;GO:0046914;GO:0044237;GO:0044282;GO:0051171;GO:0004022;GO:0051903;GO:0098754;GO:0050789;GO:…
OG0000836	38	No	0	No		S
OG0000837	38	No	0	No		E;S;C
OG0000838	38	No	0	No		S;M	GO:0006631;GO:0006082;GO:0030312;GO:0044085;GO:0044255;GO:0044281;GO:0044036;GO:0005618;GO:1901576;GO:0071840;GO:0071767;GO:0003674;GO:0071944;GO:0019752;GO:0032259;GO:0044249;GO:0042546;GO:0006633;GO:0043170;GO:0071704;GO:0046394;GO:0072330;GO:0044283;GO:0005623;GO:0044237;GO:0034645;GO:0008168;GO:0016020;GO:0016740;GO:0016741;GO:0005886;GO:0008150;GO:0071768;GO:0005575;GO:0006629;GO:0032787;GO:…
OG0000839	38	No	0	No		C
OG0000840	38	No	0	No		J;O	GO:0030091;GO:0140096;GO:0043412;GO:0003674;GO:0043414;GO:0051998;GO:0032259;GO:0044424;GO:0071704;GO:0043170;GO:0005737;GO:0036211;GO:0008213;GO:0019538;GO:0006807;GO:0005623;GO:0044237;GO:0006479;GO:0008168;GO:0008171;GO:0016740;GO:0016741;GO:0008150;GO:0004719;GO:0005575;GO:0008276;GO:0044464;GO:0044267;GO:0003824;GO:0010340;GO:0006464;GO:0009987;GO:1901564;GO:0005622;GO:0008757;GO:0008152;GO:…
OG0000841	38	No	1	No		S	GO:0071944;GO:0005575;GO:0044464;GO:0016020;GO:0005886;GO:0005623
OG0000842	38	No	0	No		H	GO:0016874;GO:0016879;GO:0003824;GO:0003674
OG0000843	38	No	0	Yes		E
OG0000844	38	No	1	No		E;C	GO:0010468;GO:0048037;GO:0004657;GO:0006082;GO:0051253;GO:0016646;GO:0098562;GO:0006560;GO:0009890;GO:0043167;GO:0019752;GO:0046395;GO:0009063;GO:0031327;GO:0006807;GO:0005623;GO:0140110;GO:1903507;GO:0003842;GO:0016020;GO:0010133;GO:0050662;GO:0050794;GO:0045934;GO:1901265;GO:0009889;GO:0019222;GO:1901564;GO:0098552;GO:0044281;GO:0009898;GO:0003674;GO:0048523;GO:0045892;GO:0097159;GO:0001141;GO:…
OG0000845	38	No	0	Yes		M;U
OG0000846	38	No	1	No		C
OG0000847	38	No	1	No		E
OG0000848	38	No	0	No		K
OG0000849	38	No	1	No	GH13_31	G;F	GO:0006725;GO:0006082;GO:0009127;GO:0034655;GO:0006754;GO:0009161;GO:0072524;GO:0034654;GO:0019438;GO:0046939;GO:0009132;GO:0043167;GO:0006732;GO:0019752;GO:0006753;GO:0044424;GO:0044444;GO:1901566;GO:0046394;GO:0006807;GO:0046034;GO:0005623;GO:0009141;GO:0046031;GO:0006096;GO:0009185;GO:0009259;GO:1901135;GO:0019363;GO:0016829;GO:0032787;GO:0051188;GO:0000015;GO:0051186;GO:0009058;GO:0016053;GO:…
OG0000850	38	No	1	No		H
OG0000851	38	No	0	No		E;H;C
OG0000852	38	No	0	No		F	GO:0006725;GO:0009129;GO:0072527;GO:0009161;GO:0034654;GO:0019438;GO:0044424;GO:0006753;GO:0044444;GO:1901566;GO:0009130;GO:0006807;GO:0005623;GO:0016740;GO:0009259;GO:1901135;GO:0009173;GO:0016772;GO:0009058;GO:0008655;GO:0006206;GO:1901564;GO:0072528;GO:0018130;GO:0043097;GO:0004849;GO:0044281;GO:0046134;GO:1901293;GO:0090407;GO:0003674;GO:0006221;GO:0046390;GO:0006793;GO:0016301;GO:0009112;GO:…
OG0000853	38	No	1	No		T
OG0000854	38	No	0	No		E	GO:0010468;GO:0006725;GO:0070011;GO:0043231;GO:0034654;GO:0019438;GO:0031564;GO:0044424;GO:0043170;GO:0044444;GO:0001073;GO:0006807;GO:0005623;GO:0010467;GO:0140110;GO:0031554;GO:0050794;GO:0016070;GO:0043171;GO:0008233;GO:0009889;GO:0019222;GO:0009058;GO:1901564;GO:0018130;GO:0003674;GO:0051128;GO:0006276;GO:0031326;GO:0044237;GO:0051171;GO:2001141;GO:0042150;GO:0050789;GO:0003824;GO:0009987;GO:…
OG0000855	38	No	0	No		E
OG0000856	38	No	0	No		I;M	GO:0048037;GO:0042380;GO:0006082;GO:0006720;GO:0019288;GO:0044281;GO:0016491;GO:0044255;GO:1901576;GO:0055114;GO:0006090;GO:0008654;GO:0090407;GO:0003674;GO:0006793;GO:0019752;GO:0006081;GO:0044249;GO:0044424;GO:0071704;GO:0044444;GO:0005737;GO:0051540;GO:0051538;GO:0008299;GO:0005623;GO:0005488;GO:0005829;GO:0044237;GO:0019682;GO:0051536;GO:0046490;GO:0006796;GO:0008150;GO:1901135;GO:0005575;GO:…
OG0000857	38	No	1	No	CBM50	C	GO:0048037;GO:0044272;GO:0006725;GO:0034033;GO:0006082;GO:0045250;GO:0043231;GO:0072524;GO:0006086;GO:0034654;GO:0019438;GO:0043412;GO:0043167;GO:0043543;GO:0006732;GO:0019752;GO:0006753;GO:0009063;GO:0016668;GO:0033866;GO:0044424;GO:0046395;GO:0044444;GO:0031974;GO:0043170;GO:1901566;GO:0061732;GO:0106077;GO:0005654;GO:0006807;GO:0005623;GO:1990204;GO:0009259;GO:0006790;GO:0006084;GO:0050662;GO:…
OG0000858	38	No	1	No	CBM50	C
OG0000859	38	No	0	No		H;L;F	GO:0030145;GO:0006950;GO:0006725;GO:0046483;GO:0006974;GO:0016787;GO:0008413;GO:0003674;GO:0043167;GO:0044716;GO:0017110;GO:0047429;GO:0071704;GO:0043170;GO:0046872;GO:0050896;GO:0035539;GO:0043169;GO:0006807;GO:0000287;GO:0046914;GO:0044715;GO:0005488;GO:0044237;GO:0051716;GO:1901360;GO:0008150;GO:0016462;GO:0006259;GO:0034641;GO:0033554;GO:0006139;GO:0016818;GO:0003824;GO:0016817;GO:0009987;GO:…
OG0000860	38	No	1	Yes		C
OG0000861	38	No	0	No		Q	GO:0005575;GO:0005829;GO:0044424;GO:0044464;GO:0044444;GO:0005737;GO:0005622;GO:0005623
OG0000862	38	No	1	Yes		M
OG0000863	38	No	0	Yes		V
OG0000864	38	No	0	No		P
OG0000865	38	No	1	No		K	GO:0010468;GO:0006950;GO:0080090;GO:0019219;GO:2000112;GO:0044424;GO:0005737;GO:0065007;GO:0006970;GO:0050896;GO:0031326;GO:0005623;GO:0060255;GO:0006355;GO:0009266;GO:0051171;GO:2001141;GO:0050794;GO:0008150;GO:0051252;GO:0005575;GO:0050789;GO:0031323;GO:0009889;GO:0019222;GO:0044464;GO:0009628;GO:0010556;GO:0005622;GO:1903506
OG0000866	38	No	0	No		I;Q	GO:0048037;GO:0006631;GO:0006082;GO:0005975;GO:0044281;GO:1901576;GO:0044255;GO:0042221;GO:1903509;GO:0008289;GO:0009245;GO:0042493;GO:1901271;GO:0009312;GO:0008654;GO:0090407;GO:0003674;GO:0051192;GO:0043167;GO:0006793;GO:0019752;GO:0044249;GO:0044424;GO:0006633;GO:0071704;GO:0044444;GO:0005737;GO:0072341;GO:0050896;GO:0043168;GO:0044620;GO:0046394;GO:0046493;GO:0072330;GO:0044283;GO:0005623;GO:…
OG0000867	38	No	0	No		M
OG0000868	38	No	0	No	GT4	H;M
OG0000869	38	No	0	Yes		P
OG0000870	38	No	0	No		G	GO:0004615;GO:0009405;GO:0006082;GO:0005975;GO:0044281;GO:1901576;GO:0044255;GO:1903509;GO:0016868;GO:0009312;GO:0034637;GO:0017144;GO:0003674;GO:0043167;GO:0005976;GO:0019752;GO:0044249;GO:0016853;GO:0016866;GO:0071704;GO:0043170;GO:0044419;GO:0008653;GO:0046872;GO:0004614;GO:0043169;GO:0046394;GO:0000287;GO:0044283;GO:0042120;GO:0044264;GO:0009244;GO:0005488;GO:0009311;GO:0033692;GO:0044237;GO:…
OG0000871	38	No	0	No		S	GO:0008144;GO:0035639;GO:0017076;GO:0032553;GO:0003674;GO:0043167;GO:0043168;GO:0097367;GO:0005488;GO:0036094;GO:1901363;GO:0000166;GO:1901265;GO:0032559;GO:0032555;GO:0030554;GO:0005524;GO:0097159
OG0000872	38	No	1	No	GT2	L
OG0000873	38	No	0	No		K
OG0000874	38	No	1	No		T
OG0000875	38	No	1	No		E
OG0000876	38	Yes	2	No	GT2	E;Q
OG0000877	38	No	0	No		I
OG0000878	38	No	0	No		I
OG0000879	38	No	0	Yes		C;O	GO:0031226;GO:0043933;GO:0071502;GO:0016043;GO:0044085;GO:0016491;GO:0009898;GO:0015036;GO:0042221;GO:0042592;GO:0031224;GO:0042493;GO:0045454;GO:0055114;GO:0019725;GO:0071840;GO:0098562;GO:0003674;GO:0022607;GO:0044425;GO:0071944;GO:0016853;GO:0065007;GO:0050896;GO:0016860;GO:0016021;GO:0017004;GO:0005623;GO:0009266;GO:0034622;GO:0015035;GO:0065008;GO:0065003;GO:0016020;GO:0005886;GO:0050794;GO:…
OG0000880	38	No	1	No		L
OG0000881	38	No	0	Yes		P;M
OG0000882	37	Yes	3	No		P;C
OG0000883	37	Yes	2	No		F;C
OG0000884	37	No	0	No		F;C
OG0000885	37	No	0	No		I;C	GO:0048037;GO:0016491;GO:0055114;GO:0003674;GO:0043167;GO:0043168;GO:0052890;GO:0005488;GO:0036094;GO:1901363;GO:0050660;GO:0050662;GO:0008150;GO:1901265;GO:0016627;GO:0003824;GO:0008152;GO:0000166;GO:0097159
OG0000886	37	No	0	Yes		M	GO:0031241;GO:0016043;GO:0030312;GO:0044085;GO:0045184;GO:0098796;GO:0031224;GO:0071840;GO:0022607;GO:0044425;GO:0071944;GO:0071709;GO:0043163;GO:0031975;GO:0032991;GO:0051179;GO:0009279;GO:0019867;GO:0030313;GO:0044462;GO:0072657;GO:0031230;GO:0005623;GO:0051234;GO:0051641;GO:0034613;GO:0008104;GO:0061024;GO:0016020;GO:0090150;GO:0045229;GO:0031246;GO:0008150;GO:0043165;GO:0005575;GO:0044091;GO:…
OG0000887	37	No	0	Yes		M	GO:0016043;GO:0030312;GO:0044085;GO:0045184;GO:0050821;GO:0008289;GO:0005515;GO:0071840;GO:0003674;GO:0022607;GO:0071944;GO:0006457;GO:0043163;GO:0071709;GO:0031647;GO:0031975;GO:0071704;GO:0043170;GO:0051179;GO:0065007;GO:0009279;GO:0019867;GO:0030313;GO:0032978;GO:0019538;GO:0006807;GO:0097367;GO:0044462;GO:0072657;GO:0005623;GO:0005488;GO:0042802;GO:0051234;GO:0051641;GO:0034613;GO:0010467;GO:…
OG0000888	37	No	0	No		H;T	GO:0016310;GO:0005975;GO:0044281;GO:1901576;GO:0003674;GO:0043167;GO:0006793;GO:0016781;GO:0044424;GO:0005996;GO:0071704;GO:0046872;GO:0016301;GO:0005737;GO:0019318;GO:0044444;GO:0006094;GO:0043169;GO:0006006;GO:0000287;GO:0044283;GO:0005623;GO:0005488;GO:0005829;GO:0044237;GO:0019319;GO:0016740;GO:0006796;GO:0016051;GO:0008150;GO:0046364;GO:0005575;GO:0008986;GO:0044464;GO:0016772;GO:0009058;GO:…
OG0000889	37	No	0	No		S;I;Q
OG0000890	37	Yes	2	No	GT4	O	GO:0006950;GO:0008144;GO:0070011;GO:0035639;GO:0016787;GO:0017076;GO:0032553;GO:0140096;GO:0003674;GO:0043167;GO:0044424;GO:0017111;GO:0043170;GO:0044444;GO:0005737;GO:0006508;GO:0071704;GO:0050896;GO:0043168;GO:0019538;GO:0006807;GO:0097367;GO:0006979;GO:0005488;GO:0005829;GO:0005623;GO:0004176;GO:0036094;GO:1901363;GO:0043335;GO:0000166;GO:0042623;GO:0008150;GO:0016462;GO:0044238;GO:1901265;GO:…
OG0000891	37	No	1	No	GT87	C
OG0000892	37	No	0	No		E;H	GO:0018130;GO:0006725;GO:0006082;GO:0046483;GO:0043604;GO:0044281;GO:1901576;GO:0019438;GO:0006760;GO:0006575;GO:0003674;GO:0006732;GO:0019752;GO:0044249;GO:0044424;GO:0046654;GO:0071704;GO:0005737;GO:1901566;GO:0046394;GO:0046653;GO:0006807;GO:0042559;GO:0044271;GO:0005623;GO:0016769;GO:1901362;GO:0044237;GO:0008483;GO:1901360;GO:0016740;GO:0042398;GO:0046820;GO:0009108;GO:0008150;GO:0034641;GO:…
OG0000893	37	No	0	Yes		P
OG0000894	37	No	0	No		S;C
OG0000895	37	No	0	Yes		M	GO:0009605;GO:0044403;GO:0043207;GO:0051707;GO:0071944;GO:0031975;GO:0050896;GO:0030313;GO:0044421;GO:0052200;GO:0005623;GO:0051704;GO:0075136;GO:0005576;GO:0052564;GO:0016020;GO:0005615;GO:0042597;GO:0005886;GO:0052572;GO:0008150;GO:0052173;GO:0005575;GO:0044464;GO:0051701;GO:0030288;GO:0009607;GO:0044419
OG0000896	37	No	0	No		F	GO:0018130;GO:0006725;GO:0006207;GO:0046483;GO:0072527;GO:0009117;GO:0044281;GO:0009218;GO:1901576;GO:0009220;GO:0016787;GO:0016812;GO:0034654;GO:0019438;GO:0090407;GO:1901293;GO:0003674;GO:0006221;GO:0016810;GO:0046390;GO:0006793;GO:0044249;GO:0006753;GO:0044424;GO:0071704;GO:0009165;GO:0044444;GO:0005737;GO:0046112;GO:1901566;GO:0009112;GO:0019693;GO:0006807;GO:0044271;GO:0005623;GO:1901137;GO:…
OG0000897	37	No	0	No		H;F	GO:0006725;GO:0051156;GO:0046483;GO:0009117;GO:0044281;GO:0016744;GO:0072524;GO:0009052;GO:0046496;GO:0003674;GO:0006732;GO:0006793;GO:0006081;GO:0006753;GO:0044424;GO:0071704;GO:0044444;GO:0004801;GO:0005737;GO:0019693;GO:0006807;GO:0006098;GO:0005623;GO:0005829;GO:0044237;GO:0019682;GO:1901360;GO:0016740;GO:0006796;GO:0006739;GO:0008150;GO:0034641;GO:1901135;GO:0019362;GO:0005575;GO:0006733;GO:…
OG0000898	37	No	1	No		F	GO:0018130;GO:0006725;GO:0061731;GO:0046483;GO:0009117;GO:0044281;GO:0016491;GO:1901576;GO:0005515;GO:0055114;GO:0034654;GO:0019438;GO:0090407;GO:1901293;GO:1902494;GO:0003674;GO:0009262;GO:0006793;GO:0044249;GO:0006753;GO:0044424;GO:0032991;GO:0071704;GO:0009165;GO:0044444;GO:0005737;GO:0016725;GO:0097159;GO:0006807;GO:0044271;GO:0005971;GO:0005623;GO:0005488;GO:0005829;GO:0036094;GO:0042802;GO:…
OG0000899	37	No	0	No		F
OG0000900	37	No	0	No		D
OG0000901	37	No	1	No		S
OG0000902	37	No	0	No		S
OG0000903	37	No	0	Yes		G
OG0000904	37	No	0	No	GH106	L	GO:0009605;GO:0006950;GO:0006725;GO:0046483;GO:0006974;GO:0009991;GO:1901576;GO:0005515;GO:0043085;GO:0003674;GO:0003697;GO:0030234;GO:0044249;GO:0044424;GO:0071704;GO:0043170;GO:0044444;GO:0005737;GO:0065007;GO:0008047;GO:0050896;GO:0098772;GO:0000725;GO:0006310;GO:0006807;GO:0031668;GO:0044093;GO:0071496;GO:0005623;GO:0005488;GO:0005829;GO:0042802;GO:0044237;GO:0034645;GO:0051716;GO:0050790;GO:…
OG0000905	37	No	0	No		L	GO:0006725;GO:0043138;GO:0070035;GO:0071840;GO:0051276;GO:0043167;GO:0044424;GO:0043170;GO:0006807;GO:0005623;GO:0017116;GO:0005657;GO:0016462;GO:0016817;GO:0043142;GO:0006281;GO:0032508;GO:0017117;GO:1902494;GO:0003674;GO:0032392;GO:0043140;GO:0044427;GO:0046872;GO:0006996;GO:0043169;GO:0046914;GO:0044237;GO:0043228;GO:0042623;GO:0033554;GO:0032993;GO:0016818;GO:0003824;GO:0009987;GO:0043232;GO:…
OG0000906	37	No	0	No		B
OG0000907	37	No	0	No		T
OG0000908	37	No	0	No	GH103	M	GO:0008236;GO:0070011;GO:0008360;GO:0031224;GO:0042493;GO:0071840;GO:0043167;GO:0043170;GO:1901566;GO:0006807;GO:0016021;GO:0046677;GO:0005623;GO:0016020;GO:0050794;GO:1901135;GO:0009252;GO:0008233;GO:0009058;GO:1901564;GO:0022604;GO:0009273;GO:0006022;GO:0003674;GO:0051128;GO:1901681;GO:0004180;GO:0006023;GO:1901137;GO:0044237;GO:0070008;GO:0005886;GO:0050789;GO:0003824;GO:0009987;GO:0044038;GO:…
OG0000909	37	No	0	No		Q
OG0000910	37	No	0	No		S	GO:0098655;GO:0015075;GO:0015893;GO:0015181;GO:0042221;GO:0042493;GO:0003674;GO:0071944;GO:1902023;GO:0008514;GO:0046942;GO:1990822;GO:0005342;GO:0015809;GO:0051179;GO:0015807;GO:0050896;GO:0006820;GO:0046943;GO:0005623;GO:0098656;GO:0015174;GO:0051234;GO:0015802;GO:0034220;GO:0005215;GO:0006865;GO:0016020;GO:0015711;GO:0055085;GO:0005886;GO:0008150;GO:0008324;GO:0006812;GO:0005575;GO:0044464;GO:…
OG0000911	37	No	0	Yes		T	GO:0005975;GO:1901576;GO:0006470;GO:0016787;GO:0046377;GO:0042578;GO:0140096;GO:0043412;GO:0034637;GO:0003674;GO:0005976;GO:0006793;GO:0044249;GO:0071704;GO:0043170;GO:0036211;GO:0019538;GO:0006807;GO:0009242;GO:0044264;GO:0033692;GO:1901137;GO:0044237;GO:0034645;GO:0016788;GO:0016791;GO:0006796;GO:0016051;GO:0035335;GO:0008150;GO:1901135;GO:0004725;GO:0004721;GO:0009058;GO:0016311;GO:0003824;GO:…
OG0000912	37	No	0	Yes		M
OG0000913	37	No	1	No		E;C
OG0000914	37	No	0	No		F	GO:0006725;GO:0006082;GO:0009127;GO:0034655;GO:0006754;GO:0009161;GO:0072524;GO:0034654;GO:0019438;GO:0046939;GO:0009132;GO:0006732;GO:0019752;GO:0006753;GO:0044424;GO:0044444;GO:1901566;GO:0046394;GO:0006807;GO:0046034;GO:0005623;GO:0009141;GO:0046031;GO:0006096;GO:0009185;GO:0016740;GO:0009259;GO:1901135;GO:0019363;GO:0032787;GO:0051188;GO:0016772;GO:0051186;GO:0009058;GO:0016053;GO:0009144;GO:…
OG0000915	37	Yes	2	No		G	GO:0006725;GO:0004743;GO:0006082;GO:0009127;GO:0034655;GO:0006754;GO:0009161;GO:0051260;GO:0071840;GO:0072524;GO:0034654;GO:0019438;GO:0046939;GO:0009132;GO:0022607;GO:0051262;GO:0006732;GO:0019752;GO:0006753;GO:0044424;GO:0044444;GO:1901566;GO:0046394;GO:0006807;GO:0046034;GO:0005623;GO:0009141;GO:0046031;GO:0006096;GO:0009185;GO:0016020;GO:0016740;GO:0009259;GO:1901135;GO:0019363;GO:0032787;GO:…
OG0000916	37	No	0	No		E	GO:0030145;GO:0006552;GO:0006082;GO:0043231;GO:0071840;GO:0004419;GO:0022607;GO:0043167;GO:0051262;GO:0019752;GO:0031974;GO:0009063;GO:0044424;GO:0046395;GO:0044444;GO:0072594;GO:1901568;GO:0006807;GO:0005623;GO:0006551;GO:0046983;GO:0051234;GO:0051641;GO:0034613;GO:0008104;GO:0016830;GO:0005102;GO:0016829;GO:0016833;GO:0033036;GO:0009058;GO:1901564;GO:0044429;GO:0051259;GO:0044438;GO:0044281;GO:…
OG0000917	37	No	1	No		H	GO:0009110;GO:0018130;GO:0044272;GO:0048037;GO:0006082;GO:0046483;GO:0043604;GO:0030312;GO:0044281;GO:1901576;GO:0005618;GO:0070283;GO:0017144;GO:0003674;GO:0071944;GO:0006732;GO:0019752;GO:0044249;GO:0071704;GO:0016782;GO:1901566;GO:0046394;GO:0051540;GO:0006807;GO:0044271;GO:0072330;GO:0005623;GO:0005488;GO:0051537;GO:0044237;GO:0006766;GO:1901362;GO:0051536;GO:1901360;GO:0042364;GO:0016020;GO:…
OG0000918	37	No	0	No		G;E;C	GO:0010468;GO:0070997;GO:0019730;GO:0071840;GO:0098542;GO:0032269;GO:0010608;GO:0046394;GO:0006807;GO:0046034;GO:0009141;GO:0006096;GO:0050794;GO:0071346;GO:1901135;GO:0019363;GO:0006734;GO:0051248;GO:0009058;GO:0016053;GO:0012501;GO:0052042;GO:0048522;GO:0009435;GO:0048518;GO:0043902;GO:0034341;GO:0012505;GO:2000113;GO:0044003;GO:0051171;GO:0001907;GO:0051049;GO:0031967;GO:0071310;GO:0051873;GO:…
OG0000919	37	Yes	3	Yes		M	GO:0015075;GO:0016043;GO:0015739;GO:0030312;GO:0022803;GO:0044085;GO:0042221;GO:1901264;GO:0008643;GO:0034219;GO:0031224;GO:0071840;GO:0045203;GO:0009636;GO:0003674;GO:0015136;GO:0022607;GO:0044425;GO:0008514;GO:0046942;GO:0071709;GO:0043163;GO:0071944;GO:0031975;GO:0005342;GO:0051179;GO:0050896;GO:0009279;GO:0019867;GO:0015267;GO:0015772;GO:0030313;GO:0006820;GO:0044462;GO:0015478;GO:0016021;GO:…
OG0000920	37	No	0	No		V;S
OG0000921	37	Yes	2	No		C	GO:0048037;GO:0031226;GO:0006725;GO:0046483;GO:0009117;GO:0044281;GO:0016491;GO:0016652;GO:0055114;GO:0031224;GO:0072524;GO:0046496;GO:0003674;GO:0044425;GO:0071944;GO:0006732;GO:0006793;GO:0006753;GO:0071704;GO:0016651;GO:0006740;GO:0006807;GO:0016021;GO:0050661;GO:0005623;GO:0005488;GO:0036094;GO:0044237;GO:1901360;GO:1901363;GO:0008750;GO:0016020;GO:0006796;GO:0005886;GO:0006739;GO:0008150;GO:…
OG0000922	37	No	1	No		S
OG0000923	37	No	0	No		T
OG0000924	37	No	1	No		E	GO:0006586;GO:0044270;GO:0006725;GO:0009074;GO:1901565;GO:0006082;GO:0046483;GO:0044281;GO:0019441;GO:0016787;GO:0006568;GO:1901605;GO:1901606;GO:0003674;GO:0016822;GO:0046218;GO:0016823;GO:0070189;GO:0019752;GO:0044424;GO:0009063;GO:0046395;GO:0071704;GO:0044106;GO:0005737;GO:0006520;GO:0030429;GO:0006807;GO:0042402;GO:0005623;GO:0044237;GO:0006766;GO:0044282;GO:0042537;GO:1901360;GO:0009056;GO:…
OG0000925	37	No	0	No		M;U
OG0000926	37	No	0	No		G;M
OG0000927	37	No	0	No		L	GO:0048037;GO:0006950;GO:0006725;GO:0009411;GO:0046483;GO:0000703;GO:0006974;GO:0016787;GO:0034644;GO:0009314;GO:0071214;GO:0003674;GO:0071478;GO:0071482;GO:0071704;GO:0043170;GO:0104004;GO:0050896;GO:0016798;GO:0006285;GO:0051540;GO:0006807;GO:0006284;GO:0005488;GO:0044237;GO:0051716;GO:0051536;GO:0000702;GO:1901360;GO:0008150;GO:0006259;GO:0034641;GO:0033554;GO:0016799;GO:0051539;GO:0019104;GO:…
OG0000928	37	No	0	No		G;P	GO:0007165;GO:0005975;GO:0071545;GO:1901615;GO:0044281;GO:0046434;GO:0052745;GO:0016787;GO:0019751;GO:0046164;GO:1901616;GO:0042578;GO:0003674;GO:0052834;GO:0043167;GO:0006793;GO:0044424;GO:0071704;GO:0046872;GO:0044444;GO:0005737;GO:0065007;GO:0050896;GO:0031420;GO:0043169;GO:0023052;GO:0006066;GO:0000287;GO:0031403;GO:0005623;GO:0005488;GO:0005829;GO:0044237;GO:0046855;GO:0044282;GO:0051716;GO:…
OG0000929	37	No	0	No		E;G
OG0000930	37	No	1	No	GT2;GH23	J	GO:0044877;GO:0043604;GO:1901576;GO:0008135;GO:0016787;GO:0006412;GO:0017076;GO:0032553;GO:0043021;GO:0003674;GO:0032549;GO:0032561;GO:0043167;GO:0044249;GO:0001882;GO:0044424;GO:0017111;GO:0019001;GO:0043170;GO:0005737;GO:0044444;GO:0071704;GO:1901566;GO:0043168;GO:0019538;GO:0006807;GO:0044271;GO:0003723;GO:0006413;GO:0097367;GO:0003924;GO:0005623;GO:0005488;GO:0005829;GO:0036094;GO:0044237;GO:…
OG0000931	37	No	0	No	GH103	F	GO:0018130;GO:0006541;GO:0006725;GO:0006164;GO:0006082;GO:0046483;GO:0009117;GO:0044281;GO:1901576;GO:0006163;GO:0005515;GO:0034654;GO:0019438;GO:0090407;GO:1901293;GO:1901605;GO:0003674;GO:0006793;GO:0019752;GO:0006753;GO:0044249;GO:0044424;GO:0071704;GO:0009165;GO:0044444;GO:0005737;GO:0006520;GO:0009064;GO:1901566;GO:0004044;GO:0006807;GO:0044271;GO:0005623;GO:0005488;GO:0005829;GO:0042802;GO:…
OG0000932	37	No	1	No		E
OG0000933	37	Yes	2	No		C	GO:0048037;GO:0006082;GO:0045274;GO:0022900;GO:0044281;GO:0016491;GO:0072350;GO:0098796;GO:0009055;GO:0045273;GO:0055114;GO:1902494;GO:0015980;GO:0017144;GO:0003674;GO:0006101;GO:0044425;GO:0045281;GO:0070469;GO:0071944;GO:0019752;GO:0044424;GO:0032991;GO:0071704;GO:0006099;GO:0043436;GO:0051540;GO:0051538;GO:0016999;GO:0005623;GO:0005488;GO:0051537;GO:0022904;GO:0044237;GO:0098797;GO:1990204;GO:…
OG0000934	37	No	1	No		E	GO:0048037;GO:0044272;GO:0022414;GO:0006082;GO:0070279;GO:0043231;GO:0048589;GO:0071840;GO:0030170;GO:0000096;GO:0005773;GO:0043167;GO:0003006;GO:0019752;GO:0044424;GO:0044444;GO:1901566;GO:0046394;GO:0032501;GO:0006807;GO:0046686;GO:0005623;GO:0048046;GO:0051704;GO:0016020;GO:0016740;GO:0060560;GO:0006790;GO:0000003;GO:0050662;GO:0032989;GO:0000902;GO:0044703;GO:0010038;GO:0009058;GO:0009070;GO:…
OG0000935	37	No	0	No		C	GO:0043226;GO:0006950;GO:0046858;GO:0016491;GO:0016646;GO:0030091;GO:0043085;GO:0055114;GO:0043229;GO:0003674;GO:0030234;GO:0044424;GO:0042602;GO:0071704;GO:0043170;GO:0044444;GO:0005737;GO:0065007;GO:0008047;GO:0050896;GO:0098772;GO:0019538;GO:0006807;GO:0044093;GO:0006979;GO:0005623;GO:0005829;GO:0044237;GO:0050790;GO:0043228;GO:0016645;GO:0008150;GO:0052875;GO:0005575;GO:0044464;GO:0044267;GO:…
OG0000936	37	No	0	No		Q;B
OG0000937	37	No	0	No		K
OG0000938	37	No	0	No		T	GO:0009605;GO:0006950;GO:0007165;GO:0016310;GO:0009991;GO:0006468;GO:0006470;GO:0016773;GO:0018106;GO:0031224;GO:0004672;GO:0016787;GO:0042578;GO:0016775;GO:0043412;GO:0140096;GO:0003674;GO:0044425;GO:0071944;GO:0006793;GO:0031667;GO:0071704;GO:0043170;GO:0000155;GO:0016301;GO:0016036;GO:0065007;GO:0036211;GO:0050896;GO:0035556;GO:0019538;GO:0006807;GO:0023052;GO:0031668;GO:0016021;GO:0071496;GO:…
OG0000939	37	No	0	No		G	GO:0018130;GO:0004615;GO:0006725;GO:0016310;GO:0005975;GO:0046349;GO:0046483;GO:0044281;GO:1901576;GO:0006468;GO:0006040;GO:0016868;GO:0034654;GO:0019438;GO:0043412;GO:0003674;GO:0006793;GO:0006047;GO:0044249;GO:0044424;GO:0016853;GO:0016866;GO:0071704;GO:0043170;GO:0044444;GO:0005737;GO:0009226;GO:0036211;GO:0004614;GO:0019538;GO:0006807;GO:0044271;GO:0040007;GO:0005623;GO:1901137;GO:0005829;GO:…
OG0000940	37	No	0	No		C
OG0000941	37	No	0	No		G;F	GO:1901565;GO:0006082;GO:0019478;GO:0046416;GO:0006522;GO:0044281;GO:0009080;GO:0016787;GO:1901605;GO:0003674;GO:0016810;GO:0046144;GO:0019752;GO:0044424;GO:0009063;GO:0046395;GO:0071704;GO:0044444;GO:0005737;GO:0006520;GO:0006807;GO:0005623;GO:0005829;GO:0044237;GO:0044282;GO:0046436;GO:0055130;GO:0009056;GO:0043530;GO:0006524;GO:0008150;GO:0044248;GO:0016811;GO:0005575;GO:0044464;GO:0003824;GO:…
OG0000942	37	No	0	Yes		C
OG0000943	37	No	0	Yes		P;H;M	GO:0031224;GO:0042493;GO:0015891;GO:0030313;GO:0019867;GO:0016021;GO:0005623;GO:0042891;GO:0046916;GO:0051234;GO:0008104;GO:0016020;GO:0051184;GO:0055065;GO:0055082;GO:0033036;GO:0098771;GO:0050801;GO:0006811;GO:0015399;GO:0022857;GO:0015318;GO:0015893;GO:0055076;GO:0042592;GO:0042895;GO:0022804;GO:0003674;GO:0015450;GO:0071806;GO:0051179;GO:0009279;GO:0055080;GO:0015688;GO:0048878;GO:0008320;GO:…
OG0000944	37	No	0	No		S
OG0000945	37	No	0	No		K
OG0000946	37	No	0	No		S
OG0000947	37	Yes	2	Yes		G;P	GO:0015794;GO:1901264;GO:0031975;GO:0051179;GO:0030313;GO:0006820;GO:0005623;GO:0051234;GO:0034220;GO:0015711;GO:0042597;GO:0015748;GO:0055085;GO:0008150;GO:0005575;GO:0044464;GO:0030288;GO:0006810;GO:0071702;GO:0006811;GO:0001407;GO:0098656
OG0000948	37	No	0	No		U
OG0000949	37	No	0	Yes		I;H;Q	GO:0006631;GO:0006082;GO:0044281;GO:1901576;GO:0044255;GO:0003674;GO:0019752;GO:0044249;GO:0006633;GO:0071704;GO:0046394;GO:0072330;GO:0044283;GO:0016746;GO:0044237;GO:0004312;GO:0016740;GO:0008150;GO:0006629;GO:0032787;GO:0008610;GO:0033817;GO:0016747;GO:0009058;GO:0016053;GO:0003824;GO:0009987;GO:0004315;GO:0008152;GO:0044238;GO:0043436
OG0000950	37	No	0	No		I	GO:0006631;GO:0006082;GO:0044281;GO:1901576;GO:0044255;GO:0003674;GO:0019752;GO:0044249;GO:0044424;GO:0006633;GO:0071704;GO:0044444;GO:0005737;GO:0046394;GO:0072330;GO:0044283;GO:0016746;GO:0005623;GO:0005829;GO:0044237;GO:0004312;GO:0016740;GO:0008150;GO:0033818;GO:0005575;GO:0006629;GO:0032787;GO:0044464;GO:0008610;GO:0016747;GO:0009058;GO:0016053;GO:0003824;GO:0009987;GO:0004315;GO:0005622;GO:…
OG0000951	37	No	0	Yes		O
OG0000952	37	No	0	No		G	GO:0046176;GO:0006082;GO:0005975;GO:0016310;GO:0034192;GO:0044281;GO:0016773;GO:0034194;GO:0003674;GO:0072329;GO:0006793;GO:0019583;GO:0019752;GO:0046395;GO:0071704;GO:0016301;GO:0019584;GO:0016052;GO:0008671;GO:0019200;GO:0044237;GO:0044282;GO:0046835;GO:0009056;GO:0016740;GO:0006796;GO:0008150;GO:0019520;GO:0044248;GO:0044275;GO:0032787;GO:0016772;GO:0003824;GO:0009987;GO:0016054;GO:1901575;GO:…
OG0000953	37	No	0	No	GH13_11	E	GO:0005575;GO:0044424;GO:0044464;GO:0005737;GO:0005622;GO:0005623
OG0000954	37	No	0	No		L;D
OG0000955	37	Yes	2	No		K
OG0000956	37	No	1	No		L	GO:0006725;GO:0004386;GO:0046483;GO:0070035;GO:0016787;GO:0010501;GO:0003674;GO:0044424;GO:0017111;GO:0043170;GO:0008186;GO:0005737;GO:0071704;GO:0006807;GO:0005623;GO:0044237;GO:1901360;GO:0004004;GO:0003724;GO:0140098;GO:0042623;GO:0008150;GO:0016462;GO:0008026;GO:0016070;GO:0034641;GO:0005575;GO:0044464;GO:0006139;GO:0016818;GO:0003824;GO:0016817;GO:0009987;GO:0016887;GO:0090304;GO:0005622;GO:…
OG0000957	37	No	1	No		E
OG0000958	37	No	0	No		C	GO:0048037;GO:0006082;GO:0009448;GO:0005507;GO:0043231;GO:0043167;GO:0006538;GO:0019752;GO:0031974;GO:0009063;GO:0044424;GO:0046395;GO:0044444;GO:0006807;GO:0005623;GO:0009266;GO:0016620;GO:0047100;GO:0009450;GO:0050662;GO:1901265;GO:0032787;GO:1901564;GO:0044434;GO:0009416;GO:0006540;GO:0044429;GO:0044281;GO:0070013;GO:0044435;GO:0003674;GO:0009536;GO:0046872;GO:0097159;GO:0043169;GO:0046914;GO:…
OG0000959	37	No	0	No		K
OG0000960	37	No	0	No		K	GO:0010468;GO:0006725;GO:0051253;GO:0042493;GO:0034654;GO:0019438;GO:0009890;GO:0031327;GO:0043170;GO:0006807;GO:0010467;GO:0140110;GO:1903507;GO:0050794;GO:0016070;GO:0045934;GO:0009889;GO:0019222;GO:0009058;GO:0018130;GO:0003674;GO:0048523;GO:0045892;GO:2000113;GO:0031326;GO:0044237;GO:0051171;GO:2001141;GO:0010629;GO:0050789;GO:0009987;GO:0010556;GO:1903506;GO:0046483;GO:0010558;GO:0019219;GO:…
OG0000961	37	No	0	No		S
OG0000962	37	No	0	No		K
OG0000963	37	No	0	No		K
OG0000964	36	No	0	Yes		C;O
OG0000965	36	No	0	Yes		M
OG0000966	36	No	1	No		H	GO:0018130;GO:0042440;GO:0006725;GO:0046483;GO:0042286;GO:1901576;GO:0005515;GO:0016869;GO:0019438;GO:0006779;GO:0003674;GO:0071944;GO:0044249;GO:0006782;GO:0016853;GO:0016866;GO:0046501;GO:0071704;GO:0033014;GO:1901566;GO:0006807;GO:0044271;GO:0040007;GO:0005623;GO:0005488;GO:0033013;GO:0042802;GO:0044237;GO:1901362;GO:1901360;GO:0016020;GO:0005886;GO:0008150;GO:0034641;GO:0005575;GO:0044464;GO:…
OG0000967	36	No	0	No		K;T
OG0000968	36	No	0	Yes		P	GO:0005829;GO:0005575;GO:0044424;GO:0044464;GO:0044444;GO:0005737;GO:0005622;GO:0005623
OG0000969	36	No	0	No		S;L	GO:0044270;GO:0006725;GO:0046483;GO:0034655;GO:0044265;GO:0071704;GO:0043170;GO:0006807;GO:0006308;GO:0044237;GO:1901360;GO:0009056;GO:0034641;GO:0008150;GO:0006259;GO:1901361;GO:0019439;GO:0006139;GO:0046700;GO:0009057;GO:0009987;GO:0090304;GO:0015976;GO:1901575;GO:0044260;GO:0008152;GO:0044238;GO:0044248
OG0000970	36	No	1	No		H;O	GO:0018130;GO:0042440;GO:0006725;GO:0016765;GO:0046483;GO:1901576;GO:0055114;GO:0019438;GO:0006779;GO:0015980;GO:0003674;GO:0071944;GO:0044249;GO:0071704;GO:0033014;GO:0004659;GO:1901566;GO:0006807;GO:0044271;GO:0005623;GO:0033013;GO:1901362;GO:0044237;GO:1901360;GO:0016020;GO:0016740;GO:0005886;GO:0008150;GO:0034641;GO:0005575;GO:0006091;GO:0044464;GO:0051188;GO:0004311;GO:0051186;GO:0006778;GO:…
OG0000971	36	No	0	No		Q	GO:0071944;GO:0005575;GO:0044464;GO:0016020;GO:0005886;GO:0005623
OG0000972	36	No	1	No	GH18	O
OG0000973	36	No	0	No		S;K	GO:0009605;GO:0006950;GO:0043933;GO:0046306;GO:0051259;GO:0016043;GO:0051289;GO:0006082;GO:0006974;GO:0044085;GO:0009991;GO:0016491;GO:0016646;GO:0044281;GO:0051260;GO:0055114;GO:0071840;GO:0003674;GO:0022607;GO:0051262;GO:0031667;GO:0019694;GO:0071704;GO:0008752;GO:0050896;GO:0031668;GO:0071496;GO:0044237;GO:0044282;GO:0051716;GO:0065003;GO:0009056;GO:0044273;GO:0006790;GO:0016645;GO:0008150;GO:…
OG0000974	36	No	0	No		S
OG0000975	36	No	0	No		J
OG0000976	36	No	0	Yes		C
OG0000977	36	No	0	No		P
OG0000978	36	No	1	No		Q
OG0000979	36	No	0	Yes		D	GO:0044425;GO:0005575;GO:0005887;GO:0031226;GO:0044459;GO:0071944;GO:0044464;GO:0016020;GO:0031224;GO:0005886;GO:0016021;GO:0005623
OG0000980	36	No	1	No		H
OG0000981	36	No	0	No		E
OG0000982	36	No	1	No		O	GO:0006950;GO:0008236;GO:0051603;GO:1901565;GO:0008144;GO:0004252;GO:0070011;GO:0035639;GO:0016787;GO:0044265;GO:0010165;GO:0009314;GO:0017076;GO:0032553;GO:0140096;GO:0003674;GO:0043167;GO:0044424;GO:0006515;GO:0009408;GO:0017111;GO:0043170;GO:0005737;GO:0006508;GO:0017171;GO:0044444;GO:0043168;GO:0050896;GO:0071704;GO:0097159;GO:0019538;GO:0006807;GO:0097367;GO:0005623;GO:0005488;GO:0005829;GO:…
OG0000983	36	No	0	No		L	GO:0006261;GO:0032508;GO:0003678;GO:0006725;GO:0016043;GO:0004386;GO:0046483;GO:1901576;GO:0005515;GO:0016787;GO:0051276;GO:0071840;GO:0009314;GO:0071103;GO:0003674;GO:0032392;GO:0044249;GO:0044424;GO:0017111;GO:0043170;GO:0044444;GO:0005737;GO:0071704;GO:0050896;GO:0006996;GO:0006807;GO:0005623;GO:0005488;GO:0005829;GO:0042802;GO:0044237;GO:0034645;GO:0010212;GO:1901360;GO:0006260;GO:0006259;GO:…
OG0000984	36	No	1	No		E;G;P
OG0000985	36	No	0	No		O	GO:0009605;GO:0006950;GO:0043933;GO:0016043;GO:0030312;GO:0009991;GO:0044085;GO:0005618;GO:0005515;GO:0071840;GO:0017076;GO:0060589;GO:0003674;GO:0001871;GO:0022607;GO:0030234;GO:0071944;GO:0006457;GO:0044424;GO:0031667;GO:0032991;GO:2001065;GO:0042803;GO:0005737;GO:0044444;GO:0065007;GO:0050896;GO:0098772;GO:0031668;GO:0040007;GO:0019904;GO:0071496;GO:0005623;GO:0005488;GO:0005829;GO:0036094;GO:…
OG0000986	36	No	0	No		L	GO:0006261;GO:0018130;GO:0006725;GO:0046483;GO:1901576;GO:0003899;GO:0034654;GO:0019438;GO:0003674;GO:0043167;GO:0034062;GO:0044249;GO:0044424;GO:0071704;GO:0043170;GO:0046872;GO:0005737;GO:0016779;GO:0097747;GO:0043169;GO:0006807;GO:0044271;GO:0046914;GO:0008270;GO:0005623;GO:0005488;GO:1901362;GO:0044237;GO:0034645;GO:1901360;GO:0006260;GO:0003896;GO:0016740;GO:0032774;GO:0140098;GO:0008150;GO:…
OG0000987	36	No	0	No		L;K;T
OG0000988	36	No	0	No		S	GO:0006749;GO:0016787;GO:0006575;GO:0003674;GO:0071704;GO:0006807;GO:0044237;GO:0016788;GO:0016790;GO:0006790;GO:0034641;GO:0008150;GO:0006518;GO:0051186;GO:0043603;GO:0004416;GO:0003824;GO:0009987;GO:1901564;GO:0008152
OG0000989	36	No	0	No		E	GO:0006082;GO:0044281;GO:1901576;GO:0008652;GO:0006544;GO:0042133;GO:0016787;GO:0042578;GO:1901605;GO:0017144;GO:0003674;GO:1901607;GO:0043167;GO:0006793;GO:0019752;GO:0044249;GO:0044424;GO:0071704;GO:0046872;GO:0005737;GO:0006520;GO:0065007;GO:1901566;GO:0046394;GO:0043169;GO:0006807;GO:0000287;GO:0044283;GO:0042136;GO:0006545;GO:0005623;GO:0005488;GO:0009069;GO:0044237;GO:0016788;GO:0065008;GO:…
OG0000990	36	Yes	2	No		M
OG0000991	36	No	0	No		E;G;P
OG0000992	36	No	0	No		I;Q
OG0000993	36	No	0	Yes		S
OG0000994	36	Yes	2	Yes		S
OG0000995	36	No	0	Yes		P	GO:0015075;GO:0015689;GO:0044403;GO:0043225;GO:0044119;GO:0016787;GO:0044110;GO:0044116;GO:0022804;GO:0003674;GO:0043492;GO:0099133;GO:0043167;GO:0015103;GO:0031975;GO:0017111;GO:0046872;GO:0051179;GO:0015405;GO:0042626;GO:0030313;GO:0043168;GO:0043169;GO:0006820;GO:0040007;GO:0046914;GO:0005623;GO:0005488;GO:0051704;GO:0098656;GO:0015698;GO:0051234;GO:0044117;GO:0005215;GO:0034220;GO:1901359;GO:…
OG0000996	36	No	0	No		G;F	GO:0016310;GO:0005975;GO:0044281;GO:0016773;GO:0042843;GO:0003674;GO:0006793;GO:0042732;GO:0005998;GO:0005996;GO:0071704;GO:0016301;GO:0016052;GO:0019200;GO:0044237;GO:0004856;GO:0019321;GO:0044282;GO:0046835;GO:0009056;GO:0016740;GO:0006796;GO:0019323;GO:0008150;GO:0005997;GO:0016772;GO:0046365;GO:0003824;GO:0009987;GO:1901575;GO:0008152;GO:0044238;GO:0044262
OG0000997	36	No	0	No		H	GO:0016093;GO:0016765;GO:0006720;GO:0009233;GO:1901615;GO:0044281;GO:1901576;GO:0044255;GO:0005515;GO:0016094;GO:0003674;GO:0006732;GO:0044249;GO:0044424;GO:0042181;GO:0006743;GO:0044444;GO:0005737;GO:0071704;GO:0004659;GO:0006066;GO:0008299;GO:0044283;GO:0009234;GO:0005623;GO:0005488;GO:0005829;GO:0042802;GO:0044237;GO:1901617;GO:0046165;GO:0016740;GO:0042180;GO:0009108;GO:0008150;GO:0005575;GO:…
OG0000998	36	No	1	No	AA4;AA7	C
OG0000999	36	No	0	No		S
OG0001000	36	No	0	Yes	GH109	S
OG0001001	36	No	1	Yes		I
OG0001002	36	No	1	Yes		S
OG0001003	36	No	0	No		S;K
OG0001004	36	No	0	No		E	GO:0003824;GO:0004425;GO:0016831;GO:0016830;GO:0016829;GO:0003674
OG0001005	36	No	0	No		E;H
OG0001006	36	No	1	No		H;C
OG0001007	36	No	1	No		S
OG0001008	36	No	0	No		S
OG0001009	36	No	0	No		H	GO:0006725;GO:0006082;GO:0072524;GO:0034654;GO:0019438;GO:0006732;GO:0019752;GO:0006753;GO:0044424;GO:0046395;GO:0072526;GO:1901566;GO:0006807;GO:0005623;GO:0016020;GO:0016740;GO:0019363;GO:0051188;GO:0051186;GO:0009058;GO:1901564;GO:0018130;GO:0009435;GO:0044281;GO:1901293;GO:0046496;GO:0090407;GO:0003674;GO:0006793;GO:0044237;GO:0044282;GO:0016757;GO:0016763;GO:0005886;GO:0046874;GO:0072525;GO:…
OG0001010	36	No	1	No		K	GO:0008080;GO:0006473;GO:1902493;GO:0034212;GO:1902494;GO:0043412;GO:1990234;GO:0016410;GO:0003674;GO:0043543;GO:0044424;GO:0032991;GO:0071704;GO:0043170;GO:0036211;GO:0019538;GO:0006807;GO:0016746;GO:0005623;GO:0044237;GO:0004596;GO:0010467;GO:0016740;GO:0008150;GO:0005575;GO:0016407;GO:0044464;GO:0016747;GO:0044267;GO:0003824;GO:0006464;GO:0009987;GO:0006474;GO:0031365;GO:0051604;GO:0031248;GO:…
OG0001011	36	No	0	No		S
OG0001012	36	No	0	No		S
OG0001013	36	No	0	No		J	GO:0070525;GO:0006400;GO:0006450;GO:0006725;GO:0009451;GO:0046483;GO:0008144;GO:0035639;GO:0017076;GO:0032553;GO:0043412;GO:0003674;GO:0043167;GO:0044424;GO:0071704;GO:0043170;GO:0005737;GO:0016779;GO:0065007;GO:0043168;GO:0006396;GO:0006807;GO:0097367;GO:0003723;GO:0005623;GO:0005488;GO:0036094;GO:0044237;GO:0034660;GO:0010467;GO:1901360;GO:0065008;GO:1901363;GO:0016740;GO:0000166;GO:0006399;GO:…
OG0001014	36	No	1	No		F;T	GO:0006082;GO:0042578;GO:0043412;GO:0006101;GO:0043167;GO:0019752;GO:0044424;GO:0043170;GO:0006097;GO:0006807;GO:0005623;GO:0016740;GO:1901265;GO:0032787;GO:0032559;GO:0016772;GO:0016311;GO:1901564;GO:0045333;GO:0044281;GO:0072350;GO:0032553;GO:0003674;GO:0006793;GO:0016301;GO:0097159;GO:0043169;GO:0044237;GO:0016788;GO:0018209;GO:0016791;GO:0046487;GO:0018193;GO:0003824;GO:0032555;GO:0009987;GO:…
OG0001015	36	No	1	No		L	GO:0006261;GO:0032508;GO:0003678;GO:0006725;GO:0016043;GO:0004386;GO:0046483;GO:0043138;GO:1901576;GO:0070035;GO:0071840;GO:0016787;GO:0051276;GO:0009314;GO:1902494;GO:0071103;GO:0003674;GO:0032392;GO:0044249;GO:0044424;GO:0043140;GO:0033202;GO:0032991;GO:0017111;GO:0043170;GO:0071704;GO:0005737;GO:0044444;GO:0050896;GO:0006996;GO:0006807;GO:0006310;GO:0005623;GO:0005829;GO:0044237;GO:0034645;GO:…
OG0001016	36	No	1	No		E;K
OG0001017	36	No	0	No		H;F	GO:0018130;GO:0046173;GO:0003933;GO:0006725;GO:0046483;GO:1901615;GO:0044281;GO:1901576;GO:0035639;GO:0034311;GO:0016787;GO:0019751;GO:0017076;GO:0016814;GO:0032553;GO:0019438;GO:0017144;GO:0003674;GO:0016810;GO:0032549;GO:0032561;GO:0043167;GO:0006732;GO:0044249;GO:0001882;GO:0044424;GO:0097367;GO:0071704;GO:0019001;GO:0019238;GO:0005737;GO:0046872;GO:1901566;GO:0043168;GO:0043169;GO:0006807;GO:…
OG0001018	36	No	1	No		L
OG0001019	36	No	0	No		S
OG0001020	36	No	1	No		S
OG0001021	36	No	0	No		J	GO:0010468;GO:0043226;GO:0044877;GO:0010558;GO:0030312;GO:0005618;GO:0043229;GO:0017148;GO:0080090;GO:0043021;GO:0009890;GO:0022626;GO:0044446;GO:0003674;GO:0005840;GO:0048523;GO:0071944;GO:2000112;GO:0022627;GO:0006448;GO:0044424;GO:0031327;GO:0032991;GO:0044444;GO:0005737;GO:0032269;GO:0065007;GO:1990904;GO:0010608;GO:2000113;GO:0031324;GO:0034249;GO:0031326;GO:0005623;GO:0005488;GO:0005829;GO:…
OG0001022	36	No	0	No		H;F	GO:0009110;GO:0018130;GO:0044272;GO:0006725;GO:0016310;GO:0046483;GO:0072527;GO:0008144;GO:0044281;GO:1901576;GO:0035639;GO:0017076;GO:0032553;GO:0019438;GO:0090407;GO:0042724;GO:0017144;GO:0003674;GO:0043167;GO:0006732;GO:0006793;GO:0044249;GO:0071704;GO:0046872;GO:0016301;GO:1901566;GO:0043168;GO:0097159;GO:0043169;GO:0006807;GO:0044271;GO:0000287;GO:0097367;GO:0044283;GO:0005488;GO:0006772;GO:…
OG0001023	36	No	0	Yes		E	GO:0044272;GO:0009086;GO:0006082;GO:0044281;GO:1901576;GO:0008652;GO:1901605;GO:0000096;GO:1901607;GO:0003674;GO:0019752;GO:0044249;GO:0009067;GO:0071704;GO:0006520;GO:1901566;GO:0043436;GO:0046394;GO:0006807;GO:0009092;GO:0044283;GO:0016746;GO:0009069;GO:0044237;GO:0016740;GO:0006790;GO:0004414;GO:0008150;GO:0006555;GO:0016407;GO:0016413;GO:0016747;GO:0009058;GO:0016053;GO:0003824;GO:0009987;GO:…
OG0001024	36	No	1	Yes		P
OG0001025	36	No	0	No		C	GO:0048037;GO:0006725;GO:0031224;GO:0072524;GO:0043167;GO:0006732;GO:0006753;GO:0006807;GO:0022890;GO:0016021;GO:0050661;GO:0005623;GO:0046983;GO:0051234;GO:0016020;GO:0050662;GO:1901265;GO:0051186;GO:0006811;GO:1901564;GO:0022857;GO:0015318;GO:0008746;GO:0070404;GO:0044281;GO:0016652;GO:0046496;GO:0003674;GO:0006793;GO:0051179;GO:0016651;GO:0006740;GO:0044237;GO:0098662;GO:0005215;GO:0005886;GO:…
OG0001026	36	No	0	No		F	GO:0006950;GO:0016310;GO:0005975;GO:1901615;GO:0044281;GO:0006071;GO:0006974;GO:0016773;GO:0005515;GO:0046164;GO:0019751;GO:1901616;GO:0004370;GO:0003674;GO:0043167;GO:0006793;GO:0044424;GO:0071704;GO:0046872;GO:0016301;GO:0005737;GO:0019563;GO:0044444;GO:0050896;GO:0043169;GO:0016052;GO:0006066;GO:0046914;GO:0008270;GO:0005623;GO:0005488;GO:0005829;GO:0044237;GO:0042802;GO:0044282;GO:0051716;GO:…
OG0001027	36	No	0	No		Q;B
OG0001028	36	No	1	Yes		M
OG0001029	36	No	0	No		M	GO:0031226;GO:1901576;GO:0009898;GO:0031224;GO:0008961;GO:0098562;GO:0140096;GO:0043412;GO:0003674;GO:0044425;GO:0071944;GO:0044249;GO:0071704;GO:0043170;GO:0018205;GO:1901566;GO:0036211;GO:0018065;GO:0009249;GO:0006807;GO:0019538;GO:0042158;GO:0016021;GO:0040007;GO:0005623;GO:0044237;GO:0034645;GO:0010467;GO:0016757;GO:0042157;GO:0016020;GO:0016740;GO:0005886;GO:0008150;GO:0005575;GO:0005887;GO:…
OG0001030	36	No	0	No		V	GO:0015893;GO:0030312;GO:0042221;GO:0005618;GO:0042493;GO:0016787;GO:0034040;GO:0022804;GO:0003674;GO:0043492;GO:0071944;GO:0017111;GO:0051179;GO:0015405;GO:0042626;GO:0050896;GO:0005623;GO:0042891;GO:0051234;GO:0015562;GO:0005215;GO:0016020;GO:0055085;GO:0005886;GO:0010876;GO:0042623;GO:0008150;GO:0016462;GO:0005575;GO:0044464;GO:0033036;GO:0071702;GO:0006810;GO:0016818;GO:0003824;GO:0016817;GO:…
OG0001031	36	No	1	No		L	GO:0006950;GO:0006725;GO:0046483;GO:0006974;GO:0008144;GO:0035639;GO:0032300;GO:0005515;GO:0016787;GO:0080090;GO:0017076;GO:0019219;GO:0032553;GO:0003674;GO:0003697;GO:0043167;GO:0044424;GO:0032991;GO:0017111;GO:0043170;GO:0071704;GO:0065007;GO:0050896;GO:0043168;GO:0006807;GO:0097367;GO:0005623;GO:0005488;GO:0036094;GO:0042802;GO:0044237;GO:0051052;GO:0051171;GO:0060255;GO:0051716;GO:1901360;GO:…
OG0001032	36	No	0	No		C	GO:0006082;GO:0043167;GO:0019752;GO:0044424;GO:0001666;GO:0044444;GO:0052200;GO:0006097;GO:0046677;GO:0005623;GO:0051704;GO:0071453;GO:0016020;GO:0016830;GO:0016829;GO:0016833;GO:0032787;GO:0010447;GO:0044403;GO:0044281;GO:0072350;GO:0003674;GO:0010034;GO:0010033;GO:0043169;GO:0044237;GO:0075136;GO:0033993;GO:0005886;GO:0052572;GO:0009268;GO:0052173;GO:0033554;GO:0075141;GO:0006102;GO:0046487;GO:…
OG0001033	36	No	0	No		G;F
OG0001034	36	No	0	Yes	GH13_16;GH13_36;GH13;GH13_23	G	GO:0016310;GO:0005975;GO:1901576;GO:0009312;GO:0034637;GO:0046351;GO:0071944;GO:0006793;GO:0044424;GO:0044249;GO:0071704;GO:0044444;GO:0005737;GO:0005991;GO:0040007;GO:0005992;GO:0005623;GO:0005829;GO:0009311;GO:0044237;GO:0046835;GO:0005984;GO:0016020;GO:0006796;GO:0016051;GO:0005886;GO:0008150;GO:0005575;GO:0044464;GO:0009058;GO:0009987;GO:0005622;GO:0008152;GO:0044238;GO:0044262
OG0001035	36	No	0	No		E	GO:0000050;GO:0006082;GO:0043604;GO:0044281;GO:1901576;GO:0008652;GO:0016743;GO:0006591;GO:1901605;GO:0006526;GO:0003674;GO:0071941;GO:1901607;GO:0006525;GO:0019752;GO:0044249;GO:0044424;GO:0071704;GO:0005737;GO:0006520;GO:0009064;GO:1901566;GO:0046394;GO:0042450;GO:0006807;GO:0044271;GO:0044283;GO:0005623;GO:0044237;GO:0004585;GO:0016740;GO:0016741;GO:0008150;GO:0034641;GO:0005575;GO:0044464;GO:…
OG0001036	36	No	0	No		E;F	GO:0000050;GO:0006082;GO:0016874;GO:0043604;GO:0044281;GO:1901576;GO:0008652;GO:0072350;GO:0005515;GO:1901605;GO:0006526;GO:0006575;GO:0003674;GO:0071941;GO:1901607;GO:0006525;GO:0019752;GO:0044249;GO:0044424;GO:0071704;GO:0044444;GO:0005737;GO:0006520;GO:0009064;GO:1901566;GO:0000053;GO:0046394;GO:0006807;GO:0044271;GO:0044283;GO:0005623;GO:0005488;GO:0005829;GO:0004055;GO:0042802;GO:0044237;GO:…
OG0001037	36	Yes	2	Yes		L
OG0001038	36	No	0	Yes		P;C
OG0001039	36	No	0	No		J;O	GO:0070525;GO:0006400;GO:0006725;GO:0009451;GO:0004222;GO:0046483;GO:0070011;GO:0000408;GO:0005515;GO:0016787;GO:0140096;GO:0043412;GO:0003674;GO:0008237;GO:0043167;GO:0044424;GO:0032991;GO:0071704;GO:0043170;GO:0044444;GO:0005737;GO:0006508;GO:0046872;GO:0140030;GO:0140032;GO:0006396;GO:0043169;GO:0019538;GO:0006807;GO:0000287;GO:0046914;GO:0005623;GO:0005488;GO:0005829;GO:0042802;GO:0044237;GO:…
OG0001040	36	No	0	No		E;H	GO:0018130;GO:0048037;GO:0006400;GO:0006725;GO:0009451;GO:0016043;GO:0016226;GO:0046483;GO:0008144;GO:0044085;GO:0070279;GO:0071840;GO:0030170;GO:0004123;GO:0043412;GO:0031163;GO:0003674;GO:0022607;GO:0043167;GO:0009000;GO:0044249;GO:0044424;GO:0071704;GO:0043170;GO:0016782;GO:0005737;GO:0044444;GO:0016846;GO:0006396;GO:0043168;GO:0006807;GO:0001522;GO:0005623;GO:0005488;GO:0005829;GO:0016769;GO:…
OG0001041	36	No	1	No		S	GO:0005829;GO:0005575;GO:0044424;GO:0044464;GO:0071704;GO:0043170;GO:0044444;GO:0005737;GO:0006508;GO:1901564;GO:0019538;GO:0005622;GO:0006807;GO:0008152;GO:0008150;GO:0044238;GO:0005623
OG0001042	36	No	1	No		M
OG0001043	36	No	1	No		I
OG0001044	36	No	1	No		H	GO:0018130;GO:0006725;GO:0046452;GO:0006082;GO:0016874;GO:0043604;GO:0046483;GO:0044281;GO:1901576;GO:0006761;GO:0016881;GO:0019438;GO:0006760;GO:0043650;GO:0006575;GO:0003674;GO:0006732;GO:0004326;GO:0019752;GO:0044249;GO:0044424;GO:0008841;GO:0071704;GO:0005737;GO:1901566;GO:0046394;GO:0006807;GO:0042559;GO:0043648;GO:0044271;GO:0005623;GO:1901362;GO:0044237;GO:0016879;GO:1901360;GO:0046901;GO:…
OG0001045	36	No	0	No		I	GO:0010468;GO:0006082;GO:0009329;GO:0009890;GO:0043167;GO:0019752;GO:0044424;GO:0031327;GO:0044444;GO:0032269;GO:0010608;GO:0016885;GO:0046394;GO:0003723;GO:0005623;GO:0009317;GO:0034248;GO:0050794;GO:0003989;GO:0051248;GO:0032787;GO:0009889;GO:0019222;GO:0009058;GO:0016053;GO:0032268;GO:0044281;GO:1902494;GO:0003674;GO:0048523;GO:0046872;GO:0097159;GO:0043169;GO:2000113;GO:0072330;GO:0046914;GO:…
OG0001046	36	No	1	No		E	GO:0018130;GO:0006586;GO:0009073;GO:0006725;GO:0006082;GO:0046483;GO:0044281;GO:1901576;GO:0008652;GO:0016835;GO:0042401;GO:0006568;GO:0019438;GO:0042435;GO:1901605;GO:1901607;GO:0003674;GO:0019752;GO:0044249;GO:0044424;GO:0016836;GO:0071704;GO:0044106;GO:0044444;GO:0005737;GO:0006520;GO:1901566;GO:0046394;GO:0006807;GO:0044271;GO:0044283;GO:0005623;GO:0005829;GO:0044237;GO:1901362;GO:0046219;GO:…
OG0001047	36	No	0	No		E;C	GO:0009605;GO:0030145;GO:0006950;GO:0006082;GO:0044281;GO:0009991;GO:0008652;GO:0016491;GO:0034198;GO:1901576;GO:0055114;GO:1901605;GO:0016616;GO:1901607;GO:0003674;GO:0043167;GO:0019752;GO:0044249;GO:0031667;GO:0044424;GO:0071704;GO:0046872;GO:0044444;GO:0005737;GO:0006520;GO:1901566;GO:0050896;GO:0046394;GO:0043169;GO:0006807;GO:0031668;GO:0000287;GO:0044283;GO:0046914;GO:0009081;GO:0071496;GO:…
OG0001048	36	Yes	2	No		C
OG0001049	36	No	0	No		C	GO:0042773;GO:0016682;GO:0006725;GO:0016310;GO:0046483;GO:0009117;GO:0022900;GO:0044281;GO:0009199;GO:0016491;GO:0006163;GO:0009161;GO:0009123;GO:0055114;GO:0015980;GO:0017144;GO:0003674;GO:0009205;GO:0071944;GO:0006793;GO:0006753;GO:0071704;GO:0019693;GO:0006807;GO:0046034;GO:0009167;GO:0005623;GO:0009141;GO:0022904;GO:0044237;GO:1901360;GO:0016020;GO:0006796;GO:0009259;GO:0005886;GO:0008150;GO:…
OG0001050	36	No	1	No		E;U
OG0001051	36	No	0	No		H;J	GO:0048037;GO:0006400;GO:0006725;GO:0009451;GO:0046483;GO:0004808;GO:0016491;GO:0055114;GO:0043412;GO:0003674;GO:0030488;GO:0043167;GO:0043414;GO:0032259;GO:0044424;GO:0071704;GO:0043170;GO:0005737;GO:0043168;GO:0006396;GO:0001510;GO:0006807;GO:0140101;GO:0008175;GO:0005623;GO:0005488;GO:0002097;GO:0036094;GO:0044237;GO:0034660;GO:0010467;GO:0008168;GO:0071949;GO:1901360;GO:1901363;GO:0002098;GO:…
OG0001052	36	No	0	No		L	GO:0006725;GO:0003916;GO:0009295;GO:0016043;GO:0046483;GO:0030541;GO:0016787;GO:0051276;GO:0071840;GO:0071103;GO:0003674;GO:0006265;GO:0044424;GO:0016853;GO:0007062;GO:0017111;GO:0043170;GO:0044444;GO:0005737;GO:0071704;GO:0006996;GO:0006807;GO:0006276;GO:0005623;GO:0005829;GO:0044237;GO:1901360;GO:0007059;GO:0008094;GO:0042623;GO:0006259;GO:0008150;GO:0016462;GO:0034641;GO:0022402;GO:0007049;GO:…
OG0001053	36	No	0	No		S;O	GO:0016705;GO:0051213;GO:0016491;GO:0043687;GO:0055114;GO:0043412;GO:0003674;GO:0043167;GO:0071704;GO:0043170;GO:0046872;GO:0036211;GO:0043169;GO:0019538;GO:0006807;GO:0018195;GO:0046914;GO:0005488;GO:0044237;GO:0016706;GO:0030961;GO:0008198;GO:0008150;GO:0044267;GO:0018193;GO:0003824;GO:0005506;GO:0006464;GO:0009987;GO:1901564;GO:0044260;GO:0008152;GO:0044238
OG0001054	36	Yes	2	No	GT4	O	GO:0006950;GO:0008144;GO:0042221;GO:0035639;GO:0005515;GO:0016787;GO:0035966;GO:0017076;GO:0032553;GO:0140096;GO:0003674;GO:0006986;GO:0043167;GO:0044424;GO:0009408;GO:0017111;GO:0043170;GO:0005737;GO:0006508;GO:0010033;GO:0044444;GO:0043168;GO:0050896;GO:0071704;GO:0019538;GO:0006807;GO:0097367;GO:0005623;GO:0005488;GO:0005829;GO:0036094;GO:0042802;GO:0009266;GO:1901363;GO:0000166;GO:0042623;GO:…
OG0001055	36	No	0	No		L	GO:0006725;GO:0043231;GO:0034654;GO:0019438;GO:0044424;GO:0031974;GO:0043170;GO:0044444;GO:0005654;GO:0006807;GO:0031668;GO:0005623;GO:0034061;GO:0016740;GO:0044451;GO:0016772;GO:0009058;GO:0006281;GO:0018130;GO:0016604;GO:0070013;GO:0003674;GO:0000731;GO:0016779;GO:0071496;GO:0044237;GO:0005634;GO:0043228;GO:0033554;GO:0009432;GO:0044428;GO:0003824;GO:0007154;GO:0009987;GO:0043232;GO:0006950;GO:…
OG0001056	36	No	1	No		L;K
OG0001057	36	No	1	Yes		P	GO:0006950;GO:0006974;GO:0009314;GO:0003674;GO:0006817;GO:0043167;GO:0031975;GO:0051179;GO:0065007;GO:0050896;GO:0030313;GO:0043168;GO:0006820;GO:0005623;GO:0005488;GO:0015698;GO:0051234;GO:0051716;GO:0050790;GO:0035303;GO:0042597;GO:0010921;GO:0050794;GO:0008150;GO:0042301;GO:0033554;GO:0005575;GO:0050789;GO:0031323;GO:0019222;GO:0044464;GO:0030288;GO:0006810;GO:0009628;GO:0019220;GO:0006811;GO:…
OG0001058	36	No	0	No		P
OG0001059	36	No	0	No		S
OG0001060	36	No	1	No		E;H
OG0001061	36	No	0	No		S
OG0001062	36	No	0	No		E	GO:0006082;GO:0004053;GO:0044281;GO:0016813;GO:0016787;GO:1901605;GO:0016810;GO:0003674;GO:0006525;GO:0019752;GO:0071704;GO:0006520;GO:0009064;GO:0006807;GO:0044237;GO:0008150;GO:0003824;GO:0009987;GO:1901564;GO:0008152;GO:0044238;GO:0043436
OG0001063	36	No	1	No		G;L;M	GO:0022613;GO:0000154;GO:0006725;GO:0009451;GO:0052913;GO:0046483;GO:0044085;GO:0070475;GO:0008649;GO:0071840;GO:0043412;GO:0003674;GO:0016435;GO:0043414;GO:0032259;GO:0008170;GO:0031167;GO:0071704;GO:0043170;GO:0006396;GO:0001510;GO:0006807;GO:0008990;GO:0044237;GO:0034660;GO:0010467;GO:0008168;GO:1901360;GO:0016740;GO:0016741;GO:0140098;GO:0006364;GO:0008150;GO:0008173;GO:0034641;GO:0016070;GO:…
OG0001064	36	No	1	No		E	GO:0018130;GO:0006586;GO:0009073;GO:0006725;GO:0006082;GO:0046483;GO:0044281;GO:1901576;GO:0008652;GO:0052803;GO:0042401;GO:0006568;GO:0006547;GO:0019438;GO:0042435;GO:1901605;GO:1901607;GO:0003674;GO:0019752;GO:0044249;GO:0044424;GO:0016853;GO:0071704;GO:0044106;GO:0005737;GO:0006520;GO:1901566;GO:0016860;GO:0046394;GO:0006807;GO:0044271;GO:0044283;GO:0005623;GO:1901362;GO:0044237;GO:0046219;GO:…
OG0001065	36	No	0	No		E	GO:0008483;GO:0008110;GO:0003824;GO:0016740;GO:0016769;GO:0003674
OG0001066	36	No	0	No		I;C;Q
OG0001067	36	No	1	No		H	GO:0018130;GO:0046483;GO:0061605;GO:1901576;GO:0090407;GO:0003674;GO:0006732;GO:0006793;GO:0044249;GO:0044424;GO:0070566;GO:0071704;GO:0043170;GO:0044444;GO:0005737;GO:0016779;GO:1901566;GO:0019538;GO:0006807;GO:0005623;GO:0005829;GO:0044237;GO:1901362;GO:0006777;GO:1901360;GO:0016740;GO:0006796;GO:0009108;GO:0008150;GO:0051189;GO:0044238;GO:0005575;GO:0044464;GO:0016772;GO:0051188;GO:0051186;GO:…
OG0001068	36	No	1	Yes		M;U
OG0001069	36	No	1	No	GT2	M	GO:0005975;GO:1901576;GO:0044255;GO:1903509;GO:0016835;GO:0045226;GO:0034637;GO:0003674;GO:0005976;GO:0044249;GO:0016836;GO:0071704;GO:0043170;GO:0008653;GO:0044264;GO:0033692;GO:1901137;GO:0044237;GO:0034645;GO:0046379;GO:0008460;GO:0016051;GO:0009103;GO:0008150;GO:1901135;GO:0016829;GO:0006629;GO:0008610;GO:0009058;GO:0003824;GO:0009059;GO:0009987;GO:0000271;GO:0044260;GO:0008152;GO:0044238;GO:…
OG0001070	36	No	1	No		M;C	GO:0005975;GO:0016491;GO:0044255;GO:1901576;GO:1903509;GO:0045226;GO:0055114;GO:0034637;GO:0016616;GO:0003674;GO:0005976;GO:0044249;GO:0044424;GO:0071704;GO:0043170;GO:0044444;GO:0005737;GO:0008653;GO:0044264;GO:0005623;GO:0033692;GO:0005829;GO:0044237;GO:1901137;GO:0034645;GO:0016614;GO:0046379;GO:0016051;GO:0009103;GO:0008150;GO:1901135;GO:0005575;GO:0008831;GO:0006629;GO:0044464;GO:0008610;GO:…
OG0001071	36	No	0	Yes		M;O
OG0001072	36	No	0	No		I	GO:0006631;GO:0006082;GO:0044281;GO:1901576;GO:0044255;GO:0003674;GO:0019752;GO:0044249;GO:0044424;GO:0006633;GO:0071704;GO:0044444;GO:0005737;GO:0046394;GO:0072330;GO:0044283;GO:0016746;GO:0005623;GO:0005829;GO:0044237;GO:0004312;GO:0004314;GO:0016740;GO:0008150;GO:0005575;GO:0006629;GO:0032787;GO:0016420;GO:0008610;GO:0044464;GO:0016419;GO:0016747;GO:0009058;GO:0016053;GO:0003824;GO:0009987;GO:…
OG0001073	36	No	0	No	GT0	G;M	GO:0005975;GO:0071704;GO:0009058;GO:1901576;GO:0003824;GO:0004553;GO:0016051;GO:0016798;GO:0016787;GO:0008152;GO:0008150;GO:0044238;GO:0003674
OG0001074	36	No	0	No		H
OG0001075	36	No	0	No	GT30	M
OG0001076	36	No	0	Yes		S
OG0001077	36	No	0	Yes		S
OG0001078	36	No	0	No		G;H
OG0001079	36	No	0	Yes		P
OG0001080	36	No	0	No		G	GO:0006950;GO:0006725;GO:0046483;GO:0005975;GO:0006974;GO:0016787;GO:0042578;GO:0003674;GO:0043167;GO:0006793;GO:0031404;GO:0044424;GO:0071704;GO:0043170;GO:0008967;GO:0005737;GO:0044444;GO:0046872;GO:0050896;GO:0043168;GO:0043169;GO:0006807;GO:0000287;GO:0005623;GO:0005488;GO:0005829;GO:0044237;GO:0051716;GO:0016788;GO:1901360;GO:0016791;GO:0006796;GO:0006259;GO:0008150;GO:0034641;GO:0033554;GO:…
OG0001081	36	No	0	No		I;C;Q
OG0001082	36	No	1	Yes		S
OG0001083	36	No	1	No	GH1;GH0;GT2;GT4	G;H;Q;M
OG0001084	35	No	0	No		J	GO:0140096;GO:0043412;GO:0003674;GO:0043414;GO:0032259;GO:0044424;GO:0008170;GO:0071704;GO:0043170;GO:0018205;GO:0005737;GO:0018011;GO:0044444;GO:0036211;GO:0008213;GO:0019538;GO:0006807;GO:0016279;GO:0005623;GO:0005829;GO:0044237;GO:0006479;GO:0008168;GO:0018194;GO:0016740;GO:0016741;GO:0018023;GO:0008150;GO:0005575;GO:0018022;GO:0016278;GO:0008276;GO:0018012;GO:0044464;GO:0006480;GO:0044267;GO:…
OG0001085	35	No	0	No		I	GO:0006631;GO:0006082;GO:0016874;GO:0044281;GO:1901576;GO:0044255;GO:0043412;GO:0003674;GO:0019752;GO:0016049;GO:0044249;GO:0044424;GO:0006633;GO:0043170;GO:0044444;GO:0005737;GO:0071704;GO:0036211;GO:0016885;GO:0046394;GO:0019538;GO:0006807;GO:0009305;GO:0072330;GO:0044283;GO:0040007;GO:0005623;GO:0005829;GO:0044237;GO:0008150;GO:0003989;GO:0005575;GO:0006629;GO:0032787;GO:0044464;GO:0008610;GO:…
OG0001086	35	No	1	No	GT51	M	GO:0044085;GO:1901576;GO:0044036;GO:0071840;GO:0008955;GO:0003674;GO:0071944;GO:0000270;GO:0044249;GO:0042546;GO:0071704;GO:0043170;GO:1901566;GO:0006024;GO:0006023;GO:0006807;GO:0016758;GO:0005623;GO:1901137;GO:0044237;GO:0034645;GO:0030203;GO:0016757;GO:0016020;GO:0016740;GO:0005886;GO:0008150;GO:0043164;GO:1901135;GO:0009252;GO:0005575;GO:0044464;GO:0009058;GO:0003824;GO:0009059;GO:0009987;GO:…
OG0001087	35	No	1	No		K	GO:0022613;GO:0043226;GO:0044270;GO:0006725;GO:0004532;GO:0036464;GO:0046483;GO:0090503;GO:0044085;GO:0000178;GO:0034655;GO:0071840;GO:0016787;GO:0043229;GO:0044265;GO:0004527;GO:1902494;GO:0016896;GO:0090305;GO:0003674;GO:0044424;GO:0000175;GO:0032991;GO:0008408;GO:0043170;GO:0005737;GO:0044444;GO:0071704;GO:0016796;GO:1990904;GO:0006396;GO:0006807;GO:0004540;GO:0005623;GO:0044237;GO:0034660;GO:…
OG0001088	35	No	0	No		S	GO:0016788;GO:0016787;GO:0003824;GO:0003674
OG0001089	35	No	0	Yes		M
OG0001090	35	No	1	No		H
OG0001091	35	No	0	No		L;H	GO:0006950;GO:0006725;GO:0046483;GO:0006974;GO:0043412;GO:0003904;GO:0003674;GO:0018298;GO:0071704;GO:0043170;GO:0003913;GO:0036211;GO:0050896;GO:0019538;GO:0006807;GO:0044237;GO:0051716;GO:1901360;GO:0016830;GO:0008150;GO:0006259;GO:0034641;GO:0033554;GO:0016829;GO:0006139;GO:0044267;GO:0003824;GO:0006464;GO:0009987;GO:0140097;GO:0090304;GO:1901564;GO:0044260;GO:0008152;GO:0044238;GO:0006281
OG0001092	35	No	0	No		L;J	GO:0022613;GO:0006725;GO:0046483;GO:0044085;GO:0071840;GO:0016787;GO:0004527;GO:0004529;GO:0090305;GO:0003674;GO:0044424;GO:0071704;GO:0008408;GO:0000967;GO:0005737;GO:0043170;GO:0044444;GO:0016796;GO:0006396;GO:0006807;GO:0004536;GO:0040007;GO:0005623;GO:0005829;GO:0034471;GO:0044237;GO:0016895;GO:0034660;GO:0010467;GO:0016788;GO:1901360;GO:0004518;GO:0006364;GO:0006259;GO:0000966;GO:0008150;GO:…
OG0001093	35	No	1	No		F	GO:0018130;GO:0006725;GO:0046483;GO:0072527;GO:0009117;GO:0030312;GO:0009218;GO:0016743;GO:0044281;GO:1901576;GO:0005618;GO:0009220;GO:0034654;GO:0019438;GO:0090407;GO:1901293;GO:0003674;GO:0006221;GO:0071944;GO:0046390;GO:0006793;GO:0044249;GO:0006753;GO:0044424;GO:0071704;GO:0009165;GO:0044444;GO:0005737;GO:1901566;GO:0019693;GO:0004070;GO:0006807;GO:0044271;GO:0040007;GO:0005623;GO:1901137;GO:…
OG0001094	35	No	0	No		F	GO:0018130;GO:0044270;GO:0006725;GO:1901565;GO:0004038;GO:0046483;GO:0072527;GO:0009117;GO:0044281;GO:0009218;GO:1901576;GO:0009220;GO:0016787;GO:0016812;GO:0034654;GO:0006145;GO:0006144;GO:0019438;GO:0090407;GO:0072523;GO:1901293;GO:0003674;GO:0006221;GO:0016810;GO:0046390;GO:0006793;GO:0044249;GO:0006753;GO:0044424;GO:0072528;GO:0071704;GO:0009165;GO:0005737;GO:1901566;GO:0009112;GO:0019693;GO:…
OG0001095	35	No	0	Yes		I
OG0001096	35	No	0	No		G;F	GO:0006725;GO:0006082;GO:1902031;GO:0009127;GO:0034655;GO:0006754;GO:0009161;GO:0010675;GO:0072524;GO:0051193;GO:0034654;GO:0019438;GO:0046939;GO:0009132;GO:0001871;GO:0004619;GO:0006732;GO:0006753;GO:0019752;GO:0044424;GO:0005996;GO:2001065;GO:0044444;GO:0019318;GO:1901566;GO:0043471;GO:0046394;GO:0006807;GO:0043456;GO:0046034;GO:0005623;GO:0009141;GO:0046031;GO:0006096;GO:0009185;GO:0009259;GO:…
OG0001097	35	No	0	No		O
OG0001098	35	No	0	No		U	GO:0006605;GO:0015833;GO:0045184;GO:0005515;GO:0072321;GO:0002790;GO:0003674;GO:0044424;GO:0071806;GO:0051179;GO:0044444;GO:0005737;GO:0046907;GO:0005623;GO:0009306;GO:0005829;GO:0005488;GO:0051234;GO:0051641;GO:0034613;GO:0008104;GO:0015031;GO:0055085;GO:0042886;GO:0008150;GO:0006886;GO:0005575;GO:0044464;GO:0033036;GO:0043952;GO:0006810;GO:0071702;GO:0051082;GO:0009987;GO:0070727;GO:0046903;GO:…
OG0001099	35	No	0	No		I
OG0001100	35	No	0	No		J	GO:0006400;GO:0006725;GO:0009451;GO:0046483;GO:0005515;GO:0002132;GO:0052666;GO:0043412;GO:0003674;GO:0030488;GO:0043414;GO:0032259;GO:0071704;GO:0043170;GO:0006396;GO:0001510;GO:0006807;GO:0140101;GO:0008175;GO:0005488;GO:0002131;GO:0042802;GO:0044237;GO:0034660;GO:0010467;GO:0008168;GO:1901360;GO:0016740;GO:0016741;GO:0006399;GO:0140098;GO:0008150;GO:0002128;GO:0008173;GO:0016070;GO:0034641;GO:…
OG0001101	35	No	0	No		S;Q;H
OG0001102	35	No	0	Yes		C	GO:0042773;GO:0031226;GO:0006725;GO:0016310;GO:0046483;GO:0009117;GO:0022900;GO:0044281;GO:0009199;GO:0044403;GO:0044119;GO:0006163;GO:0009161;GO:0009123;GO:0031224;GO:0055114;GO:0098796;GO:0044110;GO:1902494;GO:0015980;GO:0009319;GO:0017144;GO:0009205;GO:0044116;GO:0044425;GO:0071944;GO:0006793;GO:0006753;GO:0032991;GO:0071704;GO:0019693;GO:0044121;GO:0006807;GO:0016021;GO:0040007;GO:0009167;GO:…
OG0001103	35	No	0	No		C	GO:0071944;GO:0005575;GO:0044464;GO:0016020;GO:0005886;GO:0008150;GO:0040007;GO:0005623
OG0001104	35	No	0	No		S
OG0001105	35	No	0	No		S	GO:0071944;GO:0005575;GO:0044464;GO:0051704;GO:0044403;GO:0044117;GO:0030312;GO:0005618;GO:0044119;GO:0044110;GO:0008150;GO:0040007;GO:0044419;GO:0044116;GO:0005623
OG0001106	35	No	0	Yes		S
OG0001107	35	Yes	2	No		O
OG0001108	35	No	0	No		K
OG0001109	35	No	1	Yes		F
OG0001110	35	No	1	No		J	GO:0010468;GO:0006450;GO:0006725;GO:0043038;GO:0006082;GO:0051253;GO:0004812;GO:0043412;GO:0009890;GO:0043167;GO:0019752;GO:0044424;GO:0031327;GO:0043170;GO:0044444;GO:1901566;GO:0006807;GO:0005623;GO:0034660;GO:0010467;GO:0140110;GO:1903507;GO:0050794;GO:0016070;GO:0045934;GO:0002196;GO:0009889;GO:0019222;GO:0009058;GO:0016597;GO:1901564;GO:0006418;GO:0006419;GO:0044281;GO:0006412;GO:0003674;GO:…
OG0001111	35	No	0	No		N	GO:0043226;GO:0031226;GO:0120101;GO:0044461;GO:0031224;GO:0071973;GO:0001539;GO:0044425;GO:0071944;GO:0040011;GO:0009425;GO:0051179;GO:0006928;GO:0120100;GO:0009288;GO:0071978;GO:0016021;GO:0005623;GO:0051674;GO:0044422;GO:0097588;GO:0016020;GO:0005886;GO:0043228;GO:0008150;GO:0044463;GO:0005575;GO:0005887;GO:0044459;GO:0048870;GO:0044464;GO:0042995;GO:0009987
OG0001112	35	No	0	No		K;T	GO:0006725;GO:0034655;GO:0043270;GO:0034654;GO:0042578;GO:0019438;GO:0072523;GO:0050926;GO:0006753;GO:0031273;GO:1901136;GO:1904427;GO:0055074;GO:0006970;GO:0043934;GO:0060341;GO:0004112;GO:0035556;GO:0006807;GO:0060491;GO:0051928;GO:0005623;GO:0051704;GO:0034764;GO:1903827;GO:0048646;GO:0006195;GO:0061128;GO:0051129;GO:0009259;GO:0055065;GO:0055082;GO:0050794;GO:1901135;GO:0046058;GO:1904375;GO:…
OG0001113	35	No	1	No		S
OG0001114	35	No	0	No		D
OG0001115	35	No	0	No		S
OG0001116	35	No	1	No		J	GO:0006418;GO:0006725;GO:0043038;GO:0006082;GO:0016874;GO:0043604;GO:0046483;GO:0044281;GO:1901576;GO:0004812;GO:0006412;GO:0006431;GO:0003674;GO:0043167;GO:0019752;GO:0044249;GO:0044424;GO:0071704;GO:0043170;GO:0044444;GO:0005737;GO:0006520;GO:0016875;GO:0046872;GO:1901566;GO:0043169;GO:0019538;GO:0006807;GO:0044271;GO:0140101;GO:0046914;GO:0008270;GO:0005623;GO:0005488;GO:0005829;GO:0044237;GO:…
OG0001117	35	No	0	No		C
OG0001118	35	No	0	No		L	GO:0016043;GO:0030312;GO:0022803;GO:0044085;GO:0043711;GO:0071840;GO:0003674;GO:0022607;GO:0071944;GO:0044424;GO:0031975;GO:0051179;GO:0030031;GO:0005737;GO:0044444;GO:0009279;GO:0019867;GO:0015267;GO:0030313;GO:0015473;GO:0044462;GO:0005623;GO:0022829;GO:0005829;GO:0009297;GO:0051234;GO:0005215;GO:0016020;GO:0055085;GO:0015288;GO:0008150;GO:0005575;GO:0044464;GO:0006810;GO:0009987;GO:0005622;GO:…
OG0001119	35	No	0	No	CE8	J	GO:0006418;GO:0006725;GO:0043038;GO:0006082;GO:0016874;GO:0043604;GO:0046483;GO:0044281;GO:1901576;GO:0004812;GO:0004819;GO:0006412;GO:0003674;GO:0019752;GO:0044249;GO:0044424;GO:0071704;GO:0043170;GO:0044444;GO:0005737;GO:0006520;GO:0016875;GO:1901566;GO:0019538;GO:0006807;GO:0044271;GO:0006425;GO:0140101;GO:0005623;GO:0005829;GO:0044237;GO:0034645;GO:0034660;GO:0010467;GO:1901360;GO:0006399;GO:…
OG0001120	35	No	0	No		K	GO:0005829;GO:0005575;GO:0010212;GO:0044424;GO:0044464;GO:0009628;GO:0044444;GO:0005737;GO:0050896;GO:0005622;GO:0009314;GO:0008150;GO:0005623
OG0001121	35	No	1	No		F	GO:0006725;GO:0034654;GO:0019438;GO:0043167;GO:0006753;GO:1901566;GO:0006807;GO:0009259;GO:0016462;GO:1901135;GO:1901265;GO:0032559;GO:0009058;GO:0016817;GO:1901564;GO:0072521;GO:0018130;GO:0044281;GO:0032553;GO:1901293;GO:0090407;GO:0003674;GO:0046390;GO:0006793;GO:1901137;GO:0044237;GO:0042623;GO:0033554;GO:0009150;GO:0055086;GO:0003824;GO:0016818;GO:0009987;GO:0032555;GO:0019637;GO:0030554;GO:…
OG0001122	35	No	1	No		H	GO:0018130;GO:0030145;GO:0042440;GO:0046906;GO:0006725;GO:0046483;GO:0016491;GO:1901576;GO:0005515;GO:0055114;GO:0019438;GO:0006779;GO:0003674;GO:0043167;GO:0016634;GO:0004109;GO:0044249;GO:0044424;GO:0006782;GO:0046501;GO:0071704;GO:0046872;GO:0042803;GO:0005737;GO:0033014;GO:1901566;GO:0043169;GO:0006807;GO:0044271;GO:0046914;GO:0005623;GO:0005488;GO:0033013;GO:0042802;GO:0044237;GO:0046983;GO:…
OG0001123	35	No	1	No		J	GO:0010468;GO:0044877;GO:0044087;GO:0010558;GO:0080090;GO:0017148;GO:0043021;GO:0009890;GO:0003674;GO:0048523;GO:2000112;GO:0044424;GO:0031327;GO:0044444;GO:0005737;GO:0032269;GO:0065007;GO:0010608;GO:2000113;GO:0090071;GO:0031324;GO:0034249;GO:0031326;GO:0005623;GO:0005488;GO:0005829;GO:0048519;GO:0060255;GO:0090069;GO:0051171;GO:0010605;GO:0051246;GO:0034248;GO:0050794;GO:0008150;GO:0010629;GO:…
OG0001124	35	No	0	Yes		J	GO:0022613;GO:0044877;GO:0000154;GO:0006725;GO:0009451;GO:0046483;GO:0044085;GO:0005515;GO:0008649;GO:0070475;GO:0071840;GO:0043021;GO:0043412;GO:0003674;GO:0043414;GO:0032259;GO:0044424;GO:0031167;GO:0071704;GO:0043170;GO:0042803;GO:0005737;GO:0006396;GO:0001510;GO:0006807;GO:0070038;GO:0005623;GO:0005488;GO:0042802;GO:0044237;GO:0046983;GO:0034660;GO:0010467;GO:0008168;GO:1901360;GO:0016740;GO:…
OG0001125	35	No	1	No		D	GO:0030145;GO:0030312;GO:0005618;GO:0005515;GO:0016787;GO:0003674;GO:0071944;GO:0043167;GO:0047429;GO:0046872;GO:0043169;GO:0036218;GO:0046914;GO:0005623;GO:0042802;GO:0005488;GO:0016462;GO:0005575;GO:0036221;GO:0044464;GO:0016818;GO:0003824;GO:0016817
OG0001126	35	No	0	No		J	GO:0022613;GO:0043226;GO:0006725;GO:0008996;GO:0046483;GO:0044085;GO:0071840;GO:0016787;GO:0043229;GO:0090305;GO:0003674;GO:0044424;GO:0071704;GO:0043170;GO:0005737;GO:0006396;GO:0006807;GO:0004540;GO:0005623;GO:0044237;GO:0034660;GO:0010467;GO:0016788;GO:1901360;GO:0043228;GO:0004518;GO:0140098;GO:0006364;GO:0008150;GO:0034641;GO:0016070;GO:0090501;GO:0005575;GO:0005856;GO:0044464;GO:0034470;GO:…
OG0001127	35	No	0	Yes	PL22	U	GO:0044877;GO:0015833;GO:0015893;GO:0019534;GO:0045184;GO:0042221;GO:0046678;GO:0005515;GO:0042493;GO:0071236;GO:1901998;GO:0017038;GO:0003674;GO:0031975;GO:0032991;GO:0051179;GO:0010033;GO:1901698;GO:0050896;GO:0009719;GO:0030313;GO:0046677;GO:0019904;GO:0005623;GO:0005488;GO:0042891;GO:0051234;GO:0051716;GO:0070887;GO:0008104;GO:0032153;GO:1901653;GO:0005215;GO:0015031;GO:0071495;GO:0042597;GO:…
OG0001128	35	No	0	Yes		D	GO:0005575;GO:0051259;GO:0043933;GO:0016043;GO:0044464;GO:0031975;GO:0030288;GO:0065003;GO:0044085;GO:0051301;GO:0009987;GO:0030313;GO:0042597;GO:0051260;GO:0071840;GO:0008150;GO:0005623;GO:0022607
OG0001129	35	No	0	No		H	GO:0006400;GO:0006725;GO:0009451;GO:0046483;GO:0016835;GO:0030955;GO:0043412;GO:0003674;GO:0043167;GO:0016836;GO:0071704;GO:0043170;GO:0046872;GO:0006396;GO:0031420;GO:0043169;GO:0006807;GO:0140101;GO:0005488;GO:0044237;GO:0034660;GO:0010467;GO:1901360;GO:0006399;GO:0140098;GO:0008150;GO:0034641;GO:0016070;GO:0031402;GO:0016829;GO:0061503;GO:0061504;GO:0034470;GO:0006139;GO:0003824;GO:0009987;GO:…
OG0001130	35	No	0	No		C;O
OG0001131	35	No	0	No		S
OG0001132	35	No	0	Yes		M	GO:0015833;GO:0030312;GO:0045184;GO:0031224;GO:0045203;GO:0097347;GO:0002790;GO:0044425;GO:0071944;GO:0031975;GO:0032991;GO:0051179;GO:0009279;GO:0019867;GO:0030313;GO:0044462;GO:0016021;GO:0031230;GO:0005623;GO:0009306;GO:0051234;GO:0008104;GO:0015031;GO:0016020;GO:0042886;GO:0008150;GO:0005575;GO:0044464;GO:0033036;GO:0071702;GO:0006810;GO:0009987;GO:0046903;GO:0071705;GO:0032940
OG0001133	35	No	0	No		S;O
OG0001134	35	No	1	No		T
OG0001135	35	No	0	No		E	GO:1901565;GO:0070006;GO:0070011;GO:0005515;GO:0016787;GO:0140096;GO:0003674;GO:0008237;GO:0071944;GO:0043167;GO:0008235;GO:0044424;GO:0071704;GO:0043170;GO:0046872;GO:0005737;GO:0006508;GO:0043169;GO:0019538;GO:0006807;GO:0042277;GO:0046914;GO:0008270;GO:0008238;GO:0005623;GO:0005488;GO:0042802;GO:0044237;GO:0004177;GO:0009056;GO:0016020;GO:0005886;GO:0008150;GO:0034641;GO:0006518;GO:0008233;GO:…
OG0001136	35	No	0	No		J	GO:0016149;GO:0043933;GO:0006415;GO:0016043;GO:0043604;GO:0030312;GO:1901576;GO:0008135;GO:0005618;GO:0003747;GO:0071840;GO:0006412;GO:0022411;GO:0003674;GO:0032984;GO:0071944;GO:0044249;GO:0044424;GO:0043624;GO:0043170;GO:0044444;GO:0005737;GO:0071704;GO:1901566;GO:0019538;GO:0006807;GO:0044271;GO:0003723;GO:0040007;GO:0005623;GO:0005488;GO:0005829;GO:0044237;GO:0034645;GO:0010467;GO:1901363;GO:…
OG0001137	35	No	0	No		S;J	GO:0006450;GO:0006725;GO:0046483;GO:0016787;GO:0010165;GO:0009314;GO:0106074;GO:0003674;GO:0043907;GO:0044424;GO:0071704;GO:0043170;GO:0044444;GO:0005737;GO:0065007;GO:0050896;GO:0006807;GO:0140101;GO:0005623;GO:0005829;GO:0044237;GO:0010212;GO:0034660;GO:0016788;GO:1901360;GO:0065008;GO:0006399;GO:0140098;GO:0008150;GO:0034641;GO:0016070;GO:0005575;GO:0044464;GO:0006139;GO:0009628;GO:0002161;GO:…
OG0001138	35	No	1	No		I	GO:0071944;GO:0005575;GO:0044464;GO:0016020;GO:0005886;GO:0005623
OG0001139	35	No	0	No		S;L	GO:0030145;GO:0006521;GO:0006725;GO:0004534;GO:0004532;GO:0046483;GO:0090503;GO:0033238;GO:0016787;GO:0080090;GO:0042578;GO:0004527;GO:0004529;GO:0016896;GO:0090305;GO:0003674;GO:0043167;GO:0006793;GO:0071704;GO:0043170;GO:0046872;GO:0065007;GO:0090357;GO:0016796;GO:0043169;GO:0008252;GO:0006807;GO:0004536;GO:0004540;GO:0046914;GO:0062012;GO:0005488;GO:0044237;GO:0035312;GO:0051171;GO:0016895;GO:…
OG0001140	35	No	0	No		L	GO:0006950;GO:0006725;GO:0046483;GO:0006974;GO:0016787;GO:0010165;GO:0009314;GO:0004527;GO:0004529;GO:0090305;GO:0003674;GO:0071704;GO:0043170;GO:0008297;GO:0016796;GO:0050896;GO:0006310;GO:0006807;GO:0004536;GO:0044237;GO:0045145;GO:0035312;GO:0010212;GO:0016895;GO:0051716;GO:0016788;GO:1901360;GO:0008409;GO:0004518;GO:0006259;GO:0008150;GO:0034641;GO:0033554;GO:0006139;GO:0009628;GO:0003824;GO:…
OG0001141	35	No	0	No		G;S
OG0001142	35	No	0	No		H
OG0001143	35	No	0	No		P;F
OG0001144	35	Yes	3	No	CBM50;GH16;GH16_5	O;Q;M;U
OG0001145	35	No	1	No		E;G
OG0001146	35	No	0	No		L	GO:0044270;GO:0006725;GO:0046483;GO:0034655;GO:0016787;GO:0044265;GO:0004527;GO:0004529;GO:1902494;GO:0090305;GO:0003674;GO:0044424;GO:0032991;GO:0071704;GO:0043170;GO:0044444;GO:0005737;GO:0016796;GO:0006807;GO:0004536;GO:0006308;GO:0005623;GO:0005829;GO:0044237;GO:0016895;GO:0016788;GO:1901360;GO:0009318;GO:0009056;GO:0004518;GO:0006259;GO:0008150;GO:0034641;GO:0008855;GO:1901361;GO:0019439;GO:…
OG0001147	35	No	0	No		O	GO:0052551;GO:0045454;GO:0009636;GO:0051807;GO:0044424;GO:0033195;GO:0031667;GO:0016668;GO:0020012;GO:0044444;GO:0044419;GO:0052200;GO:0031668;GO:0005623;GO:0046916;GO:0051704;GO:1990204;GO:0016020;GO:0055065;GO:0055082;GO:0052059;GO:0050794;GO:0051805;GO:1990748;GO:0098771;GO:0050801;GO:0009321;GO:0052565;GO:0009267;GO:0055076;GO:0044403;GO:0042592;GO:1902494;GO:0033194;GO:0052376;GO:0003674;GO:…
OG0001148	35	No	1	No		S
OG0001149	35	No	1	No		L	GO:0006261;GO:0006725;GO:0070035;GO:0051260;GO:0071840;GO:0051276;GO:0022607;GO:0044424;GO:0043170;GO:0044444;GO:0006807;GO:0005623;GO:0017116;GO:0031297;GO:0016462;GO:0009058;GO:0016817;GO:0043142;GO:0006281;GO:0032508;GO:0051259;GO:0003674;GO:0032392;GO:0006996;GO:0044237;GO:0042623;GO:0033554;GO:0016818;GO:0003824;GO:0009987;GO:0006950;GO:0043933;GO:0016043;GO:0004386;GO:0046483;GO:0044085;GO:…
OG0001150	35	No	1	No
OG0001151	35	No	0	No		L	GO:0006261;GO:0018130;GO:0006950;GO:0006725;GO:0046483;GO:0071897;GO:0006974;GO:0030312;GO:1901576;GO:0005618;GO:0016787;GO:0034654;GO:0004527;GO:0019438;GO:0090305;GO:0003674;GO:0071944;GO:0044249;GO:0044424;GO:0071704;GO:0008408;GO:0043170;GO:0005737;GO:0016779;GO:0044444;GO:0050896;GO:0006807;GO:0044271;GO:0006284;GO:0040007;GO:0005623;GO:0005488;GO:0005829;GO:0003887;GO:0044237;GO:0034645;GO:…
OG0001152	35	No	0	No		F
OG0001153	35	Yes	2	No		S
OG0001154	35	No	0	No		E	GO:0044272;GO:0006082;GO:0031224;GO:0008272;GO:0000096;GO:0015103;GO:0019752;GO:1901566;GO:0046394;GO:0006807;GO:0006820;GO:0022890;GO:0016021;GO:0005623;GO:0015698;GO:0051234;GO:0008271;GO:0016020;GO:0006790;GO:0015293;GO:0009058;GO:0009070;GO:0006811;GO:0016053;GO:0019344;GO:1901564;GO:0022857;GO:0015318;GO:0044281;GO:0022804;GO:0003674;GO:1901607;GO:0015295;GO:0051179;GO:0009069;GO:0044237;GO:…
OG0001155	35	No	1	No		S
OG0001156	35	No	1	No		E;H	GO:0006541;GO:0006725;GO:0006082;GO:0016874;GO:0034022;GO:0044281;GO:1901576;GO:0008652;GO:0005515;GO:0009314;GO:1901605;GO:1901607;GO:0003674;GO:0019752;GO:0044249;GO:0044424;GO:0006542;GO:0016853;GO:0016866;GO:0071704;GO:0044444;GO:0005737;GO:0006520;GO:0009064;GO:0019676;GO:0050896;GO:1901566;GO:0046394;GO:0006807;GO:0016211;GO:0043648;GO:0044283;GO:0005623;GO:0005488;GO:0005829;GO:0016880;GO:…
OG0001157	35	No	0	No		T	GO:0007165;GO:0016310;GO:0006468;GO:0006470;GO:0016773;GO:0018106;GO:0005515;GO:0004672;GO:0016787;GO:0042578;GO:0016775;GO:0043412;GO:0140096;GO:0003674;GO:0006793;GO:0071704;GO:0043170;GO:0000155;GO:0016301;GO:0065007;GO:0036211;GO:0050896;GO:0035556;GO:0019538;GO:0006807;GO:0023052;GO:0005623;GO:0005488;GO:0042802;GO:0044237;GO:0004673;GO:0051171;GO:0051716;GO:0016788;GO:0016791;GO:0016740;GO:…
OG0001158	35	No	0	No		J	GO:0016787;GO:0043412;GO:0043686;GO:0016810;GO:0003674;GO:0071704;GO:0043170;GO:0036211;GO:0019538;GO:0006807;GO:0044237;GO:0018206;GO:0008150;GO:0016811;GO:0044267;GO:0018193;GO:0003824;GO:0006464;GO:0009987;GO:0031365;GO:1901564;GO:0044260;GO:0008152;GO:0044238;GO:0042586
OG0001159	35	No	0	Yes		E
OG0001160	35	No	0	No		T	GO:0018130;GO:0006725;GO:0046483;GO:0106035;GO:1901576;GO:0008360;GO:0034654;GO:0019438;GO:0050793;GO:0044249;GO:0044424;GO:0051128;GO:0043170;GO:0044444;GO:0005737;GO:0065007;GO:0071704;GO:0097428;GO:0019538;GO:0006807;GO:0044271;GO:0005623;GO:0005829;GO:0044237;GO:0022603;GO:0034645;GO:1901362;GO:0010467;GO:1901360;GO:0065008;GO:0032774;GO:0097659;GO:0050794;GO:0008150;GO:0034641;GO:0006351;GO:…
OG0001161	35	No	0	No		C	GO:0004427;GO:0016787;GO:0003674;GO:0043167;GO:0006793;GO:0044424;GO:0046872;GO:0044444;GO:0005737;GO:0043169;GO:0000287;GO:0046914;GO:0008270;GO:0005623;GO:0005488;GO:0005829;GO:0044237;GO:0008150;GO:0016462;GO:0005575;GO:0044464;GO:0016818;GO:0003824;GO:0016817;GO:0009987;GO:0050355;GO:0005622;GO:0008152
OG0001162	35	Yes	2	No		S
OG0001163	35	No	0	No		M	GO:0004143;GO:0046486;GO:0009411;GO:0016310;GO:1901576;GO:0044255;GO:0006650;GO:0016773;GO:0045017;GO:0009314;GO:0008654;GO:0090407;GO:0003674;GO:0071944;GO:0006793;GO:0044249;GO:0071704;GO:0016301;GO:0050896;GO:0005623;GO:0044237;GO:0016020;GO:0016740;GO:0006796;GO:0005886;GO:0008150;GO:0046474;GO:0005575;GO:0006629;GO:0006644;GO:0044464;GO:0008610;GO:0016772;GO:0009628;GO:0009058;GO:0003824;GO:…
OG0001164	35	No	1	No		S
OG0001165	35	No	0	No		E	GO:0006549;GO:0006082;GO:0044281;GO:1901576;GO:0008652;GO:0016744;GO:0006573;GO:1901605;GO:1902494;GO:1990234;GO:1901607;GO:0003674;GO:0019752;GO:0044249;GO:0044424;GO:0032991;GO:0071704;GO:0044444;GO:0005737;GO:0006520;GO:1901566;GO:0046394;GO:0006807;GO:0044283;GO:0009081;GO:0005623;GO:0005829;GO:0044237;GO:0005948;GO:0009082;GO:0016740;GO:0008150;GO:0005575;GO:0009097;GO:0009099;GO:0044464;GO:…
OG0001166	35	No	0	No		I	GO:0071944;GO:0005575;GO:0044464;GO:0016020;GO:0005886;GO:0005623
OG0001167	35	No	0	No		K
OG0001168	35	No	1	No		I
OG0001169	35	No	0	No		O	GO:0070011;GO:0043167;GO:0044424;GO:0043170;GO:0044444;GO:0006807;GO:0005623;GO:0051704;GO:0051129;GO:0050794;GO:0016462;GO:1901265;GO:0008233;GO:0032559;GO:0032271;GO:0032272;GO:0016817;GO:1901564;GO:0030163;GO:0044087;GO:0032553;GO:1902494;GO:0003674;GO:0048523;GO:0051128;GO:0043254;GO:0044237;GO:0042623;GO:0044257;GO:0050789;GO:0016818;GO:0003824;GO:0032555;GO:0009987;GO:1901575;GO:0030554;GO:…
OG0001170	35	No	0	No	GT2	C	GO:0006082;GO:0022900;GO:0045239;GO:0030312;GO:0016491;GO:0044281;GO:0045252;GO:0005618;GO:0009055;GO:0016744;GO:0055114;GO:0072350;GO:1902494;GO:1990234;GO:0015980;GO:0017144;GO:0003674;GO:0006101;GO:0071944;GO:0043167;GO:0019752;GO:0044424;GO:0032991;GO:0071704;GO:0046872;GO:0044444;GO:0005737;GO:0006099;GO:0043436;GO:0043169;GO:0016999;GO:0043648;GO:0000287;GO:0045254;GO:0040007;GO:0005623;GO:…
OG0001171	35	No	0	No		C
OG0001172	35	No	1	No		C	GO:0044272;GO:0006725;GO:0034033;GO:0006082;GO:0043231;GO:0072524;GO:0006086;GO:0034654;GO:0019438;GO:0043412;GO:0043543;GO:0006732;GO:0019752;GO:0006753;GO:0016668;GO:0031974;GO:0033866;GO:0044424;GO:0043170;GO:0044444;GO:0061732;GO:0106077;GO:1901566;GO:0005654;GO:0006807;GO:0005623;GO:1990204;GO:0009259;GO:0006790;GO:0006084;GO:1901135;GO:0032787;GO:0051188;GO:0051186;GO:0009058;GO:1901564;GO:…
OG0001173	35	No	0	No		S	GO:0005575;GO:0044424;GO:0044464;GO:0017111;GO:0032153;GO:0005737;GO:0003824;GO:0016817;GO:0009987;GO:0016818;GO:0016887;GO:0051301;GO:0016787;GO:0005622;GO:0008150;GO:0016462;GO:0005623;GO:0003674
OG0001174	35	No	0	No		L;K	GO:0006950;GO:0006725;GO:0004386;GO:0046483;GO:0006974;GO:0070035;GO:0016787;GO:0003674;GO:0071944;GO:0017111;GO:0043170;GO:0071704;GO:0050896;GO:0006807;GO:0005623;GO:0044237;GO:0051716;GO:1901360;GO:0016020;GO:0005886;GO:0042623;GO:0008150;GO:0006259;GO:0008026;GO:0016462;GO:0033554;GO:0034641;GO:0005575;GO:0044464;GO:0006139;GO:0016818;GO:0003824;GO:0016817;GO:0009987;GO:0016887;GO:0090304;GO:…
OG0001175	35	Yes	2	Yes		M	GO:0031241;GO:0016043;GO:0030312;GO:0044085;GO:0045184;GO:0098796;GO:0031224;GO:0071840;GO:0022607;GO:0044425;GO:0071944;GO:0071709;GO:0043163;GO:0031975;GO:0032991;GO:0051179;GO:0009279;GO:0019867;GO:0030313;GO:0044462;GO:0072657;GO:0031230;GO:0005623;GO:0051234;GO:0051641;GO:0034613;GO:0008104;GO:0061024;GO:0016020;GO:0090150;GO:0045229;GO:0031246;GO:0008150;GO:0043165;GO:0005575;GO:0044091;GO:…
OG0001176	35	No	0	No		J	GO:0022613;GO:0022618;GO:0000154;GO:0006725;GO:0043933;GO:0009451;GO:0016043;GO:0046483;GO:0071826;GO:0044085;GO:0071840;GO:0042255;GO:0043412;GO:0003674;GO:0022607;GO:0044424;GO:0016853;GO:0016866;GO:0042273;GO:0043170;GO:0044444;GO:0005737;GO:0071704;GO:0006396;GO:0006996;GO:0031118;GO:0006807;GO:0001522;GO:0005623;GO:0000027;GO:0005829;GO:0044237;GO:0034622;GO:0009982;GO:0034660;GO:0010467;GO:…
OG0001177	35	No	0	No		D	GO:0005515;GO:0042802;GO:0005488;GO:0003674
OG0001178	35	No	0	No	CBM50	J	GO:0022613;GO:0000154;GO:0006725;GO:0009451;GO:0046483;GO:0044085;GO:0071840;GO:0043412;GO:0003674;GO:0044424;GO:0016853;GO:0016866;GO:0071704;GO:0043170;GO:0044444;GO:0005737;GO:0006396;GO:0031118;GO:0006807;GO:0001522;GO:0005623;GO:0005829;GO:0044237;GO:0009982;GO:0034660;GO:0010467;GO:1901360;GO:0006364;GO:0008150;GO:0034641;GO:0016070;GO:0000455;GO:0005575;GO:0044464;GO:0034470;GO:0006139;GO:…
OG0001179	35	No	1	No		F	GO:0006725;GO:0016310;GO:0046483;GO:0009117;GO:0072527;GO:0044281;GO:0006163;GO:0046939;GO:0009132;GO:0003674;GO:0006165;GO:0006793;GO:0044424;GO:0004550;GO:0006753;GO:0071704;GO:0016301;GO:0005737;GO:0044444;GO:0006807;GO:0005623;GO:0005829;GO:0044237;GO:0015949;GO:1901360;GO:0016740;GO:0006796;GO:0008150;GO:0006220;GO:0034641;GO:0019205;GO:0005575;GO:0044464;GO:0016772;GO:0006139;GO:0055086;GO:…
OG0001180	35	No	0	No		J	GO:0022613;GO:0048037;GO:0000154;GO:0006400;GO:0006725;GO:0009451;GO:0046483;GO:0044085;GO:0070475;GO:0008649;GO:0071840;GO:0043412;GO:0002935;GO:0003674;GO:0016426;GO:0030488;GO:0043414;GO:0032259;GO:0044424;GO:0031167;GO:0071704;GO:0043170;GO:0044444;GO:0005737;GO:0006396;GO:0001510;GO:0051540;GO:0006807;GO:0003723;GO:0140101;GO:0008175;GO:0005623;GO:0005488;GO:0005829;GO:0044237;GO:0008169;GO:…
OG0001181	35	No	1	No		I	GO:0048037;GO:0046429;GO:0006082;GO:0006720;GO:0019288;GO:0022900;GO:0044281;GO:0016491;GO:0044255;GO:1901576;GO:0009055;GO:0052592;GO:0055114;GO:0006090;GO:0008654;GO:0090407;GO:0003674;GO:0006793;GO:0019752;GO:0006081;GO:0044249;GO:0071704;GO:0016725;GO:0051540;GO:0008299;GO:0005488;GO:0044237;GO:0019682;GO:0051536;GO:0046490;GO:0006796;GO:0008150;GO:1901135;GO:0006091;GO:0051539;GO:0006629;GO:…
OG0001182	35	No	1	No		J	GO:0006418;GO:0006725;GO:0043038;GO:0006082;GO:0016874;GO:0043604;GO:0046483;GO:0030312;GO:0044281;GO:1901576;GO:0004812;GO:0005618;GO:0004821;GO:0006412;GO:0003674;GO:0071944;GO:0019752;GO:0044249;GO:0044424;GO:0071704;GO:0043170;GO:0044444;GO:0005737;GO:0006520;GO:0016875;GO:1901566;GO:0019538;GO:0006807;GO:0044271;GO:0140101;GO:0040007;GO:0005623;GO:0005829;GO:0044237;GO:0034645;GO:0006427;GO:…
OG0001183	35	Yes	2	No		S	GO:0044425;GO:0005575;GO:0005887;GO:0009986;GO:0031226;GO:0044459;GO:0044464;GO:0071944;GO:0071575;GO:0009897;GO:0016020;GO:0031224;GO:0005886;GO:0098552;GO:0031233;GO:0016021;GO:0005623
OG0001184	35	No	1	Yes		M	GO:0031241;GO:0016043;GO:0030312;GO:0016491;GO:0044085;GO:0045184;GO:0098796;GO:0005515;GO:0031224;GO:0055114;GO:0071840;GO:0022607;GO:0003674;GO:0044425;GO:0071944;GO:0071709;GO:0043163;GO:0031975;GO:0032991;GO:0051179;GO:0009279;GO:0019867;GO:0030313;GO:0044462;GO:0072657;GO:0031230;GO:0005623;GO:0005488;GO:0042802;GO:0051234;GO:0051641;GO:0034613;GO:0008104;GO:0061024;GO:0016020;GO:0090150;GO:…
OG0001185	35	No	0	No		S	GO:0022613;GO:0022618;GO:0044877;GO:0043933;GO:0016043;GO:0071826;GO:0044085;GO:0032794;GO:0035639;GO:0005515;GO:0016787;GO:0071840;GO:0017076;GO:0032553;GO:0042255;GO:0043021;GO:0003674;GO:0022607;GO:0032549;GO:0032561;GO:0043167;GO:0044424;GO:0001882;GO:0017111;GO:0019001;GO:0042273;GO:0005737;GO:0044444;GO:0043168;GO:0006996;GO:0097367;GO:0005525;GO:0003924;GO:0005623;GO:0005488;GO:0005829;GO:…
OG0001186	35	Yes	2	No		J	GO:0010468;GO:0022618;GO:0006725;GO:0010557;GO:0040029;GO:0031325;GO:0071840;GO:0009890;GO:0022607;GO:0044424;GO:0031327;GO:0043170;GO:0044444;GO:0032269;GO:0010608;GO:0009891;GO:0006807;GO:0003723;GO:0031124;GO:0005623;GO:0010467;GO:0035194;GO:0034248;GO:0050794;GO:0016070;GO:0051248;GO:0009889;GO:0019222;GO:0032268;GO:0022613;GO:0048522;GO:0048518;GO:0003674;GO:0048523;GO:0051247;GO:0010628;GO:…
OG0001187	35	No	0	No		S	GO:0010468;GO:0006414;GO:0071840;GO:0022411;GO:0043021;GO:0043412;GO:0032561;GO:0043167;GO:0044424;GO:0043170;GO:0044444;GO:1901566;GO:0010608;GO:0006807;GO:0003723;GO:0005623;GO:0009266;GO:0010467;GO:0034248;GO:0050794;GO:0016462;GO:1901265;GO:0032559;GO:0009889;GO:0019222;GO:0043022;GO:0009058;GO:0016817;GO:1901564;GO:0032268;GO:0044877;GO:0036289;GO:0006412;GO:0032553;GO:0003674;GO:0032549;GO:…
OG0001188	35	No	0	Yes		O	GO:0006950;GO:0031226;GO:0098796;GO:0031224;GO:0016787;GO:0140096;GO:0003674;GO:0044425;GO:0071944;GO:0071575;GO:0032991;GO:0071704;GO:0043170;GO:0065007;GO:0006508;GO:0050896;GO:0019538;GO:0006807;GO:0031233;GO:0016021;GO:0005623;GO:0044092;GO:0009266;GO:0050790;GO:0009897;GO:0016020;GO:0005886;GO:0008150;GO:0044238;GO:0008233;GO:0005575;GO:0005887;GO:0009986;GO:0044459;GO:0044464;GO:0043086;GO:…
OG0001189	35	No	0	No		E
OG0001190	35	No	0	No		F	GO:0006725;GO:0009127;GO:0009161;GO:0034654;GO:0019438;GO:0044424;GO:0006753;GO:0044444;GO:1901566;GO:0006807;GO:0005623;GO:0006167;GO:0009259;GO:1901135;GO:0009058;GO:1901564;GO:0072521;GO:0018130;GO:0044281;GO:1901293;GO:0090407;GO:0003674;GO:0046390;GO:0006793;GO:0042278;GO:0046033;GO:0009124;GO:1901137;GO:0009163;GO:0044237;GO:0015949;GO:0009116;GO:0033554;GO:0009126;GO:0044208;GO:0009150;GO:…
OG0001191	35	No	0	No		F
OG0001192	35	No	1	No		J	GO:0010468;GO:0006725;GO:0090503;GO:0034655;GO:0016896;GO:0044424;GO:0043170;GO:0044444;GO:0006807;GO:0005623;GO:0009266;GO:0034660;GO:0010467;GO:0016462;GO:0016070;GO:0090501;GO:0019222;GO:0016817;GO:0008997;GO:0003674;GO:0000175;GO:0044237;GO:0016788;GO:0003724;GO:0010629;GO:0019439;GO:0050789;GO:0046700;GO:0016818;GO:0003824;GO:0009987;GO:1901575;GO:0044248;GO:0006402;GO:0006950;GO:0044270;GO:…
OG0001193	35	No	0	No		H	GO:0016854;GO:0052855;GO:0016836;GO:0016853;GO:0003824;GO:0016835;GO:0052857;GO:0052856;GO:0016829;GO:0003674
OG0001194	35	Yes	2	No		J	GO:0022618;GO:0071840;GO:0022626;GO:0022607;GO:0043167;GO:0044424;GO:0043170;GO:0044444;GO:1901566;GO:0006807;GO:0005623;GO:0015935;GO:0010467;GO:0016020;GO:0042254;GO:0009058;GO:1901564;GO:0022613;GO:0006412;GO:0003674;GO:0022627;GO:0046872;GO:0006996;GO:0043169;GO:0046914;GO:0044237;GO:0034622;GO:0005886;GO:0043228;GO:0043043;GO:0009987;GO:0043232;GO:0043933;GO:0016043;GO:0043604;GO:0030312;GO:…
OG0001195	35	No	0	No		J	GO:0043604;GO:0006414;GO:0008135;GO:1901576;GO:0005515;GO:0006412;GO:0005085;GO:0003674;GO:0001871;GO:0043167;GO:0044249;GO:0044424;GO:0071704;GO:0043170;GO:0044444;GO:0005737;GO:0046872;GO:0065007;GO:0098772;GO:1901566;GO:2001065;GO:0043169;GO:0019538;GO:0006807;GO:0044271;GO:0003723;GO:0051020;GO:0046914;GO:0008270;GO:0005623;GO:0005488;GO:0005829;GO:0044237;GO:0034645;GO:0010467;GO:0003746;GO:…
OG0001196	35	No	0	No		F	GO:0018130;GO:0006725;GO:0009041;GO:0016310;GO:0009117;GO:0046483;GO:0044281;GO:0072527;GO:1901576;GO:0050145;GO:0005515;GO:0009123;GO:0034654;GO:0019438;GO:0090407;GO:1901293;GO:0003674;GO:0006221;GO:0006793;GO:0044249;GO:0006753;GO:0044424;GO:0046940;GO:0033862;GO:0009165;GO:0016301;GO:0005737;GO:0044444;GO:0071704;GO:1901566;GO:0006807;GO:0044271;GO:0005623;GO:0005488;GO:0005829;GO:0042802;GO:…
OG0001197	35	No	1	No		J	GO:0044877;GO:0043933;GO:0006415;GO:0016043;GO:0043604;GO:0030312;GO:1901576;GO:0008135;GO:0002181;GO:0005618;GO:0071840;GO:0006412;GO:0022411;GO:0043021;GO:0002184;GO:0003674;GO:0032984;GO:0071944;GO:0044249;GO:0044424;GO:0043624;GO:0043170;GO:0044444;GO:0005737;GO:0071704;GO:1901566;GO:0019538;GO:0006807;GO:0044271;GO:0003723;GO:0040007;GO:0005623;GO:0005488;GO:0005829;GO:0044237;GO:0034645;GO:…
OG0001198	35	No	0	No		H	GO:0016093;GO:0016765;GO:0006720;GO:1901615;GO:0044281;GO:1901576;GO:0044255;GO:0016094;GO:0003674;GO:0044249;GO:0044424;GO:0071704;GO:0044444;GO:0005737;GO:0004659;GO:0006066;GO:0008299;GO:0044283;GO:0005623;GO:0005829;GO:0044237;GO:1901617;GO:0046165;GO:0016740;GO:0008150;GO:0002094;GO:0005575;GO:0006629;GO:0044464;GO:0008610;GO:0009058;GO:0003824;GO:0009987;GO:0005622;GO:0008152;GO:0044238
OG0001199	35	No	1	No		I;M	GO:0018130;GO:0006725;GO:0046486;GO:0046483;GO:0072527;GO:0009117;GO:0044281;GO:1901576;GO:0044255;GO:0006650;GO:0045017;GO:0034654;GO:0019438;GO:0008654;GO:0090407;GO:1901293;GO:0003674;GO:0006221;GO:0071944;GO:0006793;GO:0044249;GO:0006753;GO:0006655;GO:0009165;GO:0071704;GO:0004605;GO:0016779;GO:1901566;GO:0006807;GO:0044271;GO:0005623;GO:1901362;GO:0044237;GO:1901360;GO:0016020;GO:0016740;GO:…
OG0001200	35	No	1	No		I	GO:0030145;GO:0048037;GO:0016114;GO:0006082;GO:0006720;GO:0019288;GO:0051483;GO:0044281;GO:0016491;GO:0044255;GO:1901576;GO:0005515;GO:0055114;GO:0006090;GO:0008654;GO:0090407;GO:0016616;GO:0003674;GO:0043167;GO:0006793;GO:0019752;GO:0006081;GO:0044249;GO:0071704;GO:0046872;GO:0043168;GO:0070402;GO:0030604;GO:0043169;GO:0097159;GO:0000287;GO:0008299;GO:0050661;GO:0046914;GO:0005488;GO:0036094;GO:…
OG0001201	35	No	0	No		M	GO:0009893;GO:0010468;GO:0010604;GO:0031226;GO:0010557;GO:0000988;GO:0048522;GO:0004222;GO:0048518;GO:0051254;GO:0031328;GO:0070011;GO:0031325;GO:0045935;GO:0005515;GO:0016787;GO:0031224;GO:0080090;GO:0019219;GO:1902680;GO:0140096;GO:0003674;GO:0008237;GO:0044425;GO:0071944;GO:2000112;GO:0045152;GO:0071704;GO:0043170;GO:0065007;GO:0006508;GO:0010628;GO:0009891;GO:0019538;GO:0006807;GO:0051173;GO:…
OG0001202	35	No	0	No	CE11	I	GO:0006631;GO:0006082;GO:0044281;GO:1901576;GO:0044255;GO:0016835;GO:0005515;GO:0019171;GO:0003674;GO:0019752;GO:0044249;GO:0044424;GO:0016836;GO:0006633;GO:0071704;GO:0005737;GO:0046394;GO:0047451;GO:0044283;GO:0072330;GO:0005623;GO:0005488;GO:0042802;GO:0044237;GO:0008150;GO:0016829;GO:0005575;GO:0006629;GO:0032787;GO:0044464;GO:0008610;GO:0008693;GO:0009058;GO:0016053;GO:0003824;GO:0009987;GO:…
OG0001203	35	Yes	3	No		M
OG0001204	35	Yes	2	No	GT19	M	GO:0005975;GO:1901576;GO:0044255;GO:1903509;GO:0008289;GO:0009245;GO:1901271;GO:0009312;GO:0008654;GO:0090407;GO:0003674;GO:0044425;GO:0071944;GO:0043167;GO:0006793;GO:0044249;GO:0044424;GO:0071704;GO:0044444;GO:0005737;GO:0043168;GO:0016758;GO:0046493;GO:0005543;GO:0005623;GO:0005488;GO:0005829;GO:0009311;GO:0044237;GO:1901137;GO:0006664;GO:0019898;GO:0006643;GO:0009247;GO:0016757;GO:0016020;GO:…
OG0001205	35	No	0	No		L	GO:0006261;GO:0006950;GO:0044270;GO:0006725;GO:0006271;GO:0046483;GO:0006974;GO:0034655;GO:1901576;GO:0004519;GO:0016787;GO:0044265;GO:0006273;GO:0090305;GO:0003674;GO:0044249;GO:0044424;GO:0032991;GO:0071704;GO:0043170;GO:0004523;GO:0050896;GO:0006807;GO:0004540;GO:0005623;GO:0022616;GO:0044237;GO:0034645;GO:0051716;GO:0016788;GO:1901360;GO:0033567;GO:0009056;GO:0004521;GO:0006260;GO:0016893;GO:…
OG0001206	35	No	0	No		J	GO:0006400;GO:0006725;GO:0009451;GO:0046483;GO:0009020;GO:0043412;GO:0003674;GO:0030488;GO:0043414;GO:0032259;GO:0071704;GO:0043170;GO:0006396;GO:0001510;GO:0006807;GO:0002938;GO:0140101;GO:0008175;GO:0044237;GO:0034660;GO:0010467;GO:0008168;GO:0008171;GO:1901360;GO:0106050;GO:0016740;GO:0016741;GO:0006399;GO:0140098;GO:0008150;GO:0008173;GO:0002128;GO:0016070;GO:0016423;GO:0034641;GO:0034470;GO:…
OG0001207	35	No	0	No		F	GO:0005829;GO:0005575;GO:0030234;GO:0044424;GO:0044464;GO:0050790;GO:0044444;GO:0005737;GO:0065007;GO:0098772;GO:0065009;GO:0005622;GO:0008150;GO:0005623;GO:0003674
OG0001208	35	No	1	No		J	GO:0043226;GO:0043604;GO:1901576;GO:0003729;GO:0006412;GO:0043229;GO:0022626;GO:0044446;GO:0005840;GO:0003674;GO:0005198;GO:0022627;GO:0044249;GO:0044424;GO:0032991;GO:0071704;GO:0043170;GO:0044444;GO:0005737;GO:1901566;GO:1990904;GO:0070181;GO:0019538;GO:0006807;GO:0044271;GO:0003723;GO:0005623;GO:0005488;GO:0005829;GO:0044237;GO:0034645;GO:0015935;GO:0010467;GO:0044422;GO:1901363;GO:0044445;GO:…
OG0001209	35	No	0	No		J	GO:0043226;GO:0043604;GO:1901576;GO:0003729;GO:0006412;GO:0043229;GO:0022626;GO:0044446;GO:0005840;GO:0003674;GO:0005198;GO:0022627;GO:0044249;GO:0044424;GO:0032991;GO:0071704;GO:0043170;GO:0044444;GO:0005737;GO:1901566;GO:1990904;GO:0070181;GO:0019538;GO:0006807;GO:0044271;GO:0003723;GO:0005623;GO:0005488;GO:0005829;GO:0044237;GO:0034645;GO:0015935;GO:0010467;GO:0044422;GO:1901363;GO:0044445;GO:…
OG0001210	35	No	0	No		J	GO:0043226;GO:0070180;GO:0043604;GO:0030312;GO:1901576;GO:0005618;GO:0006412;GO:0043229;GO:0022626;GO:0044446;GO:0005840;GO:0003674;GO:0071944;GO:0005198;GO:0044249;GO:0044424;GO:0032991;GO:0071704;GO:0043170;GO:0044444;GO:0005737;GO:1901566;GO:0015934;GO:1990904;GO:0019538;GO:0006807;GO:0044271;GO:0003723;GO:0005623;GO:0005488;GO:0005829;GO:0044237;GO:0034645;GO:0010467;GO:0044422;GO:1901363;GO:…
OG0001211	35	No	0	No		O	GO:0006725;GO:0071840;GO:0022607;GO:0043167;GO:0006457;GO:0044424;GO:0043170;GO:0044444;GO:0006807;GO:0005623;GO:0051704;GO:0009266;GO:0015035;GO:0140110;GO:0016020;GO:0050794;GO:0009889;GO:0019222;GO:0009058;GO:0051087;GO:0044403;GO:0015036;GO:0003674;GO:0046872;GO:0043169;GO:0046914;GO:0031326;GO:0044237;GO:0051171;GO:2001141;GO:0016864;GO:0050789;GO:0003756;GO:0003824;GO:0009987;GO:0010556;GO:…
OG0001212	35	Yes	2	No		O	GO:0071840;GO:0022607;GO:0043167;GO:0006457;GO:0044424;GO:0044444;GO:0044421;GO:0005623;GO:0009266;GO:0140110;GO:0016020;GO:0050794;GO:0016462;GO:1901265;GO:0032559;GO:0009889;GO:0019222;GO:0016817;GO:0051087;GO:0043531;GO:0032553;GO:0003674;GO:0046872;GO:0010033;GO:0044183;GO:0043169;GO:0046914;GO:0031326;GO:0051171;GO:2001141;GO:0005886;GO:0071310;GO:0033646;GO:0033554;GO:0050789;GO:0018995;GO:…
OG0001213	35	No	0	No		J	GO:0044877;GO:0006950;GO:0006725;GO:0009451;GO:0046483;GO:0043021;GO:0034605;GO:0043412;GO:0003674;GO:0044424;GO:0071704;GO:0043170;GO:0044444;GO:0005737;GO:0050896;GO:0006807;GO:0003723;GO:0005623;GO:0005488;GO:0005829;GO:0044237;GO:0009266;GO:0051716;GO:1901360;GO:1901363;GO:0003677;GO:0008150;GO:0034641;GO:0003676;GO:0003727;GO:0016070;GO:0033554;GO:0044238;GO:0005575;GO:0043023;GO:0044464;GO:…
OG0001214	35	No	0	No		H	GO:0018130;GO:0042440;GO:0006725;GO:0046483;GO:1901576;GO:0019438;GO:0006779;GO:0003674;GO:0044249;GO:0071704;GO:0033014;GO:1901566;GO:0006807;GO:0044271;GO:0033013;GO:1901362;GO:0044237;GO:0004325;GO:1901360;GO:0034641;GO:0008150;GO:0016829;GO:0051188;GO:0051186;GO:0006778;GO:0009058;GO:0003824;GO:0042168;GO:0009987;GO:0046148;GO:1901564;GO:0008152;GO:0006783
OG0001215	35	No	0	No		C;O
OG0001216	35	No	1	No		E	GO:0016774;GO:0008080;GO:0006082;GO:0016310;GO:0044281;GO:1901576;GO:0008652;GO:1901605;GO:0006526;GO:0003674;GO:0016410;GO:0004358;GO:0043167;GO:0006525;GO:0006793;GO:0019752;GO:0044249;GO:1901607;GO:0071704;GO:0016301;GO:0006520;GO:0009064;GO:1901566;GO:0043168;GO:0046394;GO:0043169;GO:0004042;GO:0006807;GO:0044283;GO:0016746;GO:0005488;GO:0036094;GO:0044237;GO:0016740;GO:0006796;GO:0008150;GO:…
OG0001217	35	No	1	No		L	GO:0006725;GO:0009451;GO:0004386;GO:0046483;GO:0070035;GO:0016787;GO:0043412;GO:0003674;GO:0017111;GO:0043170;GO:0008186;GO:0071704;GO:0006397;GO:0016071;GO:0006396;GO:0006807;GO:0044237;GO:0010467;GO:1901360;GO:0004004;GO:0003724;GO:0140098;GO:0042623;GO:0008150;GO:0016462;GO:0008026;GO:0016070;GO:0034641;GO:0006139;GO:0016818;GO:0003824;GO:0016817;GO:0009987;GO:0016887;GO:0090304;GO:0008152;GO:…
OG0001218	35	No	1	No		F	GO:0018130;GO:0006725;GO:0006164;GO:0046483;GO:0016874;GO:0009117;GO:0044281;GO:1901576;GO:0006163;GO:0034654;GO:0019438;GO:0090407;GO:1901293;GO:0003674;GO:0046390;GO:0006793;GO:0044249;GO:0006753;GO:0044424;GO:0071704;GO:0009165;GO:0044444;GO:0005737;GO:1901566;GO:0019693;GO:0006807;GO:0044271;GO:0005623;GO:1901137;GO:0005829;GO:0044237;GO:0004641;GO:0016882;GO:0016879;GO:1901362;GO:1901360;GO:…
OG0001219	35	No	0	No		L;H	GO:0006261;GO:0006725;GO:0042575;GO:0046483;GO:1901576;GO:0005515;GO:0016787;GO:0009360;GO:1902494;GO:0030337;GO:1990234;GO:0003674;GO:0030234;GO:0044249;GO:0044424;GO:0032991;GO:0017111;GO:0043170;GO:0043846;GO:0065007;GO:0071704;GO:0098772;GO:0006807;GO:0040007;GO:0005623;GO:0005488;GO:0042802;GO:0044237;GO:0034645;GO:0061695;GO:0050790;GO:1901360;GO:0006260;GO:0008150;GO:0006259;GO:0016462;GO:…
OG0001220	35	No	0	No		S	GO:0005829;GO:0005575;GO:0044424;GO:0044464;GO:0044444;GO:0005737;GO:1901363;GO:0003674;GO:0003677;GO:0005622;GO:0003676;GO:0097159;GO:0005623;GO:0005488
OG0001221	35	No	0	No		L	GO:0018130;GO:0006950;GO:0006725;GO:0009411;GO:0046483;GO:0071897;GO:0006974;GO:1901576;GO:0009314;GO:0034654;GO:0019438;GO:0000731;GO:0044249;GO:0071704;GO:0043170;GO:0050896;GO:0006310;GO:0006807;GO:0044271;GO:1901362;GO:0044237;GO:0034645;GO:0051716;GO:1901360;GO:0006302;GO:0008150;GO:0006259;GO:0034641;GO:0033554;GO:0006139;GO:0009628;GO:0009058;GO:0009059;GO:0009987;GO:0090304;GO:0044260;GO:…
OG0001222	35	No	1	Yes	CBM50;GH23	M	GO:0009893;GO:0061783;GO:0048518;GO:0043085;GO:0008933;GO:0003674;GO:0031975;GO:0065007;GO:0030313;GO:0044093;GO:0051341;GO:0005623;GO:0008932;GO:0050790;GO:0016757;GO:0051353;GO:0016020;GO:0016740;GO:0042597;GO:0008150;GO:0005575;GO:0050789;GO:0044464;GO:0019222;GO:0030288;GO:0003824;GO:0065009
OG0001223	35	No	1	No		Q
OG0001224	35	No	0	No		L	GO:0006261;GO:0044270;GO:0006725;GO:0006271;GO:0046483;GO:0034655;GO:1901576;GO:0004519;GO:0016787;GO:0044265;GO:0006273;GO:0090305;GO:0003674;GO:0044249;GO:0071704;GO:0043170;GO:0004523;GO:0006807;GO:0004540;GO:0022616;GO:0044237;GO:0034645;GO:0016788;GO:1901360;GO:0033567;GO:0009056;GO:0004521;GO:0006260;GO:0016893;GO:0140098;GO:0004518;GO:0016891;GO:0008150;GO:0006259;GO:0006401;GO:0016070;GO:…
OG0001225	35	No	0	No		T	GO:0005575;GO:0071944;GO:0044464;GO:0016020;GO:0005886;GO:0005623
OG0001226	35	No	0	No		I	GO:0030145;GO:0002135;GO:0016114;GO:0006082;GO:0006720;GO:0019288;GO:0051483;GO:0044281;GO:1901576;GO:0044255;GO:0006090;GO:0032553;GO:0001884;GO:0008654;GO:0032557;GO:0090407;GO:0003674;GO:0032549;GO:0071944;GO:0043167;GO:0006793;GO:0019752;GO:0001882;GO:0006081;GO:0044249;GO:0050518;GO:0071704;GO:0046872;GO:0019103;GO:0016779;GO:0032551;GO:0043168;GO:0097159;GO:0043169;GO:0097367;GO:0000287;GO:…
OG0001227	35	No	0	No		I;H	GO:0030145;GO:0016114;GO:0006082;GO:0006720;GO:0019288;GO:0043167;GO:0006732;GO:0019752;GO:0006743;GO:0032551;GO:0005623;GO:0016849;GO:0016020;GO:0016740;GO:1901135;GO:0016829;GO:1901265;GO:0032787;GO:0051188;GO:0016772;GO:0051186;GO:0009058;GO:0006721;GO:0044281;GO:0032553;GO:0032557;GO:0090407;GO:0003674;GO:0032549;GO:0006793;GO:0042181;GO:0046872;GO:0016779;GO:0097159;GO:0043169;GO:0046914;GO:…
OG0001228	35	No	1	No		T
OG0001229	35	No	1	No		E;S;I
OG0001230	35	No	1	No		S
OG0001231	35	No	0	No		J
OG0001232	35	No	0	No		J	GO:0043412;GO:0003674;GO:0044424;GO:0071704;GO:0043170;GO:0044444;GO:0005737;GO:0036211;GO:0019538;GO:0006807;GO:0003723;GO:0005623;GO:0005488;GO:0005829;GO:0044237;GO:0070930;GO:1901363;GO:0008150;GO:0003676;GO:0005575;GO:0044464;GO:0044267;GO:0006464;GO:0009987;GO:1901564;GO:0005622;GO:0044260;GO:0008152;GO:0044238;GO:0097159
OG0001233	35	No	0	No		I	GO:0010468;GO:0044877;GO:0010558;GO:0045947;GO:0080090;GO:0017148;GO:0043021;GO:0009890;GO:0003674;GO:0048523;GO:2000112;GO:0031327;GO:0032269;GO:0065007;GO:0010608;GO:2000113;GO:0031324;GO:0034249;GO:0031326;GO:0048519;GO:0005488;GO:0060255;GO:0051171;GO:0010605;GO:0051246;GO:0034248;GO:0050794;GO:0008150;GO:0010629;GO:0006417;GO:0006446;GO:0043023;GO:0050789;GO:0051248;GO:0031323;GO:0009889;GO:…
OG0001234	35	No	1	No		S
OG0001235	35	No	0	No		F	GO:0006725;GO:0009411;GO:0034654;GO:0019438;GO:0044424;GO:0006753;GO:0044444;GO:1901566;GO:0006807;GO:0005623;GO:0009141;GO:0016614;GO:0009259;GO:1901135;GO:0009058;GO:0009144;GO:1901564;GO:0072521;GO:0009416;GO:0018130;GO:0044281;GO:1901293;GO:0090407;GO:0003674;GO:0046390;GO:0006793;GO:0042278;GO:1901137;GO:0009163;GO:0044237;GO:0046039;GO:0009116;GO:0009150;GO:0055086;GO:0003824;GO:0009987;GO:…
OG0001236	35	No	0	No		F	GO:0006725;GO:0009127;GO:0009161;GO:0034654;GO:0019438;GO:0044424;GO:0006753;GO:0044444;GO:1901566;GO:0006807;GO:0005623;GO:0016884;GO:0009259;GO:1901135;GO:0006177;GO:0009058;GO:1901564;GO:0072521;GO:0018130;GO:0044281;GO:1901293;GO:0090407;GO:0003674;GO:0046390;GO:0006793;GO:0042278;GO:0003921;GO:0009124;GO:1901137;GO:0009163;GO:0044237;GO:0009116;GO:0009126;GO:0009150;GO:0055086;GO:0003824;GO:…
OG0001237	35	No	0	No		V	GO:1901565;GO:0070011;GO:0016787;GO:0140096;GO:0003674;GO:0000270;GO:0044424;GO:1901136;GO:0071704;GO:0043170;GO:0044444;GO:0005737;GO:0006508;GO:0004180;GO:0019538;GO:0006807;GO:0008238;GO:0005623;GO:0009254;GO:0005829;GO:0044237;GO:0030203;GO:0009056;GO:0008150;GO:0034641;GO:0044248;GO:1901135;GO:0006518;GO:0008233;GO:0005575;GO:0043171;GO:0044464;GO:0043603;GO:0003824;GO:0009987;GO:1901564;GO:…
OG0001238	35	No	0	No		F	GO:0005575;GO:0044424;GO:0044464;GO:0005737;GO:0005622;GO:0005623
OG0001239	35	No	0	No		S	GO:0005829;GO:0005575;GO:0044424;GO:0044464;GO:0044444;GO:0005737;GO:0005622;GO:0005623
OG0001240	35	No	1	No		U
OG0001241	35	No	0	No		U
OG0001242	35	No	1	No		L;P	GO:0006725;GO:0034655;GO:0000302;GO:0016721;GO:0004529;GO:0009636;GO:0043167;GO:0044424;GO:0043170;GO:0071450;GO:0006807;GO:0006308;GO:0005623;GO:0016895;GO:0034599;GO:1901701;GO:1990748;GO:0005506;GO:0006801;GO:0000303;GO:1902494;GO:0034614;GO:0003674;GO:0046872;GO:0043169;GO:0046914;GO:0006979;GO:0044237;GO:0016788;GO:0016209;GO:0033554;GO:0019439;GO:0098754;GO:0046700;GO:0003824;GO:0009987;GO:…
OG0001243	35	No	0	No		C	GO:0006082;GO:0044281;GO:0016491;GO:0008652;GO:1901576;GO:0055114;GO:1901605;GO:0016616;GO:1901607;GO:0003674;GO:0019752;GO:0044249;GO:0044424;GO:0071704;GO:0044444;GO:0005737;GO:0006520;GO:1901566;GO:0046394;GO:0006807;GO:0044283;GO:0009081;GO:0006551;GO:0005623;GO:0005829;GO:0044237;GO:0016614;GO:0009082;GO:0008150;GO:0005575;GO:0044464;GO:0003862;GO:0009058;GO:0009098;GO:0003824;GO:0016053;GO:…
OG0001244	35	No	0	No		S	GO:0006950;GO:0009266;GO:0009628;GO:0003674;GO:0050896;GO:0051087;GO:0005515;GO:0008150;GO:0009408;GO:0005488
OG0001245	35	No	1	No		S	GO:0030145;GO:0005975;GO:1901576;GO:0044255;GO:1903509;GO:0009245;GO:1901271;GO:0016787;GO:0009312;GO:0008654;GO:0090407;GO:0003674;GO:0044425;GO:0071944;GO:0043167;GO:0006793;GO:0044249;GO:0071704;GO:0046872;GO:0043169;GO:0046493;GO:0046914;GO:0005623;GO:0005488;GO:0009311;GO:0044237;GO:1901137;GO:0006664;GO:0019898;GO:0006643;GO:0009247;GO:0008758;GO:0016020;GO:0006796;GO:0016051;GO:0005886;GO:…
OG0001246	35	No	0	No		L
OG0001247	35	Yes	2	No		I	GO:0006631;GO:0006082;GO:0016874;GO:0044281;GO:1901576;GO:0044255;GO:0005515;GO:0001676;GO:1902494;GO:1990234;GO:0003674;GO:0019752;GO:0044249;GO:0044424;GO:0032991;GO:0006633;GO:0071704;GO:0044444;GO:0005737;GO:0016885;GO:0043436;GO:0046394;GO:0072330;GO:0044283;GO:0005623;GO:0005488;GO:0005829;GO:0042802;GO:0044237;GO:0009317;GO:0008150;GO:0042759;GO:0003989;GO:0005575;GO:0006629;GO:0032787;GO:…
OG0001248	35	No	0	No		J;D	GO:0006400;GO:0006725;GO:0009451;GO:0046483;GO:0016874;GO:0005515;GO:0002101;GO:0043412;GO:0003674;GO:0044424;GO:0071704;GO:0043170;GO:0044444;GO:0005737;GO:0032267;GO:0006396;GO:0006807;GO:0140101;GO:0005623;GO:0005488;GO:0002097;GO:0005829;GO:0042802;GO:0044237;GO:0016879;GO:0034660;GO:0010467;GO:1901360;GO:0006399;GO:0140098;GO:0008150;GO:0034641;GO:0016070;GO:0005575;GO:0044464;GO:0034470;GO:…
OG0001249	35	No	0	No		S	GO:0022613;GO:0044085;GO:0071840;GO:0016787;GO:0017076;GO:0032553;GO:0003674;GO:0032549;GO:0032561;GO:0043167;GO:0044424;GO:0001882;GO:0017111;GO:0019001;GO:0044444;GO:0005737;GO:0043168;GO:0097367;GO:0003924;GO:0005623;GO:0005488;GO:0005829;GO:0036094;GO:1901363;GO:0001883;GO:0008150;GO:0016462;GO:0042274;GO:1901265;GO:0005575;GO:0019003;GO:0044464;GO:0042254;GO:0016818;GO:0003824;GO:0016817;GO:…
OG0001250	35	Yes	2	No		O
OG0001251	35	No	0	No		L;A	GO:0044270;GO:0006725;GO:0004532;GO:0046483;GO:0090503;GO:0034655;GO:0008946;GO:0016787;GO:0044265;GO:0004527;GO:0004529;GO:0016896;GO:0090305;GO:0003674;GO:0034611;GO:0044424;GO:0000175;GO:0071704;GO:0008408;GO:0043170;GO:0005737;GO:0044444;GO:0008297;GO:0016796;GO:0006807;GO:0004536;GO:0004540;GO:0005623;GO:0005829;GO:0044237;GO:0016895;GO:0016788;GO:1901360;GO:0009056;GO:0140098;GO:0004518;GO:…
OG0001252	35	No	0	No		J	GO:0006400;GO:0006725;GO:0009451;GO:0046483;GO:0008144;GO:0035639;GO:0017076;GO:0032553;GO:0043412;GO:0003674;GO:0043167;GO:0071704;GO:0043170;GO:0046872;GO:0043168;GO:0006396;GO:0043169;GO:0006807;GO:0097367;GO:0046914;GO:0008270;GO:0005488;GO:0002097;GO:0036094;GO:0044237;GO:0034660;GO:0010467;GO:1901360;GO:1901363;GO:0000166;GO:0006399;GO:0008150;GO:0034641;GO:0016070;GO:0044238;GO:1901265;GO:…
OG0001253	35	No	0	No		P;U	GO:0005575;GO:0005887;GO:0031226;GO:0044425;GO:0044459;GO:0044464;GO:0071944;GO:0016020;GO:0031224;GO:0005886;GO:0016021;GO:0005623
OG0001254	35	No	0	No		I
OG0001255	35	No	0	No		E;G	GO:0034200;GO:0016787;GO:0042578;GO:0003674;GO:0043167;GO:0006793;GO:0046872;GO:0043169;GO:0000287;GO:0046914;GO:0008270;GO:0005488;GO:0044237;GO:0016788;GO:0016791;GO:0006796;GO:0008150;GO:0016311;GO:0003824;GO:0009987;GO:0008152
OG0001256	35	No	0	No		J	GO:0006418;GO:0006725;GO:0043038;GO:0006082;GO:0016874;GO:0043604;GO:0046483;GO:0044281;GO:1901576;GO:0004812;GO:0005515;GO:0006412;GO:0004820;GO:0003674;GO:0019752;GO:0044249;GO:0044424;GO:0071704;GO:0043170;GO:0044444;GO:0005737;GO:0006520;GO:0016875;GO:1901566;GO:0019538;GO:0006807;GO:0044271;GO:0140101;GO:0005623;GO:0005488;GO:0005829;GO:0044237;GO:0046983;GO:0034645;GO:0034660;GO:0010467;GO:…
OG0001257	35	No	0	No		J	GO:0016874;GO:0004812;GO:0005515;GO:0004820;GO:0003674;GO:0044424;GO:0044444;GO:0005737;GO:0016875;GO:0140101;GO:0005623;GO:0046983;GO:0005829;GO:0005488;GO:0140098;GO:0005575;GO:0044464;GO:0003824;GO:0005622
OG0001258	35	No	0	No		M
OG0001259	35	No	1	No		P	GO:0051801;GO:0035821;GO:0044403;GO:0051817;GO:0044364;GO:0019835;GO:0071944;GO:0001906;GO:0051883;GO:0019836;GO:0005623;GO:0051704;GO:0044003;GO:0051818;GO:0051715;GO:0016020;GO:0031640;GO:0001907;GO:0005886;GO:0008150;GO:0044004;GO:0044764;GO:0044179;GO:0005575;GO:0044464;GO:0051701;GO:0052331;GO:0001897;GO:0009987;GO:0009405;GO:0044419
OG0001260	35	No	0	No		S	GO:0006950;GO:0006974;GO:0005515;GO:0016787;GO:0003674;GO:0043167;GO:0044424;GO:0017111;GO:0046872;GO:0044444;GO:0005737;GO:0050896;GO:0043169;GO:0046914;GO:0003924;GO:0005623;GO:0005488;GO:0005829;GO:0042802;GO:0051716;GO:0008150;GO:0016462;GO:0033554;GO:0005575;GO:0044464;GO:0016818;GO:0003824;GO:0016817;GO:0009987;GO:0005622
OG0001261	35	No	1	No		O	GO:0070011;GO:0071840;GO:0022607;GO:0034214;GO:0043167;GO:0044424;GO:0043170;GO:0044444;GO:0006807;GO:0005623;GO:0009266;GO:1901265;GO:0008233;GO:0032559;GO:1901564;GO:0030163;GO:0051259;GO:0032553;GO:1902494;GO:0003674;GO:0046872;GO:0043169;GO:0044237;GO:0004175;GO:0044257;GO:0003824;GO:0032555;GO:0009987;GO:1901575;GO:0030554;GO:0140096;GO:0009408;GO:0044248;GO:0006950;GO:0043933;GO:0051603;GO:…
OG0001262	35	Yes	2	No		O	GO:0006950;GO:0043933;GO:0051259;GO:0016043;GO:0008144;GO:0044085;GO:0035639;GO:0071704;GO:0005515;GO:0016787;GO:0071840;GO:0017076;GO:0032553;GO:0009376;GO:0140096;GO:1902494;GO:0003674;GO:0022607;GO:0034214;GO:0043167;GO:0044424;GO:0032991;GO:0009408;GO:0017111;GO:0043170;GO:0005737;GO:0006508;GO:0044444;GO:0046872;GO:0043168;GO:0031597;GO:0050896;GO:0043169;GO:0019538;GO:0006807;GO:0097367;GO:…
OG0001263	35	No	0	No	CBM50	C	GO:0005575;GO:0044424;GO:0044464;GO:0005737;GO:0005622;GO:0005623
OG0001264	35	No	1	Yes		S
OG0001265	35	No	0	No		S
OG0001266	35	No	0	Yes		C
OG0001267	35	No	0	No		D	GO:0035639;GO:0017076;GO:0032553;GO:0003674;GO:0032549;GO:0032561;GO:0043167;GO:0044424;GO:0001882;GO:0019001;GO:0044444;GO:0005737;GO:0043168;GO:0097367;GO:0005525;GO:0005623;GO:0005488;GO:0005829;GO:0036094;GO:1901363;GO:0001883;GO:1901265;GO:0005575;GO:0044464;GO:0032555;GO:0032550;GO:0005622;GO:0000166;GO:0097159
OG0001268	35	No	1	No		K	GO:0010468;GO:0000976;GO:0044087;GO:0003690;GO:0051253;GO:0010558;GO:0080090;GO:0019219;GO:0009890;GO:0001067;GO:0003674;GO:0048523;GO:2000112;GO:0045892;GO:0044212;GO:0031327;GO:0051128;GO:0065007;GO:0043254;GO:2000113;GO:0031324;GO:0031326;GO:0031333;GO:0005488;GO:0048519;GO:0006355;GO:0060255;GO:0051171;GO:1902679;GO:0140110;GO:1901363;GO:1903507;GO:0003677;GO:0010605;GO:0051129;GO:2001141;GO:…
OG0001269	35	No	0	No		J	GO:0022613;GO:0000154;GO:0006725;GO:0009451;GO:0046483;GO:0044085;GO:0070475;GO:0008649;GO:0071840;GO:0043412;GO:0003674;GO:0043414;GO:0032259;GO:0044424;GO:0008170;GO:0031167;GO:0071704;GO:0043170;GO:0005737;GO:0071424;GO:0006396;GO:0001510;GO:0006807;GO:0005623;GO:0044237;GO:0016434;GO:0034660;GO:0010467;GO:0008168;GO:1901360;GO:0016740;GO:0016741;GO:0140098;GO:0006364;GO:0008150;GO:0008173;GO:…
OG0001270	35	No	0	Yes		D	GO:0031226;GO:0022414;GO:0031224;GO:0044425;GO:0071944;GO:0000910;GO:0016021;GO:0005623;GO:0032153;GO:0016020;GO:0019954;GO:0005886;GO:0000003;GO:0008150;GO:0022402;GO:0007049;GO:0032505;GO:0005575;GO:0005887;GO:0043093;GO:0044459;GO:0044464;GO:0051301;GO:0009987
OG0001271	35	No	0	No		M;D	GO:0016874;GO:0044085;GO:1901576;GO:0044036;GO:0016881;GO:0071840;GO:0003674;GO:0000270;GO:0047480;GO:0044249;GO:0044424;GO:0042546;GO:0071704;GO:0043170;GO:0044444;GO:0005737;GO:1901566;GO:0006024;GO:0006023;GO:0006807;GO:0005623;GO:1901137;GO:0005829;GO:0044237;GO:0008765;GO:0034645;GO:0016879;GO:0008766;GO:0030203;GO:0008150;GO:1901135;GO:0009252;GO:0005575;GO:0044464;GO:0009058;GO:0003824;GO:…
OG0001272	35	No	1	No		M	GO:0008963;GO:0044085;GO:1901576;GO:0044036;GO:0005515;GO:0071840;GO:0003674;GO:0071944;GO:0000270;GO:0016780;GO:0044249;GO:0042546;GO:0071704;GO:0043170;GO:1901566;GO:0006024;GO:0006023;GO:0006807;GO:0040007;GO:0005623;GO:0005488;GO:0042802;GO:0044237;GO:1901137;GO:0034645;GO:0030203;GO:0016020;GO:0016740;GO:0005886;GO:0008150;GO:1901135;GO:0009252;GO:0005575;GO:0044464;GO:0016772;GO:0009058;GO:…
OG0001273	35	No	0	No		M	GO:0016874;GO:0044085;GO:1901576;GO:0044036;GO:0016881;GO:0005515;GO:0071840;GO:0008764;GO:0003674;GO:0000270;GO:0044249;GO:0044424;GO:0042546;GO:0071704;GO:0043170;GO:0005737;GO:1901566;GO:0006024;GO:0006023;GO:0006807;GO:0005623;GO:0005488;GO:0042802;GO:0044237;GO:1901137;GO:0034645;GO:0016879;GO:0030203;GO:0008150;GO:1901135;GO:0009252;GO:0005575;GO:0044464;GO:0009058;GO:0003824;GO:0009059;GO:…
OG0001274	35	No	0	No		D	GO:0031226;GO:0015647;GO:0015836;GO:1901264;GO:0008360;GO:0031224;GO:0050793;GO:0003674;GO:0022884;GO:0044425;GO:0071944;GO:0051128;GO:0051179;GO:0065007;GO:0015648;GO:0016021;GO:0040007;GO:0005623;GO:0022603;GO:0051234;GO:0032153;GO:0065008;GO:0005215;GO:0016020;GO:0055085;GO:0005886;GO:0050794;GO:0008150;GO:0005575;GO:0005887;GO:0044459;GO:0050789;GO:0044464;GO:0071702;GO:0006810;GO:0015835;GO:…
OG0001275	35	No	0	No	GT28	M	GO:0044085;GO:1901576;GO:0044036;GO:0071840;GO:0003674;GO:0000270;GO:0044249;GO:0042546;GO:0071704;GO:0043170;GO:1901566;GO:0006024;GO:0006023;GO:0006807;GO:0016758;GO:1901137;GO:0044237;GO:0034645;GO:0030203;GO:0016757;GO:0016740;GO:0008150;GO:1901135;GO:0009252;GO:0009058;GO:0003824;GO:0009059;GO:0009987;GO:0044038;GO:0008194;GO:0070589;GO:0008375;GO:0009273;GO:0044260;GO:0050511;GO:0008152;GO:…
OG0001276	35	No	0	No		M	GO:0008763;GO:0016874;GO:0008144;GO:0044085;GO:1901576;GO:0035639;GO:0044036;GO:0016881;GO:0071840;GO:0017076;GO:0032553;GO:0003674;GO:0000270;GO:0043167;GO:0044249;GO:0042546;GO:0071704;GO:0043170;GO:0046872;GO:1901566;GO:0006024;GO:0043168;GO:0097159;GO:0043169;GO:0006023;GO:0006807;GO:0000287;GO:0097367;GO:0005488;GO:0036094;GO:0044237;GO:1901137;GO:0034645;GO:0016879;GO:0030203;GO:1901363;GO:…
OG0001277	35	No	0	No		F	GO:0016874;GO:0044085;GO:1901576;GO:0044036;GO:0016881;GO:0071840;GO:0003674;GO:0000270;GO:0044249;GO:0044424;GO:0008716;GO:0042546;GO:0071704;GO:0043170;GO:0044444;GO:0005737;GO:1901566;GO:0006024;GO:0006023;GO:0006807;GO:0005623;GO:1901137;GO:0005829;GO:0044237;GO:0034645;GO:0016879;GO:0030203;GO:0008150;GO:1901135;GO:0009252;GO:0005575;GO:0044464;GO:0009058;GO:0003824;GO:0009059;GO:0009987;GO:…
OG0001278	35	No	1	No		D	GO:0031226;GO:0022414;GO:0016043;GO:0000281;GO:0044085;GO:1903047;GO:0005515;GO:0031224;GO:0071840;GO:0003674;GO:0022607;GO:0044425;GO:0071944;GO:0000910;GO:0016021;GO:0005623;GO:0005488;GO:0042802;GO:0090529;GO:0000917;GO:0032153;GO:0016020;GO:0019954;GO:0032506;GO:0005886;GO:0000003;GO:0000278;GO:0008150;GO:0022402;GO:0007049;GO:0032505;GO:0005575;GO:0005887;GO:0043093;GO:0044459;GO:0044464;GO:…
OG0001279	35	No	0	No		D	GO:0008144;GO:0009898;GO:0035639;GO:0005515;GO:0017076;GO:0032553;GO:0098562;GO:0003674;GO:0044425;GO:0071944;GO:0005524;GO:0043167;GO:0044424;GO:0044444;GO:0005737;GO:0043168;GO:0097367;GO:0005623;GO:0005488;GO:0005829;GO:0036094;GO:0042802;GO:0032153;GO:1901363;GO:0016020;GO:0005886;GO:0008150;GO:1901265;GO:0005575;GO:0044459;GO:0032559;GO:0044464;GO:0032555;GO:0009987;GO:0051301;GO:0030554;GO:…
OG0001280	35	No	0	No		D	GO:0043933;GO:0016043;GO:0044085;GO:0035639;GO:0005515;GO:0016787;GO:0071840;GO:0017076;GO:0032553;GO:0003674;GO:0022607;GO:0032549;GO:0032561;GO:0043167;GO:0044424;GO:0001882;GO:0017111;GO:0019001;GO:0005737;GO:0043168;GO:0097367;GO:0005525;GO:0003924;GO:0005623;GO:0005488;GO:0036094;GO:0042802;GO:0034622;GO:0032153;GO:0065003;GO:1901363;GO:0001883;GO:0008150;GO:0016462;GO:1901265;GO:0005575;GO:…
OG0001281	35	No	0	No	CE11	M	GO:0005975;GO:1901576;GO:0044255;GO:1903509;GO:0009245;GO:1901271;GO:0016787;GO:0009312;GO:0019213;GO:0008654;GO:0090407;GO:0003674;GO:0016810;GO:0043167;GO:0006793;GO:0044249;GO:0044424;GO:0071704;GO:0046872;GO:0005737;GO:0043169;GO:0008759;GO:0046493;GO:0046914;GO:0008270;GO:0005623;GO:0005488;GO:0009311;GO:0044237;GO:1901137;GO:0006664;GO:0006643;GO:0009247;GO:0006796;GO:0016051;GO:0008150;GO:…
OG0001282	35	No	0	No		L;K	GO:0010468;GO:0006725;GO:0010557;GO:0051253;GO:0031325;GO:0045935;GO:0034654;GO:0019438;GO:0009890;GO:0044424;GO:0031327;GO:0043170;GO:0044444;GO:0009891;GO:0006807;GO:0005623;GO:0046983;GO:0051704;GO:0010467;GO:0140110;GO:1903507;GO:0050794;GO:0016070;GO:0045934;GO:0009889;GO:0000985;GO:0019222;GO:0009058;GO:0000018;GO:0018130;GO:0048522;GO:0048518;GO:0044403;GO:0000229;GO:0051054;GO:0003674;GO:…
OG0001283	35	Yes	2	No	GH13_23	F	GO:0018130;GO:0006725;GO:0016742;GO:0006164;GO:0046483;GO:0009117;GO:0044281;GO:1901576;GO:0006163;GO:0034654;GO:0019438;GO:0090407;GO:1901293;GO:0003674;GO:0046390;GO:0006793;GO:0044249;GO:0006753;GO:0044424;GO:0071704;GO:0009165;GO:0044444;GO:0005737;GO:1901566;GO:0019693;GO:0006807;GO:0044271;GO:0005623;GO:1901137;GO:0005829;GO:0044237;GO:1901362;GO:1901360;GO:0072522;GO:0016740;GO:0006796;GO:…
OG0001284	35	No	0	No		L	GO:0006261;GO:0006950;GO:0008821;GO:0006725;GO:0046483;GO:0006974;GO:1901576;GO:0016889;GO:0016894;GO:0004519;GO:0016787;GO:0090305;GO:0003674;GO:0045005;GO:0048476;GO:0044249;GO:0044424;GO:0032991;GO:0071704;GO:0043170;GO:0071932;GO:0004520;GO:0050896;GO:0000725;GO:0006310;GO:0006807;GO:0004536;GO:0005623;GO:0044237;GO:0034645;GO:0051716;GO:0031297;GO:0016788;GO:1901360;GO:0006260;GO:0004518;GO:…
OG0001285	35	No	1	No		I
OG0001286	35	No	0	No		I
OG0001287	35	No	0	No		I
OG0001288	35	No	0	No		I
OG0001289	35	No	1	No		M	GO:0006725;GO:0071840;GO:0034654;GO:0019438;GO:0043167;GO:0044424;GO:0043170;GO:0044444;GO:0008653;GO:1901566;GO:0006807;GO:0044264;GO:0005623;GO:0006048;GO:0016740;GO:1901135;GO:0009252;GO:0016772;GO:0016747;GO:0009058;GO:1901564;GO:0009273;GO:0006022;GO:0018130;GO:0044281;GO:0016410;GO:0003674;GO:0006793;GO:0046872;GO:0016779;GO:0043169;GO:0006023;GO:0033692;GO:1901137;GO:0044237;GO:0009103;GO:…
OG0001290	35	Yes	2	No		C
OG0001291	35	No	1	No		J	GO:0010468;GO:0070180;GO:0009890;GO:0022626;GO:0043167;GO:0044424;GO:0031327;GO:0043170;GO:0044444;GO:0032269;GO:1901566;GO:0010608;GO:0006807;GO:0003723;GO:0005623;GO:0010467;GO:0016020;GO:0034248;GO:0050794;GO:0051248;GO:0009889;GO:0019222;GO:0009058;GO:1901564;GO:0032268;GO:0006412;GO:0003674;GO:0048523;GO:0046872;GO:0043169;GO:2000113;GO:0046914;GO:0031326;GO:0044237;GO:0051171;GO:0019843;GO:…
OG0001292	35	No	0	No		J	GO:0022613;GO:0043226;GO:0006725;GO:0046483;GO:0043604;GO:0044085;GO:1901576;GO:0071840;GO:0006412;GO:0043229;GO:0030490;GO:0022626;GO:0044446;GO:0005840;GO:0003674;GO:0005198;GO:0022627;GO:0044249;GO:0044424;GO:0032991;GO:0071704;GO:0043170;GO:0044444;GO:0005737;GO:1901566;GO:1990904;GO:0006396;GO:0019538;GO:0006807;GO:0044271;GO:0003723;GO:0005623;GO:0005488;GO:0005829;GO:0044237;GO:0034645;GO:…
OG0001293	35	No	0	No		C	GO:0048037;GO:0016226;GO:0016043;GO:0044085;GO:0071840;GO:0055114;GO:0015980;GO:0031163;GO:0003674;GO:0022607;GO:0071944;GO:0043167;GO:0044424;GO:0071704;GO:0043170;GO:0044444;GO:0005737;GO:0046872;GO:0051540;GO:0043169;GO:0019538;GO:0006807;GO:0046914;GO:0005623;GO:0005488;GO:0005829;GO:0044237;GO:0051537;GO:0051536;GO:0010467;GO:0016020;GO:0006790;GO:0005886;GO:0008150;GO:0005575;GO:0006091;GO:…
OG0001294	35	No	0	Yes	CBM50	M
OG0001295	35	Yes	2	No		J	GO:0006725;GO:0043038;GO:0006082;GO:0016874;GO:0046483;GO:0044281;GO:0004812;GO:0003674;GO:0019752;GO:0044424;GO:0071704;GO:0043170;GO:0044444;GO:0005737;GO:0006520;GO:0016875;GO:0004831;GO:0006807;GO:0140101;GO:0005623;GO:0005829;GO:0044237;GO:0034660;GO:1901360;GO:0006399;GO:0140098;GO:0008150;GO:0034641;GO:0043039;GO:0016070;GO:0005575;GO:0044464;GO:0006139;GO:0003824;GO:0009987;GO:1901564;GO:…
OG0001296	35	No	0	Yes		S
OG0001297	35	No	0	No		U
OG0001298	35	No	1	No		U
OG0001299	35	No	0	No	GH64	U
OG0001300	35	No	1	Yes		U
OG0001301	35	No	1	Yes		N;U	GO:0015833;GO:0051234;GO:0032940;GO:0033036;GO:0008104;GO:0071702;GO:0006810;GO:0051179;GO:0015031;GO:0045184;GO:0009987;GO:0046903;GO:0042886;GO:0008150;GO:0071705;GO:0002790;GO:0009306
OG0001302	35	No	1	Yes		N;U	GO:0015833;GO:0051234;GO:0032940;GO:0033036;GO:0008104;GO:0071702;GO:0006810;GO:0051179;GO:0015031;GO:0045184;GO:0009987;GO:0046903;GO:0042886;GO:0008150;GO:0071705;GO:0002790;GO:0009306
OG0001303	35	No	0	No		O
OG0001304	35	No	0	No		H
OG0001305	35	No	0	No		P	GO:0048037;GO:0071840;GO:0043412;GO:0016530;GO:0031163;GO:0022607;GO:0043167;GO:0044424;GO:0016724;GO:0043170;GO:0044444;GO:0006807;GO:0005623;GO:0046916;GO:0055065;GO:0006790;GO:0055082;GO:0034599;GO:0098771;GO:0051186;GO:0050801;GO:0005506;GO:1901564;GO:0008199;GO:0055076;GO:0042592;GO:0034986;GO:0003674;GO:0046872;GO:0018282;GO:0043169;GO:0055080;GO:0046914;GO:0048878;GO:0006979;GO:0044237;GO:…
OG0001306	35	No	0	No		E	GO:0048037;GO:0009073;GO:0006725;GO:0046417;GO:0006082;GO:0044281;GO:1901576;GO:0008652;GO:0016835;GO:0019438;GO:0043650;GO:0003674;GO:0043167;GO:0019752;GO:0044249;GO:0044424;GO:0071704;GO:0046872;GO:0005737;GO:0006520;GO:1901566;GO:0043168;GO:0097159;GO:0046394;GO:0043169;GO:0006807;GO:0043648;GO:0044283;GO:0046914;GO:0008270;GO:0005623;GO:0005488;GO:0036094;GO:0044237;GO:1901362;GO:0003856;GO:…
OG0001307	35	No	0	No		F	GO:0018130;GO:0009215;GO:0006725;GO:0044270;GO:1901565;GO:0016793;GO:0046483;GO:0009117;GO:0044281;GO:0034655;GO:0046434;GO:1901576;GO:0006163;GO:0016787;GO:0034654;GO:0042578;GO:0019438;GO:0072523;GO:0009394;GO:0003674;GO:0009262;GO:0006793;GO:0044249;GO:0006753;GO:0046070;GO:1901136;GO:0071704;GO:0006203;GO:0006807;GO:0044271;GO:0044283;GO:0009264;GO:0046386;GO:0009141;GO:0009204;GO:0044237;GO:…
OG0001308	35	No	0	No		E	GO:0006541;GO:0006082;GO:0044281;GO:0016491;GO:0008652;GO:1901576;GO:0055114;GO:0043650;GO:1901605;GO:1901607;GO:0003674;GO:0019752;GO:0044249;GO:0044424;GO:0071704;GO:0005737;GO:0006520;GO:0009064;GO:0019676;GO:1901566;GO:0046394;GO:0006807;GO:0043648;GO:0044283;GO:0015930;GO:0005623;GO:0044237;GO:0008150;GO:0006536;GO:0005575;GO:0006537;GO:0019740;GO:0044464;GO:0009058;GO:0016053;GO:0003824;GO:…
OG0001309	35	No	0	No		C
OG0001310	35	No	0	No		Q	GO:0008144;GO:0035639;GO:0016787;GO:0017076;GO:0032553;GO:0003674;GO:0005524;GO:0043167;GO:0017111;GO:0043168;GO:0097367;GO:0005488;GO:0036094;GO:1901363;GO:0016462;GO:1901265;GO:0032559;GO:0016818;GO:0003824;GO:0016817;GO:0016887;GO:0032555;GO:0030554;GO:0000166;GO:0097159
OG0001311	35	No	0	No		Q	GO:0071944;GO:0005575;GO:0044464;GO:0016020;GO:0005886;GO:0005623
OG0001312	35	No	0	No		Q	GO:0031226;GO:0008289;GO:0031224;GO:0003674;GO:0044425;GO:0071944;GO:0043167;GO:0031975;GO:0030313;GO:0043168;GO:0016021;GO:0005543;GO:0005623;GO:0005488;GO:0016020;GO:0042597;GO:0005886;GO:0005575;GO:0005887;GO:0044459;GO:0044464;GO:0030288
OG0001313	35	No	0	No		D	GO:0022414;GO:0005515;GO:0003674;GO:0044424;GO:0044444;GO:0005737;GO:0000910;GO:0005623;GO:0005488;GO:0005829;GO:0042802;GO:0032153;GO:0019954;GO:0000003;GO:0008150;GO:0022402;GO:0007049;GO:0032505;GO:0005575;GO:0043093;GO:0044464;GO:0051301;GO:0009987;GO:0005622
OG0001314	35	No	0	No		H;F	GO:0018130;GO:0034030;GO:0006725;GO:0006164;GO:0034033;GO:0016310;GO:0046483;GO:0009117;GO:0044281;GO:1901576;GO:0004140;GO:0016773;GO:0006163;GO:0034032;GO:0034654;GO:0019438;GO:0090407;GO:1901293;GO:0003674;GO:0046390;GO:0006732;GO:0006793;GO:0006753;GO:0044249;GO:0015936;GO:0033866;GO:0009165;GO:0016301;GO:0033875;GO:0071704;GO:1901566;GO:0019693;GO:0006807;GO:0044271;GO:1901137;GO:1901362;GO:…
OG0001315	35	No	0	No		U;N;O
OG0001316	35	No	0	No		J	GO:0043226;GO:0043604;GO:1901576;GO:0006412;GO:0043229;GO:0022626;GO:0044446;GO:0005840;GO:0003674;GO:0071944;GO:0005198;GO:0044249;GO:0044424;GO:0032991;GO:0071704;GO:0043170;GO:0044444;GO:0005737;GO:1901566;GO:0015934;GO:1990904;GO:0019538;GO:0006807;GO:0044271;GO:0040007;GO:0005623;GO:0005829;GO:0044237;GO:0034645;GO:0010467;GO:0044422;GO:0016020;GO:0044445;GO:0005886;GO:0043228;GO:0008150;GO:…
OG0001317	35	No	1	No		J	GO:0022618;GO:0040008;GO:0071840;GO:0043021;GO:0022626;GO:0022607;GO:0044424;GO:0043170;GO:0044444;GO:1901566;GO:0001558;GO:0006807;GO:0005623;GO:0010467;GO:0016020;GO:0050794;GO:0043022;GO:0042254;GO:0009058;GO:1901564;GO:0042256;GO:0022613;GO:0044877;GO:0044087;GO:0048518;GO:0006412;GO:0003674;GO:0051128;GO:0006996;GO:0044237;GO:0034622;GO:0005886;GO:0043228;GO:0050789;GO:1902626;GO:0043043;GO:…
OG0001318	35	No	0	No	GT4	S	GO:0022613;GO:0022618;GO:0044877;GO:0043933;GO:0044087;GO:0016043;GO:0071826;GO:0044085;GO:0035639;GO:0071840;GO:0016787;GO:0017076;GO:0032553;GO:0042255;GO:0043021;GO:0003674;GO:0022607;GO:0032549;GO:0032561;GO:0043167;GO:0048523;GO:0044424;GO:0001882;GO:0017111;GO:0019001;GO:0044444;GO:0005737;GO:0065007;GO:0032502;GO:0043168;GO:0006996;GO:0097367;GO:0005525;GO:0090071;GO:0090069;GO:0003924;GO:…
OG0001319	35	No	0	No		F	GO:0016774;GO:0018130;GO:0006082;GO:0016310;GO:0046483;GO:0044281;GO:0016491;GO:0008652;GO:1901576;GO:0055114;GO:1901605;GO:0006560;GO:1901607;GO:0003674;GO:0006793;GO:0019752;GO:0044249;GO:0044424;GO:0071704;GO:0016301;GO:0005737;GO:0006520;GO:0009064;GO:0044444;GO:1901566;GO:0046394;GO:0006807;GO:0044283;GO:0006561;GO:0004350;GO:0040007;GO:0005623;GO:0005829;GO:0044237;GO:1901362;GO:0016620;GO:…
OG0001320	35	No	0	No		L	GO:0010468;GO:0006725;GO:0034655;GO:0031325;GO:0045935;GO:0031331;GO:0043167;GO:0044424;GO:0043170;GO:0010608;GO:0006807;GO:0005623;GO:0009896;GO:0050794;GO:0016462;GO:0016070;GO:0019222;GO:0016817;GO:0006281;GO:0048522;GO:0048518;GO:0003674;GO:0046872;GO:0043169;GO:0051173;GO:0044237;GO:0051171;GO:0010629;GO:0033554;GO:0019439;GO:0050789;GO:0046700;GO:0016818;GO:0003824;GO:0009987;GO:1901575;GO:…
OG0001321	35	No	1	No	GH25;CBM50	J	GO:0006418;GO:0006450;GO:0006725;GO:0043038;GO:0006082;GO:0016874;GO:0043604;GO:0046483;GO:0044281;GO:1901576;GO:0004812;GO:0016787;GO:0006412;GO:0106074;GO:0003674;GO:0019752;GO:0044249;GO:0044424;GO:0071704;GO:0043170;GO:0044444;GO:0005737;GO:0006520;GO:0016875;GO:0065007;GO:1901566;GO:0019538;GO:0006807;GO:0044271;GO:0140101;GO:0005623;GO:0005829;GO:0044237;GO:0034645;GO:0034660;GO:0010467;GO:…
OG0001322	35	No	1	No		C	GO:0005829;GO:0005575;GO:0048037;GO:0044424;GO:0044464;GO:0051536;GO:0044444;GO:0005737;GO:0003674;GO:0051540;GO:0051537;GO:0005622;GO:0005623;GO:0005488
OG0001323	35	No	1	No		J
OG0001324	35	No	0	No		J	GO:0044877;GO:0016149;GO:0043933;GO:0006415;GO:0016043;GO:0043604;GO:1901576;GO:0008135;GO:0003747;GO:0071840;GO:0006412;GO:0022411;GO:0043021;GO:0003674;GO:0032984;GO:0044249;GO:0044424;GO:0043624;GO:0043170;GO:0044444;GO:0005737;GO:0071704;GO:1901566;GO:0019538;GO:0006807;GO:0044271;GO:0003723;GO:0005623;GO:0005488;GO:0005829;GO:0044237;GO:0034645;GO:0010467;GO:1901363;GO:0008150;GO:0034641;GO:…
OG0001325	35	No	0	No	GH25	D;U	GO:0006605;GO:0015833;GO:0031226;GO:0045184;GO:0035639;GO:0031224;GO:0016787;GO:0017076;GO:0032553;GO:0006614;GO:0003674;GO:0032549;GO:0032561;GO:0043167;GO:0044425;GO:0071944;GO:0044424;GO:0001882;GO:0017111;GO:0019001;GO:0044444;GO:0005737;GO:0051179;GO:0072594;GO:0043168;GO:0046907;GO:0097367;GO:0005525;GO:0072599;GO:0072657;GO:0003924;GO:0005623;GO:0005488;GO:0005829;GO:0036094;GO:0006612;GO:…
OG0001326	35	No	0	No		U	GO:0006605;GO:0015833;GO:0051649;GO:0030312;GO:0045184;GO:0035639;GO:0005618;GO:0016787;GO:0017076;GO:0032553;GO:0003674;GO:0032549;GO:0032561;GO:0043167;GO:0071944;GO:0044424;GO:0001882;GO:0032991;GO:0017111;GO:0019001;GO:0044444;GO:0005737;GO:0051179;GO:1990904;GO:0043168;GO:0046907;GO:0097367;GO:0005525;GO:0072657;GO:0040007;GO:0003924;GO:0005623;GO:0005488;GO:0005829;GO:0036094;GO:0006612;GO:…
OG0001327	35	No	0	No		S	GO:0071944;GO:0005575;GO:0044464;GO:0016020;GO:0005886;GO:0005623
OG0001328	35	No	0	Yes
OG0001329	35	No	0	No		D	GO:0009416;GO:0048037;GO:0006400;GO:0006725;GO:0009411;GO:0009451;GO:0046483;GO:0009314;GO:0043412;GO:0003674;GO:0030488;GO:0043167;GO:0043414;GO:0032259;GO:0044424;GO:0071704;GO:0043170;GO:0044444;GO:0005737;GO:0050896;GO:0043168;GO:0006396;GO:0001510;GO:0006807;GO:0005623;GO:0005488;GO:0002097;GO:0005829;GO:0036094;GO:0044237;GO:0034660;GO:0010467;GO:1901360;GO:1901363;GO:0002098;GO:0050660;GO:…
OG0001330	35	No	0	No		J	GO:0022613;GO:0000154;GO:0006725;GO:0009451;GO:0046483;GO:0044085;GO:0070475;GO:0008649;GO:0071840;GO:0043412;GO:0003674;GO:0016435;GO:0043414;GO:0032259;GO:0044424;GO:0008170;GO:0031167;GO:0071704;GO:0043170;GO:0044444;GO:0005737;GO:0006396;GO:0001510;GO:0006807;GO:0005623;GO:0005829;GO:0044237;GO:0034660;GO:0010467;GO:0008168;GO:1901360;GO:0070476;GO:0016740;GO:0016741;GO:0140098;GO:0006364;GO:…
OG0001331	35	No	0	No		K
OG0001332	35	Yes	2	No		S
OG0001333	35	Yes	2	No		E;Q
OG0001334	35	No	0	Yes	GH51	G
OG0001335	35	No	0	No		L	GO:0006261;GO:0006725;GO:0046483;GO:0003690;GO:0008144;GO:1901576;GO:0035639;GO:0005515;GO:0080090;GO:0017076;GO:0019219;GO:0032553;GO:0043565;GO:0003674;GO:0071944;GO:0006275;GO:0043167;GO:2000112;GO:0044249;GO:0044424;GO:0071704;GO:0043170;GO:0044444;GO:0005737;GO:0065007;GO:0043168;GO:0006807;GO:0097367;GO:0031326;GO:0005623;GO:0005488;GO:0005829;GO:0036094;GO:0042802;GO:0034645;GO:0044237;GO:…
OG0001336	35	No	0	No		S
OG0001337	35	No	0	No		U	GO:0051259;GO:0015833;GO:0031226;GO:0043933;GO:0016043;GO:0044085;GO:0045184;GO:0031224;GO:0051260;GO:0071840;GO:0002790;GO:0003674;GO:0022607;GO:0044425;GO:0071944;GO:0006457;GO:0051179;GO:0008565;GO:0072657;GO:0016021;GO:0005623;GO:0009306;GO:0051234;GO:0051641;GO:0034613;GO:0008104;GO:0061024;GO:0065003;GO:0005215;GO:0015031;GO:0016020;GO:0032977;GO:0090150;GO:0042886;GO:0005886;GO:0008150;GO:…
OG0001338	35	No	0	No		J	GO:0006725;GO:0030955;GO:0043412;GO:0009636;GO:0032561;GO:0030488;GO:0043167;GO:0043414;GO:0006457;GO:0044424;GO:0043170;GO:0044444;GO:0001510;GO:0006807;GO:0005623;GO:0034660;GO:0010467;GO:0016020;GO:0016462;GO:0016070;GO:1901265;GO:0016817;GO:0032553;GO:0003674;GO:0032549;GO:0032259;GO:0046872;GO:0031420;GO:0043169;GO:0002097;GO:0044237;GO:0005886;GO:0009268;GO:0016818;GO:0003824;GO:0032555;GO:…
OG0001339	35	No	0	Yes	GH127;CBM13;GH142;GH43;GH43_5	G;S
OG0001340	35	No	0	No		L	GO:0006725;GO:0042493;GO:0071840;GO:0051276;GO:0034654;GO:0019438;GO:0043167;GO:0044424;GO:0043170;GO:0044444;GO:0006807;GO:0005623;GO:0010467;GO:0016462;GO:0016070;GO:1901265;GO:0032559;GO:0009058;GO:0016817;GO:0018130;GO:0032553;GO:0003674;GO:0006265;GO:0006996;GO:0044237;GO:0042623;GO:0016818;GO:0003824;GO:0032555;GO:0009987;GO:0034335;GO:0030554;GO:0016043;GO:0046483;GO:0009330;GO:0035639;GO:…
OG0001341	35	No	1	Yes		S	GO:0051603;GO:1901565;GO:0016043;GO:0004222;GO:0044085;GO:0070011;GO:0071840;GO:0016787;GO:0044265;GO:0140096;GO:0003674;GO:0008237;GO:0022607;GO:0043167;GO:0006457;GO:0043163;GO:0071709;GO:0016853;GO:0031975;GO:0071704;GO:0043170;GO:0046872;GO:0006508;GO:0030313;GO:0016860;GO:0043169;GO:0019538;GO:0006807;GO:0005623;GO:0005488;GO:0044237;GO:0061024;GO:0009056;GO:0016020;GO:0042597;GO:0045229;GO:…
OG0001342	35	No	0	No		H	GO:0071840;GO:0045088;GO:0022607;GO:0034214;GO:0006732;GO:0052031;GO:0043170;GO:0052167;GO:1901566;GO:0052200;GO:0006807;GO:0051704;GO:0016849;GO:0045824;GO:0016829;GO:0031347;GO:0052552;GO:0051188;GO:0051186;GO:0009058;GO:1901564;GO:0018130;GO:0044414;GO:0051259;GO:0035821;GO:0052561;GO:0044403;GO:0051833;GO:0090407;GO:0003674;GO:0050776;GO:0006793;GO:0052309;GO:0044237;GO:0044003;GO:0075136;GO:…
OG0001343	35	No	0	No		S
OG0001344	35	No	0	No		L	GO:0009605;GO:0006950;GO:0006974;GO:0009991;GO:0044424;GO:0044444;GO:0005737;GO:0050896;GO:0031668;GO:0071496;GO:0005623;GO:0005829;GO:0051716;GO:0008150;GO:0033554;GO:0009432;GO:0005575;GO:0044464;GO:0007154;GO:0009987;GO:0005622
OG0001345	35	No	0	No		M	GO:0031226;GO:0008360;GO:0031224;GO:0050793;GO:0044425;GO:0071944;GO:0051128;GO:0065007;GO:0016021;GO:0005623;GO:0022603;GO:0065008;GO:0016020;GO:0005886;GO:0050794;GO:0008150;GO:0005575;GO:0005887;GO:0044459;GO:0050789;GO:0044464;GO:0022604
OG0001346	35	No	1	Yes		M	GO:0031226;GO:0044085;GO:0008360;GO:0043621;GO:0005515;GO:0031224;GO:0071840;GO:0071963;GO:0050793;GO:0003674;GO:0044425;GO:0071944;GO:0042546;GO:0051128;GO:0065007;GO:0016021;GO:0005623;GO:0005488;GO:0022603;GO:0030428;GO:0007163;GO:0065008;GO:0016020;GO:0005886;GO:0050794;GO:0008150;GO:0005575;GO:0005887;GO:0044459;GO:0050789;GO:0044464;GO:0009987;GO:0022604;GO:0009273;GO:0071554
OG0001347	35	Yes	2	No		D	GO:0043226;GO:0031226;GO:0022414;GO:0008360;GO:0051983;GO:0005515;GO:0031224;GO:0043229;GO:0050793;GO:0003674;GO:0044425;GO:0048523;GO:0071944;GO:0044424;GO:0051128;GO:0065007;GO:0000910;GO:0051302;GO:0005623;GO:0005488;GO:0042802;GO:0048519;GO:0022603;GO:0065008;GO:0016020;GO:0019954;GO:0051782;GO:0005886;GO:0000003;GO:0043228;GO:0050794;GO:0008150;GO:0022402;GO:0007049;GO:0032505;GO:0005575;GO:…
OG0001348	35	No	0	No		J
OG0001349	35	Yes	2	No		J	GO:0006725;GO:0043038;GO:0050567;GO:0006082;GO:0016874;GO:0046483;GO:0044281;GO:0003674;GO:0019752;GO:0071704;GO:0043170;GO:0006520;GO:0006807;GO:0140101;GO:0044237;GO:0016879;GO:0034660;GO:1901360;GO:0016884;GO:0006399;GO:0140098;GO:0034641;GO:0008150;GO:0043039;GO:0016070;GO:0070681;GO:0006139;GO:0003824;GO:0009987;GO:1901564;GO:0090304;GO:0008152;GO:0044238;GO:0043436
OG0001350	35	No	0	No		F;T	GO:0018130;GO:0006725;GO:0006207;GO:0046483;GO:0072527;GO:0009117;GO:0044281;GO:0009218;GO:1901576;GO:0009220;GO:0034654;GO:0019438;GO:0090407;GO:1901293;GO:0003674;GO:0006221;GO:0043167;GO:0046390;GO:0006793;GO:0044249;GO:0006753;GO:0044424;GO:0071704;GO:0009165;GO:0044444;GO:0005737;GO:0046112;GO:0046872;GO:1901566;GO:0009112;GO:0019693;GO:0043169;GO:0006807;GO:0044271;GO:0000287;GO:0005623;GO:…
OG0001351	35	No	0	No		L
OG0001352	35	No	0	No		O
OG0001353	35	No	0	No		S	GO:0005576;GO:0005575
OG0001354	35	No	0	No		F	GO:0018130;GO:0006586;GO:0009073;GO:0006725;GO:0006082;GO:0046483;GO:0044281;GO:1901576;GO:0008652;GO:0042401;GO:0006568;GO:0019438;GO:0042435;GO:1901605;GO:1901607;GO:0003674;GO:0019752;GO:0044249;GO:0004048;GO:0071704;GO:0044106;GO:0006520;GO:1901566;GO:0046394;GO:0006807;GO:0044271;GO:0044283;GO:1901362;GO:0044237;GO:0046219;GO:1901360;GO:0016757;GO:0009309;GO:0016763;GO:0016740;GO:0009308;GO:…
OG0001355	35	No	0	No		E;H
OG0001356	35	No	0	No		P
OG0001357	35	No	0	No		S
OG0001358	35	No	0	No		E;G
OG0001359	35	No	0	Yes		S	GO:0031226;GO:0017089;GO:1901264;GO:0005515;GO:0031224;GO:0003674;GO:0044425;GO:0071944;GO:0031975;GO:0051179;GO:0030313;GO:0016021;GO:0005623;GO:0005488;GO:0042802;GO:0051234;GO:0005215;GO:0016020;GO:0042597;GO:0005886;GO:0010876;GO:0015920;GO:0008150;GO:0005575;GO:0005887;GO:0044459;GO:0044464;GO:0033036;GO:0030288;GO:0006810;GO:0071702;GO:0046836;GO:0006869
OG0001360	35	No	0	No		M	GO:0006082;GO:0005975;GO:0044281;GO:1901576;GO:0044255;GO:1903509;GO:0019146;GO:0034637;GO:0003674;GO:0005976;GO:0019752;GO:0044249;GO:0016853;GO:0005996;GO:0071704;GO:0043170;GO:0008653;GO:0016860;GO:0046394;GO:0019294;GO:0044283;GO:0044264;GO:0033692;GO:1901137;GO:0044237;GO:0034645;GO:0016861;GO:0046400;GO:0016051;GO:0009103;GO:0008150;GO:1901135;GO:0046364;GO:0006629;GO:0008610;GO:0009058;GO:…
OG0001361	35	No	1	No		S
OG0001362	35	No	0	No		S	GO:0044237;GO:0006629;GO:0050526;GO:0016788;GO:0071704;GO:0003824;GO:0044255;GO:0009987;GO:0016787;GO:0008152;GO:0008150;GO:0044238;GO:0052689;GO:0003674
OG0001363	35	No	0	No		S
OG0001364	35	No	0	No		O	GO:0006950;GO:0006725;GO:0046483;GO:0006974;GO:0016787;GO:0009314;GO:0003674;GO:0003697;GO:0044424;GO:0017111;GO:0043170;GO:0044444;GO:0005737;GO:0071704;GO:0050896;GO:0000725;GO:0006310;GO:0006807;GO:0005623;GO:0005488;GO:0005829;GO:0044237;GO:0051716;GO:1901360;GO:1901363;GO:0008094;GO:0003677;GO:0042623;GO:0006259;GO:0008150;GO:0003676;GO:0016462;GO:0033554;GO:0034641;GO:0005575;GO:0044464;GO:…
OG0001365	35	No	0	No		E;M	GO:0048037;GO:0006082;GO:0071554;GO:0046416;GO:0006522;GO:0008144;GO:0008652;GO:0044085;GO:0044036;GO:0044281;GO:0070279;GO:0071840;GO:1901576;GO:0006523;GO:0030170;GO:1901605;GO:0009079;GO:1901607;GO:0003674;GO:0000270;GO:0043167;GO:0046144;GO:0019752;GO:0044249;GO:0016853;GO:0042546;GO:0071704;GO:0043170;GO:0047661;GO:0006520;GO:1901566;GO:0006024;GO:0008784;GO:0043168;GO:0043436;GO:0046394;GO:…
OG0001366	35	No	0	No		O
OG0001367	35	No	1	No		E	GO:0071944;GO:0005575;GO:0044464;GO:0030312;GO:0005618;GO:0005623
OG0001368	35	Yes	2	No	GH39	E;H	GO:0048037;GO:0035999;GO:0044272;GO:0006725;GO:0009086;GO:0006082;GO:0043412;GO:0000096;GO:0043167;GO:0043414;GO:0006732;GO:0019752;GO:0044424;GO:0043170;GO:0044444;GO:1901566;GO:0046394;GO:0006807;GO:0005623;GO:0016740;GO:0009066;GO:0006790;GO:0008172;GO:0051186;GO:0009058;GO:0016053;GO:1901564;GO:0008705;GO:0050667;GO:0046906;GO:0044281;GO:1901607;GO:0003674;GO:0032259;GO:0009067;GO:0046872;GO:…
OG0001369	35	No	1	Yes		P;U	GO:0015696;GO:0015075;GO:0031226;GO:0098655;GO:0015893;GO:0042221;GO:0005515;GO:0031224;GO:0042493;GO:0022804;GO:0003674;GO:0044425;GO:0071944;GO:0051179;GO:0050896;GO:0016021;GO:0008519;GO:0005623;GO:0005488;GO:0042802;GO:0051234;GO:0034220;GO:0005215;GO:0015670;GO:0016020;GO:0072488;GO:0055085;GO:0005886;GO:0008150;GO:0008324;GO:0006812;GO:0005575;GO:0005887;GO:0019755;GO:0044459;GO:0044464;GO:…
OG0001370	35	No	0	No		H	GO:0044272;GO:0006749;GO:0016874;GO:0043604;GO:1901576;GO:0016881;GO:0042601;GO:0006575;GO:0003674;GO:0043167;GO:0044249;GO:0044424;GO:0071704;GO:0046872;GO:0006750;GO:0005737;GO:0044444;GO:1901566;GO:0043169;GO:0006807;GO:0044271;GO:0000287;GO:0042763;GO:0019184;GO:0005623;GO:0005488;GO:0005829;GO:0044237;GO:0016879;GO:0004363;GO:0006790;GO:0042398;GO:0008150;GO:0034641;GO:0006518;GO:0005575;GO:…
OG0001371	35	No	0	No		O
OG0001372	35	No	0	Yes	GH23	M	GO:0061783;GO:1901565;GO:0030312;GO:0005618;GO:0009274;GO:0008933;GO:0003674;GO:0071944;GO:0000270;GO:1901136;GO:0031975;GO:0071704;GO:0043170;GO:0030313;GO:0006027;GO:0006807;GO:0005623;GO:0008932;GO:0030203;GO:0016757;GO:0009056;GO:0016740;GO:0042597;GO:0008150;GO:0006026;GO:1901135;GO:0005575;GO:0044464;GO:0030288;GO:0003824;GO:0009057;GO:0009253;GO:1901564;GO:1901575;GO:0008152;GO:0006022
OG0001373	35	No	0	No		E
OG0001374	35	No	1	No		E	GO:0048037;GO:0006725;GO:0004489;GO:0006082;GO:0016646;GO:0051260;GO:0071840;GO:0019438;GO:0022607;GO:0043167;GO:0051262;GO:0006732;GO:0019752;GO:0044424;GO:0044444;GO:1901566;GO:0046394;GO:0006807;GO:0005623;GO:0050662;GO:1901265;GO:0051188;GO:0051186;GO:0009058;GO:0016053;GO:1901564;GO:0018130;GO:0051259;GO:0044281;GO:0003674;GO:0044237;GO:0042398;GO:0016645;GO:0006730;GO:0003824;GO:0009987;GO:…
OG0001375	35	Yes	4	No		H;F	GO:0048037;GO:0044272;GO:0006725;GO:0048512;GO:0046130;GO:0006082;GO:0007623;GO:0034655;GO:0043231;GO:0042745;GO:0034656;GO:0000096;GO:0072523;GO:0006732;GO:0019752;GO:0044424;GO:0001666;GO:0009063;GO:0031667;GO:0046395;GO:1901136;GO:0044444;GO:1901566;GO:0007584;GO:0046394;GO:0006807;GO:0005623;GO:0016802;GO:0006152;GO:0009164;GO:0007622;GO:0042454;GO:0006790;GO:0050662;GO:1901135;GO:1901265;GO:…
OG0001376	35	No	0	No		U	GO:0044425;GO:0005575;GO:0005887;GO:0031226;GO:0044459;GO:0031522;GO:0044464;GO:0071944;GO:0032991;GO:0016020;GO:0031224;GO:0005886;GO:0016021;GO:0005623
OG0001377	35	No	0	No		U
OG0001378	35	No	1	No		U	GO:0015833;GO:0031226;GO:0030312;GO:0045184;GO:0005618;GO:0031224;GO:0044425;GO:0071944;GO:0051179;GO:0016021;GO:0005623;GO:0051234;GO:0008104;GO:0015031;GO:0016020;GO:0042886;GO:0005886;GO:0008150;GO:0005575;GO:0005887;GO:0044459;GO:0044464;GO:0033036;GO:0071702;GO:0006810;GO:0071705
OG0001379	35	No	0	No		L;U
OG0001380	35	No	0	No		J	GO:0044877;GO:0016787;GO:0043021;GO:0043412;GO:0043686;GO:0008463;GO:0016810;GO:0003674;GO:0043167;GO:0044424;GO:0071704;GO:0043170;GO:0044444;GO:0005737;GO:0046872;GO:0036211;GO:0043169;GO:0019538;GO:0006807;GO:0046914;GO:0008270;GO:0005623;GO:0005488;GO:0005829;GO:0044237;GO:0018206;GO:0008198;GO:0008150;GO:0016811;GO:0005575;GO:0043022;GO:0044464;GO:0044267;GO:0018193;GO:0003824;GO:0005506;GO:…
OG0001381	35	No	0	No		J	GO:0006418;GO:0006400;GO:0006725;GO:0009451;GO:0016742;GO:0006082;GO:0043038;GO:0043604;GO:0046483;GO:0044281;GO:1901576;GO:0006412;GO:0043412;GO:0006431;GO:0003674;GO:0019752;GO:0044249;GO:0044424;GO:0071704;GO:0043170;GO:0044444;GO:0005737;GO:0006520;GO:0071951;GO:0036211;GO:1901566;GO:0006396;GO:0019538;GO:0006807;GO:0044271;GO:0006413;GO:0004479;GO:0040007;GO:0140101;GO:0005623;GO:0005829;GO:…
OG0001382	35	No	1	No		E
OG0001383	35	Yes	2	No		P	GO:0046906;GO:0048037;GO:0055076;GO:0016491;GO:0042592;GO:0005515;GO:0055114;GO:0019725;GO:0003674;GO:0043167;GO:0044424;GO:0055072;GO:0016724;GO:0044444;GO:0005737;GO:0006875;GO:0046872;GO:0051179;GO:0051235;GO:0065007;GO:0097577;GO:0043169;GO:0051238;GO:0055080;GO:0006879;GO:0016722;GO:0046914;GO:0005623;GO:0005488;GO:0005829;GO:0020037;GO:0042802;GO:0046916;GO:0048878;GO:0051641;GO:0065008;GO:…
OG0001384	35	No	0	No		F	GO:0018130;GO:0006725;GO:0006164;GO:0009168;GO:0046483;GO:0016874;GO:0009117;GO:0006189;GO:0009127;GO:0044281;GO:1901576;GO:0006163;GO:0009161;GO:0009123;GO:0016881;GO:0034654;GO:0019438;GO:0090407;GO:1901293;GO:0003674;GO:0046390;GO:0006793;GO:0009156;GO:0006753;GO:0044249;GO:0044424;GO:0071704;GO:0009165;GO:0005737;GO:1901566;GO:0019693;GO:0006807;GO:0009124;GO:0044271;GO:0040007;GO:0009167;GO:…
OG0001385	35	No	0	No		F	GO:0018130;GO:0006725;GO:0006164;GO:0046483;GO:0009117;GO:0044281;GO:1901576;GO:0006163;GO:0005515;GO:0034654;GO:0019438;GO:0090407;GO:1901293;GO:0003674;GO:0046390;GO:0006793;GO:0044249;GO:0006753;GO:0044424;GO:0016853;GO:0016866;GO:0071704;GO:0009165;GO:0044444;GO:0005737;GO:1901566;GO:0004638;GO:0019693;GO:0006807;GO:0044271;GO:0005623;GO:0005488;GO:0005829;GO:0042802;GO:0044237;GO:1901137;GO:…
OG0001386	35	No	0	No		F	GO:0006725;GO:0034654;GO:0019438;GO:0043167;GO:0044424;GO:0006753;GO:0044444;GO:1901566;GO:0006807;GO:0034028;GO:0005623;GO:0016020;GO:0009259;GO:0016831;GO:0016830;GO:1901135;GO:0016829;GO:1901265;GO:0032559;GO:0009058;GO:1901564;GO:0072521;GO:0018130;GO:0044281;GO:0032553;GO:1901293;GO:0090407;GO:0003674;GO:0046390;GO:0006793;GO:1901137;GO:0044237;GO:0005886;GO:0009150;GO:0055086;GO:0003824;GO:…
OG0001387	35	No	0	No		I;C
OG0001388	35	No	0	No		I
OG0001389	35	No	0	No		K;O	GO:0008080;GO:0006473;GO:0070525;GO:0006400;GO:0006725;GO:0009451;GO:0046483;GO:0030312;GO:0070011;GO:0005618;GO:0005515;GO:0016787;GO:0034212;GO:0140096;GO:0043412;GO:0016410;GO:0003674;GO:0008237;GO:0071944;GO:0043543;GO:0044424;GO:0071704;GO:0043170;GO:0044444;GO:0005737;GO:0006508;GO:0008999;GO:0036211;GO:0006396;GO:0019538;GO:0006807;GO:0016746;GO:0005623;GO:0005488;GO:0005829;GO:0044237;GO:…
OG0001390	35	No	0	No		S
OG0001391	35	No	0	No		G
OG0001392	35	No	0	No		M	GO:0070548;GO:0006725;GO:0046483;GO:0044281;GO:1901576;GO:0009100;GO:0006040;GO:0004360;GO:0043412;GO:0009101;GO:0003674;GO:0006793;GO:0006047;GO:0044249;GO:0044424;GO:0071704;GO:0043170;GO:0044444;GO:0005737;GO:1901566;GO:0036211;GO:0019538;GO:0006807;GO:0070085;GO:0005623;GO:0016769;GO:0005829;GO:0044237;GO:1901137;GO:0034645;GO:0008483;GO:1901360;GO:0016740;GO:0006796;GO:0006487;GO:0008150;GO:…
OG0001393	35	No	0	No		D	GO:0006725;GO:0046483;GO:0015074;GO:0009037;GO:0003674;GO:0048476;GO:0044424;GO:0009009;GO:0032991;GO:0071704;GO:0043170;GO:0005737;GO:0006310;GO:0006807;GO:0006276;GO:0005623;GO:0005488;GO:0044237;GO:0008907;GO:1901360;GO:0071139;GO:1901363;GO:0003677;GO:0042150;GO:0008150;GO:0006259;GO:0000150;GO:0003676;GO:0034641;GO:0005575;GO:0044464;GO:0006139;GO:0003824;GO:0009987;GO:0140097;GO:0090304;GO:…
OG0001394	35	No	1	No		S
OG0001395	35	No	0	No		E	GO:0006082;GO:0044281;GO:1901576;GO:0008652;GO:1901605;GO:1901607;GO:0003674;GO:0019752;GO:0044249;GO:0044424;GO:0009067;GO:0016853;GO:0071704;GO:0044444;GO:0005737;GO:0006520;GO:0047661;GO:1901566;GO:0043436;GO:0046394;GO:0008837;GO:0006807;GO:0043648;GO:0044283;GO:0005623;GO:0005829;GO:0016854;GO:0044237;GO:0009089;GO:0016855;GO:0006553;GO:0008150;GO:0036361;GO:0005575;GO:0044464;GO:0009058;GO:…
OG0001396	35	No	0	No		M
OG0001397	35	Yes	2	No		H	GO:0044272;GO:0006725;GO:0006082;GO:0030955;GO:0000096;GO:0043167;GO:0006732;GO:0019752;GO:0044424;GO:0044444;GO:0006807;GO:0005623;GO:0016740;GO:0009066;GO:0006790;GO:1901135;GO:1901265;GO:0032559;GO:0051188;GO:0051186;GO:0009058;GO:1901564;GO:0072521;GO:0044281;GO:0032553;GO:0003674;GO:0042278;GO:0046872;GO:0097159;GO:0031420;GO:0043169;GO:0009069;GO:0044237;GO:0009116;GO:0046498;GO:0055086;GO:…
OG0001398	35	No	0	No
OG0001399	35	No	0	No	GH92	L	GO:0006261;GO:0010332;GO:0006950;GO:0032508;GO:0003678;GO:0006725;GO:0016043;GO:0004386;GO:0043138;GO:0046483;GO:0006974;GO:1901576;GO:0042221;GO:0070035;GO:0071840;GO:0016787;GO:0051276;GO:0009314;GO:0071103;GO:0003674;GO:0032392;GO:0044249;GO:0043140;GO:0017111;GO:0043170;GO:0071704;GO:0050896;GO:0006996;GO:0006310;GO:0006807;GO:0006276;GO:0046677;GO:0044237;GO:0034645;GO:0004003;GO:0010212;GO:…
OG0001400	35	No	0	No		H	GO:0018130;GO:0042440;GO:0019353;GO:0006725;GO:0006082;GO:0046483;GO:0044281;GO:1901576;GO:0019438;GO:1901605;GO:0006779;GO:0003674;GO:0019752;GO:0044249;GO:0044424;GO:0006782;GO:0046501;GO:0071704;GO:0044444;GO:0005737;GO:0006520;GO:0004853;GO:0009064;GO:0033014;GO:1901566;GO:0006807;GO:0043648;GO:0044271;GO:0005623;GO:0033013;GO:0005829;GO:0044237;GO:1901362;GO:1901360;GO:0016831;GO:0016830;GO:…
OG0001401	35	No	0	No		C	GO:0006725;GO:0009127;GO:0006754;GO:0009161;GO:0098796;GO:0034654;GO:0019438;GO:0044424;GO:0006753;GO:1901566;GO:0006807;GO:0046034;GO:0005623;GO:0009141;GO:0051234;GO:0016020;GO:0009259;GO:1901135;GO:0033178;GO:0009058;GO:0006811;GO:0009144;GO:1901564;GO:0072521;GO:0018130;GO:0044281;GO:0016469;GO:1901293;GO:0090407;GO:0046390;GO:0006793;GO:0051179;GO:0009124;GO:0045259;GO:1901137;GO:0044237;GO:…
OG0001402	35	No	0	No	GT58	F;C	GO:0006725;GO:0009127;GO:0006754;GO:0009161;GO:0098796;GO:0034654;GO:0019438;GO:0043492;GO:0044424;GO:0006753;GO:1901566;GO:0006807;GO:0022890;GO:0046034;GO:0005623;GO:0009141;GO:0098797;GO:0051234;GO:0016020;GO:0009259;GO:0090662;GO:0016462;GO:1901135;GO:0033178;GO:0009058;GO:0006811;GO:0016817;GO:0009144;GO:1901564;GO:0015399;GO:0019829;GO:0072521;GO:0022857;GO:0015318;GO:0018130;GO:0044281;GO:…
OG0001403	35	No	1	No		C	GO:0030312;GO:0005618;GO:0098796;GO:0016469;GO:0044425;GO:0071944;GO:0044424;GO:0032991;GO:0040007;GO:0045259;GO:0005623;GO:0098797;GO:0016020;GO:0005886;GO:0008150;GO:0005575;GO:0044459;GO:0044464;GO:0005622;GO:0045260
OG0001404	35	No	0	No	GT4	F;C	GO:0006725;GO:0009127;GO:0006754;GO:0009161;GO:0098796;GO:0034654;GO:0019438;GO:0043492;GO:0044424;GO:0006753;GO:1901566;GO:0006807;GO:0022890;GO:0046034;GO:0005623;GO:0009141;GO:0098797;GO:0051234;GO:0016020;GO:0009259;GO:0090662;GO:0016462;GO:1901135;GO:0033178;GO:0009058;GO:0006811;GO:0016817;GO:0009144;GO:1901564;GO:0015399;GO:0019829;GO:0072521;GO:0022857;GO:0015318;GO:0018130;GO:0044281;GO:…
OG0001405	35	No	1	No		C	GO:0006725;GO:0009127;GO:0006754;GO:0009161;GO:0098796;GO:0034654;GO:0019438;GO:0043492;GO:0044424;GO:0006753;GO:1901566;GO:0006807;GO:0022890;GO:0046034;GO:0005623;GO:0009141;GO:0098797;GO:0051234;GO:0016020;GO:0009259;GO:0090662;GO:0016462;GO:1901135;GO:0033178;GO:0009058;GO:0006811;GO:0016817;GO:0009144;GO:1901564;GO:0015399;GO:0019829;GO:0072521;GO:0022857;GO:0015318;GO:0018130;GO:0044281;GO:…
OG0001406	35	No	0	No		C	GO:0006725;GO:0009127;GO:0006754;GO:0009161;GO:0031224;GO:0098796;GO:0034654;GO:0019438;GO:0043492;GO:0044424;GO:0006753;GO:1901566;GO:0006807;GO:0022890;GO:0046034;GO:0005623;GO:0009141;GO:0098797;GO:0051234;GO:0016020;GO:0009259;GO:0045264;GO:0090662;GO:0016462;GO:1901135;GO:0031225;GO:0009058;GO:0006811;GO:0016817;GO:0009144;GO:1901564;GO:0015399;GO:0019829;GO:0072521;GO:0022857;GO:0045263;GO:…
OG0001407	35	No	0	No		C	GO:0006725;GO:0009127;GO:0006754;GO:0009161;GO:0031224;GO:0098796;GO:0034654;GO:0019438;GO:0043492;GO:0044424;GO:0006753;GO:1901566;GO:0006807;GO:0022890;GO:0016021;GO:0046034;GO:0005623;GO:0009141;GO:0098797;GO:0051234;GO:0016020;GO:0009259;GO:0045264;GO:0090662;GO:0016462;GO:1901135;GO:0009058;GO:0006811;GO:0016817;GO:0009144;GO:1901564;GO:0015399;GO:0019829;GO:0072521;GO:0022857;GO:0045263;GO:…
OG0001408	35	No	0	No		K	GO:0016747;GO:0003824;GO:0016740;GO:0016746;GO:0003674
OG0001409	35	No	0	No		E;G
OG0001410	35	No	0	No	CBM50	S	GO:0016787;GO:0080090;GO:0009314;GO:0019219;GO:0003674;GO:0071944;GO:0044424;GO:0017111;GO:0005737;GO:0065007;GO:0050896;GO:0005623;GO:0005488;GO:0051052;GO:0060255;GO:0051171;GO:0070894;GO:1901363;GO:0016020;GO:0003677;GO:0005886;GO:0050794;GO:0008150;GO:0016462;GO:0003676;GO:0005575;GO:0010528;GO:0050789;GO:0031323;GO:0019222;GO:0044464;GO:0009628;GO:0016818;GO:0003824;GO:0016817;GO:0016887;GO:…
OG0001411	35	No	1	No		F;J	GO:0006725;GO:0046483;GO:0004652;GO:1990817;GO:0003674;GO:0070566;GO:0071704;GO:0043170;GO:0016779;GO:0006396;GO:0006807;GO:0044237;GO:0010467;GO:1901360;GO:0016740;GO:0034641;GO:0008150;GO:0016070;GO:0004810;GO:0016772;GO:0006139;GO:0003824;GO:0009987;GO:0090304;GO:0008152;GO:0044238
OG0001412	35	No	1	No		T
OG0001413	35	No	1	No		T
OG0001414	35	No	0	Yes		S
OG0001415	35	No	0	No		J	GO:0022613;GO:0000154;GO:0006725;GO:0009451;GO:0046483;GO:0044085;GO:0070475;GO:0008649;GO:0071840;GO:0043412;GO:0003674;GO:0043414;GO:0032259;GO:0044424;GO:0031167;GO:0071704;GO:0043170;GO:0044444;GO:0005737;GO:0006396;GO:0001510;GO:0006807;GO:0005623;GO:0005829;GO:0044237;GO:0008169;GO:0016434;GO:0034660;GO:0010467;GO:0008168;GO:1901360;GO:0009383;GO:0016740;GO:0016741;GO:0140098;GO:0006364;GO:…
OG0001416	35	No	0	No		F
OG0001417	35	No	0	No		K;M
OG0001418	35	No	0	No		E	GO:0018130;GO:0006082;GO:0046483;GO:0044281;GO:0016491;GO:0008652;GO:1901576;GO:0055114;GO:1901605;GO:0006560;GO:1901607;GO:0003674;GO:0019752;GO:0044249;GO:0071704;GO:0006520;GO:0009064;GO:1901566;GO:0046394;GO:0006807;GO:0044283;GO:0006561;GO:0004350;GO:1901362;GO:0044237;GO:0016620;GO:1901360;GO:0008150;GO:0009058;GO:0016053;GO:0003824;GO:0009987;GO:1901564;GO:0009084;GO:0016903;GO:0008152;GO:…
OG0001419	35	No	1	No		H	GO:0048037;GO:0044272;GO:0006082;GO:0043412;GO:0043167;GO:0006732;GO:0019752;GO:0043170;GO:1901566;GO:0046394;GO:0006807;GO:0046983;GO:0006790;GO:0050662;GO:0006768;GO:1901265;GO:0032787;GO:0032559;GO:0051188;GO:0051186;GO:0009058;GO:0016053;GO:0017053;GO:1901564;GO:0018130;GO:0044281;GO:0032553;GO:0003674;GO:0042803;GO:0097159;GO:1901681;GO:0009305;GO:0072330;GO:0044237;GO:0042364;GO:0009102;GO:…
OG0001420	35	No	0	No		H	GO:0006521;GO:0006541;GO:0006082;GO:0008144;GO:0044281;GO:0008652;GO:0033238;GO:0035639;GO:0008882;GO:1901576;GO:0080090;GO:0017076;GO:0032553;GO:1901605;GO:1901607;GO:0003674;GO:0043167;GO:0019752;GO:0044249;GO:0044424;GO:0006542;GO:0070566;GO:0071704;GO:0046872;GO:0044444;GO:0005737;GO:0006520;GO:0009064;GO:0016779;GO:0043168;GO:0065007;GO:0046394;GO:0043169;GO:0097159;GO:0006807;GO:0097367;GO:…
OG0001421	35	No	0	No		S	GO:0005829;GO:0005575;GO:0071944;GO:0044424;GO:0044464;GO:0044444;GO:0005737;GO:0016020;GO:0005886;GO:0005622;GO:0005623
OG0001422	35	No	1	No		H	GO:0006400;GO:0006725;GO:0009451;GO:0046483;GO:0001887;GO:0043412;GO:0003674;GO:0071704;GO:0043170;GO:0006396;GO:0006807;GO:0043828;GO:0140101;GO:0070329;GO:0002097;GO:0044237;GO:0034660;GO:0010467;GO:1901360;GO:0002098;GO:0016785;GO:0016740;GO:0006399;GO:0140098;GO:0008150;GO:0034641;GO:0016070;GO:0034470;GO:0006139;GO:0003824;GO:0009987;GO:0090304;GO:0008152;GO:0044238;GO:0008033
OG0001423	35	No	0	No		G	GO:0016773;GO:0008643;GO:0034219;GO:0090563;GO:0022804;GO:0003674;GO:0071944;GO:0044424;GO:0051179;GO:0005737;GO:0009401;GO:0005623;GO:0051234;GO:0015144;GO:0005215;GO:0016020;GO:0016740;GO:0055085;GO:0005886;GO:0008150;GO:0005575;GO:0044464;GO:0016772;GO:0071702;GO:0006810;GO:0003824;GO:0005622;GO:0022857
OG0001424	35	No	0	Yes		M;J
OG0001425	35	No	0	No		E	GO:0006082;GO:0044281;GO:0016491;GO:0008652;GO:1901576;GO:0005515;GO:0055114;GO:0043650;GO:1901605;GO:1901607;GO:0003674;GO:0019752;GO:0044249;GO:0044424;GO:0009067;GO:0071704;GO:0044444;GO:0005737;GO:0006520;GO:1901566;GO:0043436;GO:0046394;GO:0006807;GO:0043648;GO:0044283;GO:0019877;GO:0005623;GO:0005488;GO:0005829;GO:0042802;GO:0044237;GO:0009089;GO:0006553;GO:0008150;GO:0016628;GO:0005575;GO:…
OG0001426	35	No	1	No	GH13_26	J	GO:0006418;GO:0006725;GO:0043038;GO:0006082;GO:0016874;GO:0043604;GO:0046483;GO:0044281;GO:1901576;GO:0004812;GO:0006412;GO:0003674;GO:0019752;GO:0044249;GO:0044424;GO:0004823;GO:0071704;GO:0043170;GO:0044444;GO:0005737;GO:0006520;GO:0016875;GO:1901566;GO:0019538;GO:0006807;GO:0044271;GO:0140101;GO:0005623;GO:0005829;GO:0044237;GO:0034645;GO:0034660;GO:0010467;GO:1901360;GO:0006399;GO:0140098;GO:…
OG0001427	35	No	1	Yes		M	GO:0016043;GO:0030312;GO:0044085;GO:1901264;GO:0008289;GO:0071840;GO:0022607;GO:0003674;GO:0071944;GO:0071709;GO:0043163;GO:0031975;GO:0051179;GO:0009279;GO:0019867;GO:0030313;GO:0097367;GO:0044462;GO:0005623;GO:0005488;GO:0051234;GO:0061024;GO:0016020;GO:0045229;GO:0010876;GO:0015920;GO:0008150;GO:0043165;GO:0005575;GO:0044091;GO:0044464;GO:0033036;GO:0001530;GO:0006810;GO:0071702;GO:0009987;GO:…
OG0001428	35	Yes	3	No		L	GO:0006261;GO:0006725;GO:0042575;GO:0046483;GO:1901576;GO:0009360;GO:1902494;GO:1990234;GO:0044249;GO:0044424;GO:0032991;GO:0071704;GO:0043170;GO:0006807;GO:0005623;GO:0044237;GO:0034645;GO:0061695;GO:1901360;GO:0006260;GO:0034641;GO:0008150;GO:0006259;GO:0005575;GO:0044464;GO:0006139;GO:0009058;GO:0009059;GO:0009987;GO:0090304;GO:0005622;GO:0044260;GO:0008152;GO:0044238
OG0001429	35	No	1	No		S	GO:0019159;GO:0003824;GO:0003674;GO:0016787;GO:0016811;GO:0016810
OG0001430	35	No	0	No		K
OG0001431	35	No	1	No		J	GO:0022613;GO:0022618;GO:0000154;GO:0006725;GO:0043933;GO:0009451;GO:0016043;GO:0046483;GO:0003690;GO:0071826;GO:0044085;GO:0070475;GO:0008649;GO:0003729;GO:0042255;GO:0071840;GO:0043412;GO:0003674;GO:0022607;GO:0043414;GO:0032259;GO:0044424;GO:0008170;GO:0000179;GO:0031167;GO:0071704;GO:0043170;GO:0044444;GO:0005737;GO:0006396;GO:0001510;GO:0006996;GO:0006807;GO:0003723;GO:0005623;GO:0005488;GO:…
OG0001432	35	No	0	Yes		M;O	GO:0016043;GO:0044085;GO:0050821;GO:0000413;GO:0005515;GO:0071840;GO:0140096;GO:0043412;GO:0003674;GO:0022607;GO:0006457;GO:0043163;GO:0071709;GO:0016853;GO:0016859;GO:0031647;GO:0031975;GO:0043170;GO:0065007;GO:0071704;GO:0036211;GO:0030313;GO:0019538;GO:0006807;GO:0042277;GO:0018208;GO:0060274;GO:0005623;GO:0005488;GO:0051704;GO:0044237;GO:0051084;GO:0061024;GO:0065008;GO:0003755;GO:0042597;GO:…
OG0001433	35	No	0	No		S	GO:0006082;GO:0005975;GO:0016310;GO:0008144;GO:0044281;GO:0006040;GO:0035639;GO:0017076;GO:0032553;GO:0003674;GO:0000270;GO:0043167;GO:0006793;GO:0019752;GO:0071704;GO:0043170;GO:0016301;GO:0043168;GO:0043436;GO:0097159;GO:0006807;GO:0097367;GO:0009254;GO:0005488;GO:0019200;GO:0036094;GO:0044237;GO:0046835;GO:0030203;GO:1901363;GO:0016740;GO:0006796;GO:0000166;GO:0008150;GO:1901135;GO:0044238;GO:…
OG0001434	35	No	0	Yes		V;M	GO:0005575;GO:0071944;GO:0044464;GO:0016020;GO:0042221;GO:0050896;GO:0005886;GO:0008150;GO:0046677;GO:0005623
OG0001435	35	No	1	No		F	GO:0018130;GO:0006725;GO:0006207;GO:0046483;GO:0072527;GO:0009117;GO:0044281;GO:0009218;GO:1901576;GO:0009220;GO:0034654;GO:0019438;GO:0090407;GO:1901293;GO:0003674;GO:0006221;GO:0046390;GO:0006793;GO:0044249;GO:0006753;GO:0071704;GO:0009165;GO:0046112;GO:1901566;GO:0009112;GO:0019693;GO:0006807;GO:0044271;GO:0004590;GO:1901137;GO:1901362;GO:0044237;GO:1901360;GO:0006796;GO:0009259;GO:0016831;GO:…
OG0001436	35	No	0	No		F	GO:0006950;GO:0006974;GO:0004018;GO:0003674;GO:0016840;GO:0016842;GO:0044424;GO:0044444;GO:0005737;GO:0050896;GO:0005623;GO:0005829;GO:0051716;GO:0008150;GO:0033554;GO:0016829;GO:0005575;GO:0044464;GO:0003824;GO:0009987;GO:0005622
OG0001437	35	Yes	2	No		O	GO:0005829;GO:0005575;GO:0044424;GO:0044464;GO:0044444;GO:0005737;GO:0005622;GO:0005623
OG0001438	35	No	0	No		J	GO:0006418;GO:0006725;GO:0043038;GO:0006082;GO:0016874;GO:0043604;GO:0046483;GO:0044281;GO:1901576;GO:0004812;GO:0006412;GO:0003674;GO:0071944;GO:0019752;GO:0044249;GO:0044424;GO:0071704;GO:0043170;GO:0044444;GO:0005737;GO:0006520;GO:0016875;GO:1901566;GO:0019538;GO:0006807;GO:0044271;GO:0140101;GO:0040007;GO:0005623;GO:0005829;GO:0044237;GO:0034645;GO:0034660;GO:0010467;GO:0004814;GO:1901360;GO:…
OG0001439	35	No	0	No	CBM50	D
OG0001440	35	No	1	Yes		S	GO:0017089;GO:0030312;GO:1901264;GO:0005515;GO:0003674;GO:0071944;GO:0031975;GO:0051179;GO:0009279;GO:0019867;GO:0030313;GO:0044462;GO:0005623;GO:0005488;GO:0042802;GO:0051234;GO:0005215;GO:0016020;GO:0042597;GO:0010876;GO:0015920;GO:0008150;GO:0005575;GO:0044464;GO:0033036;GO:0030288;GO:0006810;GO:0071702;GO:0046836;GO:0006869
OG0001441	35	No	1	No		L	GO:0022613;GO:0000154;GO:0006400;GO:0006725;GO:0009451;GO:0046483;GO:0044085;GO:0070475;GO:0008649;GO:0071840;GO:0043412;GO:0003674;GO:0016435;GO:0030488;GO:0043414;GO:0032259;GO:0044424;GO:0008170;GO:0031167;GO:0071704;GO:0043170;GO:0044444;GO:0005737;GO:0006396;GO:0001510;GO:0006807;GO:0140101;GO:0008990;GO:0008175;GO:0005623;GO:0005829;GO:0044237;GO:0034660;GO:0010467;GO:0008168;GO:1901360;GO:…
OG0001442	35	No	1	No		J	GO:0022613;GO:0000154;GO:0006725;GO:0009451;GO:0016436;GO:0046483;GO:0044085;GO:0070042;GO:0070475;GO:0008649;GO:0071840;GO:0043412;GO:0003674;GO:0043414;GO:0032259;GO:0008170;GO:0031167;GO:0071704;GO:0043170;GO:0006396;GO:0001510;GO:0006807;GO:0044237;GO:0034660;GO:0010467;GO:0008168;GO:1901360;GO:0016740;GO:0016741;GO:0140098;GO:0006364;GO:0008150;GO:0008173;GO:0034641;GO:0016070;GO:0034470;GO:…
OG0001443	35	No	1	No		J	GO:0006400;GO:0006725;GO:0009451;GO:0046483;GO:0004808;GO:0043412;GO:0003674;GO:0030488;GO:0043414;GO:0032259;GO:0044424;GO:0071704;GO:0043170;GO:0016782;GO:0005737;GO:0044444;GO:0006396;GO:0001510;GO:0006807;GO:0140101;GO:0008175;GO:0005623;GO:0002097;GO:0005829;GO:0044237;GO:0034660;GO:0010467;GO:0008168;GO:1901360;GO:0002098;GO:0016740;GO:0016741;GO:0006399;GO:0140098;GO:0008150;GO:0008173;GO:…
OG0001444	35	No	1	No		G;P;U
OG0001445	35	No	0	No		S;J	GO:0022613;GO:0000154;GO:0006725;GO:0009451;GO:0046483;GO:0044085;GO:0070475;GO:0008649;GO:0071840;GO:0043412;GO:0003674;GO:0008988;GO:0043414;GO:0032259;GO:0044424;GO:0008170;GO:0031167;GO:0071704;GO:0043170;GO:0044444;GO:0005737;GO:0006396;GO:0001510;GO:0006807;GO:0005623;GO:0005829;GO:0044237;GO:0034660;GO:0010467;GO:0008168;GO:1901360;GO:0016740;GO:0016741;GO:0016433;GO:0140098;GO:0006364;GO:…
OG0001446	35	No	1	No		P
OG0001447	35	No	0	No		H;F	GO:0071840;GO:1902531;GO:0019626;GO:0009636;GO:0061008;GO:0046394;GO:0006807;GO:0031668;GO:0046034;GO:0046916;GO:0009141;GO:0016831;GO:0050794;GO:0043434;GO:1901135;GO:0006734;GO:0044703;GO:0035690;GO:0071548;GO:0098771;GO:0009058;GO:0016053;GO:0050801;GO:1901699;GO:0009267;GO:0048522;GO:0009792;GO:0048518;GO:0043687;GO:0070013;GO:0072071;GO:0016301;GO:0044242;GO:0048878;GO:0048477;GO:0075136;GO:…
OG0001448	35	No	0	No		S
OG0001449	35	No	1	No		F	GO:0018130;GO:0006400;GO:0006725;GO:0009451;GO:0046483;GO:0008479;GO:0044281;GO:1901576;GO:0034654;GO:0019438;GO:0009119;GO:0043412;GO:0003674;GO:0043167;GO:0046116;GO:0044249;GO:0044424;GO:1901659;GO:0071704;GO:0043170;GO:0044444;GO:0005737;GO:0042455;GO:0046872;GO:1901566;GO:0006396;GO:0043169;GO:0006807;GO:0044271;GO:0008616;GO:0044283;GO:0046914;GO:0008270;GO:0140101;GO:0005623;GO:0005488;GO:…
OG0001450	35	Yes	2	No		H;J	GO:0018130;GO:0006400;GO:0006725;GO:0009451;GO:0046483;GO:0044281;GO:1901576;GO:0009314;GO:0034654;GO:0019438;GO:0051075;GO:0009119;GO:0043412;GO:0003674;GO:0046116;GO:0044249;GO:0044424;GO:0016853;GO:1901659;GO:0071704;GO:0043170;GO:0044444;GO:0005737;GO:0042455;GO:1901566;GO:0050896;GO:0006396;GO:0006807;GO:0044271;GO:0008616;GO:0044283;GO:0140101;GO:0005623;GO:1901137;GO:0002097;GO:0005829;GO:…
OG0001451	35	No	0	No		L	GO:0032508;GO:0003678;GO:0006725;GO:0016043;GO:0004386;GO:0046483;GO:0070035;GO:0071840;GO:0016787;GO:0051276;GO:0009314;GO:0010501;GO:1902494;GO:0071103;GO:0003674;GO:0048476;GO:0071944;GO:0032392;GO:0044424;GO:0033202;GO:0032991;GO:0017111;GO:0043170;GO:0008186;GO:0005737;GO:0044444;GO:0071704;GO:0050896;GO:0006996;GO:0006807;GO:0009379;GO:0005623;GO:0005829;GO:0044237;GO:0004003;GO:1901360;GO:…
OG0001452	35	No	1	No		H	GO:0009110;GO:0006082;GO:0016874;GO:0043604;GO:0044281;GO:1901576;GO:0016881;GO:0005515;GO:0006573;GO:1901605;GO:0006575;GO:0003674;GO:0015940;GO:0006732;GO:0019752;GO:0044249;GO:0044424;GO:0071704;GO:0044444;GO:0005737;GO:0006520;GO:1901566;GO:0046394;GO:0006807;GO:0044271;GO:0072330;GO:0044283;GO:0009081;GO:0005623;GO:0005488;GO:0005829;GO:0042802;GO:0006766;GO:0044237;GO:0016879;GO:0015939;GO:…
OG0001453	35	No	0	No		K
OG0001454	35	No	0	No	GH1	J	GO:0043933;GO:0006415;GO:0016043;GO:0043604;GO:1901576;GO:0008135;GO:0003747;GO:0016787;GO:0006412;GO:0017076;GO:0022411;GO:0032553;GO:0071840;GO:0003674;GO:0032549;GO:0032561;GO:0032984;GO:0043167;GO:0044249;GO:0001882;GO:0044424;GO:0017111;GO:0019001;GO:0043170;GO:0005737;GO:0043624;GO:0044444;GO:0071704;GO:0043168;GO:0016150;GO:1901566;GO:0019538;GO:0006807;GO:0044271;GO:0003723;GO:0097367;GO:…
OG0001455	35	No	0	No		H	GO:0016765;GO:0044281;GO:1901576;GO:0003674;GO:0071944;GO:0006732;GO:0044249;GO:0042181;GO:0006743;GO:0071704;GO:0004659;GO:0005623;GO:0044237;GO:0016020;GO:0016740;GO:0042180;GO:0005886;GO:0008412;GO:0009108;GO:0008150;GO:0002094;GO:0005575;GO:0006733;GO:0044464;GO:0051188;GO:0051186;GO:1901661;GO:0009058;GO:0003824;GO:0009987;GO:0008152;GO:0006744;GO:0044283;GO:1901663
OG0001456	35	No	0	No		S
OG0001457	35	No	0	No		O	GO:0010468;GO:0006541;GO:0010557;GO:0006082;GO:0031325;GO:0045935;GO:0043412;GO:0019752;GO:0031667;GO:0043170;GO:1901566;GO:0007584;GO:0009719;GO:0046394;GO:0009891;GO:0006807;GO:0031668;GO:0016740;GO:0050794;GO:0071417;GO:0009889;GO:0016772;GO:0019222;GO:0009058;GO:0016053;GO:1901564;GO:1901699;GO:0048522;GO:0048518;GO:0044281;GO:1901607;GO:0003674;GO:0006542;GO:0010033;GO:0016779;GO:0010628;GO:…
OG0001458	35	Yes	2	No		O
OG0001459	35	No	1	No		S	GO:0005829;GO:0005575;GO:0006950;GO:1901700;GO:0044424;GO:0044464;GO:0006979;GO:0005737;GO:0044444;GO:0042221;GO:0050896;GO:0005622;GO:0008150;GO:0033194;GO:0005623
OG0001460	35	No	0	No		I
OG0001461	35	No	1	No		C;O
OG0001462	35	No	1	No		S	GO:0071944;GO:0005575;GO:0044464;GO:0016020;GO:0005886;GO:0005623
OG0001463	35	No	0	Yes	GH103	M
OG0001464	35	No	0	No		S	GO:0071944;GO:0005575;GO:0044464;GO:0016020;GO:0005886;GO:0005623
OG0001465	35	No	0	No		L	GO:0006261;GO:0006950;GO:0006725;GO:0042575;GO:0046483;GO:0006974;GO:1901576;GO:0016787;GO:0004527;GO:0009360;GO:1902494;GO:0044776;GO:0090305;GO:1990234;GO:0003674;GO:0045005;GO:0044249;GO:0044424;GO:0032991;GO:0071704;GO:0008408;GO:0043170;GO:0005737;GO:0044444;GO:0050896;GO:0006807;GO:0005623;GO:0005829;GO:0044237;GO:0034645;GO:0051716;GO:0061695;GO:0016788;GO:1901360;GO:0006260;GO:0004518;GO:…
OG0001466	35	No	0	No		H	GO:0018130;GO:0048037;GO:0006725;GO:0006082;GO:0046483;GO:0043604;GO:0044281;GO:0016491;GO:1901576;GO:0016646;GO:0055114;GO:0019438;GO:0006760;GO:0070401;GO:0006575;GO:0003674;GO:0043167;GO:0006732;GO:0019752;GO:0044249;GO:0046654;GO:0071704;GO:1901566;GO:0043168;GO:0097159;GO:0046394;GO:0046653;GO:0006807;GO:0042559;GO:0044271;GO:0044283;GO:0050661;GO:0005488;GO:0036094;GO:0044237;GO:1901362;GO:…
OG0001467	35	No	0	No		F;J	GO:0010468;GO:2000765;GO:0006950;GO:0006400;GO:0006725;GO:0009451;GO:0016765;GO:0046483;GO:0080090;GO:1990497;GO:0034605;GO:0043412;GO:0003674;GO:2000112;GO:0052381;GO:0071704;GO:0043170;GO:0065007;GO:0050896;GO:0010608;GO:0006396;GO:0006807;GO:0140101;GO:0040007;GO:0031326;GO:0060255;GO:0044237;GO:0009266;GO:0051171;GO:0051716;GO:0034660;GO:0010467;GO:1901360;GO:0043555;GO:0016740;GO:0051246;GO:…
OG0001468	35	No	0	No		S
OG0001469	35	No	1	Yes	CBM50	M	GO:0061783;GO:0022414;GO:0016787;GO:0016810;GO:0003674;GO:0031975;GO:0008745;GO:0000910;GO:0030313;GO:0005623;GO:0019954;GO:0042597;GO:0000003;GO:0008150;GO:0022402;GO:0016811;GO:0007049;GO:0032505;GO:0005575;GO:0043093;GO:0044464;GO:0030288;GO:0003824;GO:0051301;GO:0009987
OG0001470	35	No	0	No		D	GO:0006725;GO:0046483;GO:0015074;GO:0009314;GO:0009037;GO:0003674;GO:0048476;GO:0044424;GO:0009009;GO:0032991;GO:0071704;GO:0043170;GO:0050896;GO:0006310;GO:0006807;GO:0006276;GO:0005623;GO:0044237;GO:0008907;GO:1901360;GO:0071139;GO:0008150;GO:0006259;GO:0000150;GO:0034641;GO:0005575;GO:0044464;GO:0006139;GO:0009628;GO:0003824;GO:0009987;GO:0140097;GO:0090304;GO:0005622;GO:0044260;GO:0008152;GO:…
OG0001471	35	No	0	No		E;S
OG0001472	35	No	0	No	CBM50	S	GO:0061783;GO:0031226;GO:0031224;GO:0008933;GO:0003674;GO:0044425;GO:0000270;GO:0071944;GO:0031975;GO:0071704;GO:0043170;GO:0030313;GO:0006807;GO:0016021;GO:0005623;GO:0008932;GO:0030203;GO:0016757;GO:0016020;GO:0016740;GO:0042597;GO:0005886;GO:0008150;GO:1901135;GO:0005575;GO:0005887;GO:0044459;GO:0044464;GO:0030288;GO:0003824;GO:1901564;GO:0008152;GO:0006022
OG0001473	35	No	1	No		F	GO:0009189;GO:0006725;GO:0009212;GO:0009041;GO:0072527;GO:0046385;GO:0034654;GO:0019438;GO:0046075;GO:0009132;GO:0009394;GO:0044424;GO:0006753;GO:0009186;GO:1901566;GO:0006807;GO:0009139;GO:0005623;GO:0009141;GO:0016740;GO:0009133;GO:1901135;GO:0016772;GO:0019692;GO:0009058;GO:1901564;GO:0016776;GO:0006227;GO:0009197;GO:0072528;GO:0018130;GO:0009147;GO:0044281;GO:0009202;GO:1901293;GO:0090407;GO:…
OG0001474	35	No	0	No		L	GO:0006261;GO:0006725;GO:0042575;GO:0046483;GO:1901576;GO:0009360;GO:1902494;GO:1990234;GO:0044249;GO:0044424;GO:0032991;GO:0071704;GO:0043170;GO:0006807;GO:0005623;GO:0044237;GO:0034645;GO:0061695;GO:1901360;GO:0006260;GO:0034641;GO:0008150;GO:0006259;GO:0005575;GO:0044464;GO:0006139;GO:0009058;GO:0009059;GO:0009987;GO:0090304;GO:0005622;GO:0044260;GO:0008152;GO:0044238
OG0001475	35	No	0	No		L	GO:0044270;GO:0006725;GO:0046483;GO:0034655;GO:0016787;GO:0044265;GO:0090305;GO:0003674;GO:0044424;GO:0071704;GO:0043170;GO:0044444;GO:0005737;GO:0006807;GO:0004536;GO:0006308;GO:0005623;GO:0005829;GO:0044237;GO:0016788;GO:1901360;GO:0009056;GO:0004518;GO:0006259;GO:0008150;GO:0034641;GO:1901361;GO:0019439;GO:0005575;GO:0044464;GO:0006139;GO:0046700;GO:0003824;GO:0009057;GO:0009987;GO:0140097;GO:…
OG0001476	35	No	0	No		J	GO:0043604;GO:0006414;GO:0008135;GO:1901576;GO:0006412;GO:0003674;GO:0044249;GO:0044424;GO:0071704;GO:0043170;GO:0005737;GO:1901566;GO:0019538;GO:0006807;GO:0044271;GO:0003723;GO:0005623;GO:0005488;GO:0044237;GO:0034645;GO:0010467;GO:0003746;GO:1901363;GO:0008150;GO:0034641;GO:0003676;GO:0006518;GO:0005575;GO:0044464;GO:0043043;GO:0043603;GO:0009058;GO:0044267;GO:0009059;GO:0009987;GO:1901564;GO:…
OG0001477	35	No	1	No		L	GO:0009605;GO:0006950;GO:0006725;GO:0046483;GO:0006974;GO:0030312;GO:0009991;GO:0005618;GO:0004519;GO:0016787;GO:0009314;GO:1902494;GO:0090305;GO:0003674;GO:0071944;GO:0044424;GO:0032991;GO:0071704;GO:0043170;GO:0005737;GO:0004520;GO:0050896;GO:0006807;GO:0031668;GO:0004536;GO:0040007;GO:0071496;GO:0005623;GO:0044237;GO:0051716;GO:0016788;GO:1901360;GO:0016020;GO:0005886;GO:0004518;GO:0006259;GO:…
OG0001478	35	No	0	No		I
OG0001479	35	No	0	No		O	GO:0031226;GO:0005515;GO:0031224;GO:0003674;GO:0044425;GO:0071944;GO:0006457;GO:0071575;GO:0031233;GO:0016021;GO:0005623;GO:0042802;GO:0005488;GO:0009897;GO:0016020;GO:0005886;GO:0008150;GO:0005575;GO:0005887;GO:0009986;GO:0044459;GO:0044464;GO:0009987;GO:0061077;GO:0098552
OG0001480	35	No	0	No		E	GO:0048037;GO:0006725;GO:0051213;GO:0006082;GO:0051260;GO:0071840;GO:0072524;GO:0034654;GO:0019438;GO:0022607;GO:0070189;GO:0051262;GO:0006732;GO:0019752;GO:0006753;GO:0009063;GO:0046395;GO:1901566;GO:0046394;GO:0006807;GO:0042537;GO:0016702;GO:0042430;GO:0009259;GO:0006790;GO:0006084;GO:1901135;GO:0019363;GO:0051188;GO:0042436;GO:0051186;GO:0009058;GO:0016053;GO:1901564;GO:0072521;GO:0018130;GO:…
OG0001481	35	No	0	No		K
OG0001482	35	No	0	No		J	GO:0022618;GO:0071840;GO:0022626;GO:0022607;GO:0044424;GO:0043170;GO:0044444;GO:1901566;GO:0006807;GO:0003723;GO:0005623;GO:0015935;GO:0010467;GO:0042979;GO:0042254;GO:0009058;GO:1901564;GO:0022613;GO:0006412;GO:0003674;GO:0022627;GO:0006996;GO:0070181;GO:0044092;GO:0044237;GO:0034622;GO:0019843;GO:0043228;GO:0043086;GO:0043043;GO:0009987;GO:0043232;GO:0043933;GO:0016043;GO:0043604;GO:0044085;GO:…
OG0001483	35	No	0	No		S;U	GO:0031226;GO:0016043;GO:0015647;GO:0015836;GO:0044085;GO:1901264;GO:1901576;GO:0044036;GO:0031224;GO:0071840;GO:0003674;GO:0022884;GO:0000270;GO:0044425;GO:0071944;GO:0044249;GO:0042546;GO:0071704;GO:0043170;GO:0051179;GO:0065007;GO:1901566;GO:0006024;GO:0034203;GO:0034204;GO:0006023;GO:0006807;GO:0015648;GO:0016021;GO:0005623;GO:1901137;GO:0044237;GO:0034645;GO:0051234;GO:0030203;GO:0061024;GO:…
OG0001484	35	Yes	2	No		L	GO:0006261;GO:0006725;GO:0009890;GO:0043167;GO:0044424;GO:0031327;GO:0043170;GO:0044444;GO:0051053;GO:0006807;GO:0005623;GO:0016020;GO:0050794;GO:0045934;GO:1901265;GO:0032559;GO:0009889;GO:0019222;GO:0009058;GO:0043531;GO:0032553;GO:0003674;GO:0048523;GO:2000113;GO:0031326;GO:2000104;GO:0044237;GO:0051171;GO:0050789;GO:0032555;GO:0009987;GO:0010556;GO:0030554;GO:0030174;GO:0046483;GO:0010558;GO:…
OG0001485	35	Yes	2	No		H	GO:0043167;GO:0016772;GO:0046872;GO:0003824;GO:0016778;GO:0003674;GO:0016740;GO:0043169;GO:0000287;GO:0003848;GO:0005488
OG0001486	35	No	1	No		S
OG0001487	35	No	0	No		J	GO:0022618;GO:0006725;GO:0071840;GO:0022626;GO:0022607;GO:0044424;GO:0043170;GO:0044444;GO:1901566;GO:0006807;GO:0005623;GO:0015935;GO:0010467;GO:0016020;GO:0042254;GO:0009058;GO:1901564;GO:0022613;GO:0000217;GO:0004519;GO:0006412;GO:0003674;GO:0022627;GO:0006996;GO:0044237;GO:0034622;GO:0016788;GO:0005886;GO:0043228;GO:0043043;GO:0003824;GO:0009987;GO:0043232;GO:0043933;GO:0016043;GO:0046483;GO:…
OG0001488	35	No	0	No		J	GO:0022613;GO:0022618;GO:0043933;GO:0006725;GO:0016043;GO:0046483;GO:0071826;GO:0044085;GO:0071840;GO:0042255;GO:0030490;GO:0022607;GO:0044424;GO:0071704;GO:0043170;GO:0044444;GO:0005737;GO:0006396;GO:0006996;GO:0006807;GO:0040007;GO:0005623;GO:0005829;GO:0044237;GO:0034622;GO:0034660;GO:0010467;GO:1901360;GO:0065003;GO:0006364;GO:0008150;GO:0034641;GO:0042274;GO:0016070;GO:0000028;GO:0070925;GO:…
OG0001489	35	No	0	No		J	GO:0006400;GO:0006725;GO:0009451;GO:0046483;GO:0009019;GO:0005515;GO:0043412;GO:0003674;GO:0030488;GO:0043167;GO:0043414;GO:0032259;GO:0044424;GO:0050518;GO:0071704;GO:0043170;GO:0044444;GO:0005737;GO:0016779;GO:0046872;GO:0006396;GO:0001510;GO:0043169;GO:0006807;GO:0000287;GO:0140101;GO:0040007;GO:0008175;GO:0005623;GO:0005488;GO:0005829;GO:0042802;GO:0044237;GO:0034660;GO:0010467;GO:0008168;GO:…
OG0001490	35	No	0	No		J	GO:0022618;GO:0070180;GO:0071840;GO:0022626;GO:0022607;GO:0044424;GO:0043170;GO:0044444;GO:1901566;GO:0006807;GO:0003723;GO:0005623;GO:0010467;GO:0016020;GO:0042254;GO:0009058;GO:1901564;GO:0022613;GO:0006412;GO:0003674;GO:0006996;GO:0044237;GO:0034622;GO:0019843;GO:0005886;GO:0043228;GO:0043043;GO:0009987;GO:0043232;GO:0043933;GO:0016043;GO:0043604;GO:0044085;GO:0043229;GO:0042255;GO:0005840;GO:…
OG0001491	35	No	0	No		L
OG0001492	35	No	0	Yes		S
OG0001493	35	No	1	No		J	GO:0006418;GO:0006428;GO:0006725;GO:0043038;GO:0006082;GO:0016874;GO:0043604;GO:0046483;GO:0044281;GO:1901576;GO:0004812;GO:0006412;GO:0003674;GO:0043167;GO:0019752;GO:0044249;GO:0044424;GO:0071704;GO:0043170;GO:0044444;GO:0005737;GO:0006520;GO:0016875;GO:0046872;GO:1901566;GO:0043169;GO:0019538;GO:0006807;GO:0044271;GO:0140101;GO:0046914;GO:0008270;GO:0005623;GO:0005488;GO:0005829;GO:0044237;GO:…
OG0001494	35	No	1	No		H	GO:0044237;GO:0006793;GO:0070566;GO:0016772;GO:0016310;GO:0008531;GO:0003919;GO:0016301;GO:0003824;GO:0016779;GO:0009987;GO:0006796;GO:0016740;GO:0016773;GO:0008152;GO:0008150;GO:0003674
OG0001495	35	No	0	No		S	GO:0006950;GO:0006974;GO:0008144;GO:0035639;GO:0017076;GO:0032553;GO:0003674;GO:0032549;GO:0032561;GO:0043167;GO:0044424;GO:0001882;GO:0019001;GO:0044444;GO:0005737;GO:0050896;GO:0043168;GO:0097367;GO:0005525;GO:0003723;GO:0005623;GO:0005488;GO:0005829;GO:0036094;GO:0051716;GO:1901363;GO:0001883;GO:0000166;GO:0008150;GO:0003676;GO:0033554;GO:1901265;GO:0005575;GO:0000049;GO:0032559;GO:0044464;GO:…
OG0001496	35	No	0	No		M
OG0001497	35	No	0	No		S
OG0001498	35	No	0	No	GH13_30	L	GO:0018130;GO:0006725;GO:0042575;GO:0046483;GO:0071897;GO:1901576;GO:0034654;GO:0009360;GO:0019438;GO:1902494;GO:0044776;GO:1990234;GO:0003674;GO:0044249;GO:0044424;GO:0032991;GO:0071704;GO:0043170;GO:0044444;GO:0005737;GO:0016779;GO:0006807;GO:0044271;GO:0005623;GO:0003887;GO:0005829;GO:0044237;GO:1901362;GO:0034645;GO:0061695;GO:0034061;GO:1901360;GO:0006260;GO:0016740;GO:0008150;GO:0006259;GO:…
OG0001499	35	No	1	No		S
OG0001500	35	No	0	No		V	GO:1901264;GO:0098796;GO:0031224;GO:0042493;GO:0071840;GO:0043492;GO:0043167;GO:0034204;GO:0016021;GO:0005623;GO:0098797;GO:0051234;GO:0016020;GO:0016462;GO:1901265;GO:0032559;GO:0033036;GO:0016817;GO:0015399;GO:0022857;GO:0015893;GO:0008289;GO:0032553;GO:1902494;GO:0022804;GO:0003674;GO:1902495;GO:0051179;GO:0042626;GO:0043190;GO:0042910;GO:1990351;GO:0015238;GO:0005215;GO:0005886;GO:0042623;GO:…
OG0001501	35	No	0	No		G	GO:0031226;GO:0005975;GO:0044255;GO:1903509;GO:0031224;GO:0003674;GO:0044425;GO:0071944;GO:0043167;GO:0005976;GO:0044424;GO:0071704;GO:0043170;GO:0044444;GO:0005737;GO:0008653;GO:0046872;GO:0043169;GO:0016021;GO:0044264;GO:0005623;GO:0005488;GO:0005829;GO:0044237;GO:0016020;GO:0005886;GO:0008150;GO:1901135;GO:0005575;GO:0005887;GO:0006629;GO:0044459;GO:0044464;GO:0009987;GO:0005622;GO:0044260;GO:…
OG0001502	35	No	0	No		K	GO:0018130;GO:0006725;GO:0046483;GO:1901576;GO:0080090;GO:0019219;GO:0034654;GO:0019438;GO:0003674;GO:0044249;GO:0044424;GO:0071704;GO:0043170;GO:0044444;GO:0005737;GO:0065007;GO:0006807;GO:0044271;GO:0031326;GO:0005623;GO:0005488;GO:0005829;GO:0044237;GO:0060255;GO:0034645;GO:0051171;GO:1901362;GO:0010467;GO:1901360;GO:1901363;GO:0003677;GO:0032774;GO:2001141;GO:0097659;GO:0050794;GO:0008150;GO:…
OG0001503	35	No	0	No		J	GO:0010468;GO:0022618;GO:0071840;GO:0009890;GO:0022626;GO:0022607;GO:0044424;GO:0031327;GO:0043170;GO:0044444;GO:0032269;GO:1901566;GO:0010608;GO:0044421;GO:0006807;GO:0003723;GO:0005623;GO:0015935;GO:0010467;GO:0034248;GO:0050794;GO:0051248;GO:0009889;GO:0019222;GO:0042254;GO:0009058;GO:1901564;GO:0032268;GO:0022613;GO:0006412;GO:0003674;GO:0048523;GO:0022627;GO:0006996;GO:2000113;GO:0031326;GO:…
OG0001504	35	No	0	No		E;F	GO:0006725;GO:0006082;GO:0034654;GO:0019438;GO:0046939;GO:0006732;GO:0019752;GO:0006753;GO:0044424;GO:0044444;GO:1901566;GO:0046394;GO:0006807;GO:0005623;GO:0010212;GO:0016740;GO:0009423;GO:0032787;GO:0051188;GO:0016772;GO:0051186;GO:0009058;GO:0016053;GO:1901564;GO:0016776;GO:0018130;GO:0046417;GO:0044281;GO:0010165;GO:0043650;GO:0006573;GO:0090407;GO:1901293;GO:0003674;GO:0015940;GO:0006793;GO:…
OG0001505	35	Yes	2	No		E	GO:0048037;GO:0009073;GO:0006725;GO:0006082;GO:0044281;GO:0016491;GO:0008652;GO:1901576;GO:0005515;GO:0055114;GO:0019438;GO:1901605;GO:1901607;GO:0003674;GO:0043167;GO:0019752;GO:0044249;GO:0006570;GO:0071704;GO:0042803;GO:0006520;GO:1901566;GO:0043168;GO:0097159;GO:0046394;GO:0047794;GO:0006807;GO:0044283;GO:0005488;GO:0036094;GO:0042802;GO:0044237;GO:0046983;GO:1901362;GO:0008977;GO:0009095;GO:…
OG0001506	35	No	0	No		E	GO:0009073;GO:0006725;GO:0006082;GO:0044281;GO:1901576;GO:0008652;GO:0016835;GO:0019438;GO:1901605;GO:0004664;GO:0017144;GO:0003674;GO:0006558;GO:1901607;GO:0019752;GO:0044249;GO:0044424;GO:0016836;GO:0016853;GO:0006570;GO:0016866;GO:0071704;GO:0005737;GO:0006520;GO:1901566;GO:0046394;GO:0006807;GO:0044283;GO:0005623;GO:1901362;GO:0044237;GO:0004106;GO:0009095;GO:1901360;GO:1902223;GO:0008150;GO:…
OG0001507	35	No	0	No		E	GO:0006082;GO:0044281;GO:1901576;GO:0008652;GO:1901605;GO:1901607;GO:0003674;GO:0019752;GO:0044249;GO:0044424;GO:0071704;GO:0005737;GO:0006520;GO:1901566;GO:0046394;GO:0006807;GO:0044283;GO:0009069;GO:0005623;GO:0016769;GO:0044237;GO:0008483;GO:0004648;GO:0016740;GO:0008150;GO:0005575;GO:0044464;GO:0006564;GO:0006563;GO:0009058;GO:0009070;GO:0003824;GO:0016053;GO:0009987;GO:1901564;GO:0005622;GO:…
OG0001508	35	No	0	No		L	GO:0018130;GO:0006725;GO:0003916;GO:0016043;GO:0046483;GO:1901576;GO:0042221;GO:0005515;GO:0016787;GO:0042493;GO:0051276;GO:0034654;GO:0071840;GO:0019438;GO:0071103;GO:0003674;GO:0006265;GO:0044249;GO:0044424;GO:0016853;GO:0017111;GO:0043170;GO:0044444;GO:0005737;GO:0071704;GO:0050896;GO:0006996;GO:0006807;GO:0044271;GO:0005623;GO:0005488;GO:0005829;GO:0042802;GO:0044237;GO:0034645;GO:1901362;GO:…
OG0001509	35	No	0	No		G;S	GO:0006950;GO:0006725;GO:0006082;GO:0046483;GO:0006974;GO:0044281;GO:0006040;GO:0016787;GO:0042578;GO:0003674;GO:0000270;GO:0006793;GO:0019752;GO:0044424;GO:0071704;GO:0043170;GO:0008967;GO:0005737;GO:0044444;GO:0050896;GO:0043436;GO:0006807;GO:0009254;GO:0005623;GO:0005829;GO:0044237;GO:0051716;GO:0016788;GO:0030203;GO:1901360;GO:0016791;GO:0006796;GO:0006259;GO:0008150;GO:0034641;GO:1901135;GO:…
OG0001510	35	No	0	Yes		M	GO:0006082;GO:0005975;GO:0044281;GO:1901576;GO:0044255;GO:1903509;GO:1901271;GO:0009312;GO:0043650;GO:0008654;GO:0090407;GO:0003674;GO:0006793;GO:0019752;GO:0044249;GO:0071704;GO:0046394;GO:0043648;GO:0036104;GO:0044283;GO:0016746;GO:1901137;GO:0009311;GO:0044237;GO:0006664;GO:0006643;GO:0009247;GO:0016740;GO:0006796;GO:0016051;GO:0008150;GO:1901135;GO:0046467;GO:0036103;GO:1901269;GO:0006629;GO:…
OG0001511	35	No	1	No		E	GO:1901565;GO:0006082;GO:0044281;GO:0006544;GO:0042133;GO:1902494;GO:1901605;GO:0042737;GO:0017144;GO:0003674;GO:0019464;GO:0019752;GO:0032259;GO:0009063;GO:0009071;GO:0032991;GO:0044424;GO:0046395;GO:0044444;GO:0005737;GO:0006520;GO:0065007;GO:0071704;GO:0006807;GO:0005623;GO:0009069;GO:0016769;GO:0044237;GO:1990204;GO:0005829;GO:0008483;GO:0044282;GO:0008168;GO:0004047;GO:0005960;GO:0065008;GO:…
OG0001512	35	No	0	No		E	GO:0048037;GO:1901565;GO:0006082;GO:0044281;GO:0006544;GO:0042133;GO:0008289;GO:0031405;GO:0033293;GO:1901605;GO:0042737;GO:0017144;GO:0003674;GO:0019464;GO:0043167;GO:0019752;GO:0044424;GO:0009063;GO:0009071;GO:0046395;GO:0005504;GO:0071704;GO:0044444;GO:0005737;GO:0006520;GO:0065007;GO:0043168;GO:0097159;GO:1901681;GO:0006807;GO:0005623;GO:0005488;GO:0005829;GO:0009069;GO:0036094;GO:0044237;GO:…
OG0001513	35	No	0	No		E	GO:0071944;GO:0005575;GO:0044464;GO:0030312;GO:0016020;GO:0005618;GO:0005886;GO:0008150;GO:0040007;GO:0005623
OG0001514	35	No	0	Yes		E	GO:0048037;GO:0009073;GO:0006725;GO:0046417;GO:0006082;GO:0044281;GO:1901576;GO:0008652;GO:0016835;GO:0005515;GO:0032553;GO:0019438;GO:0043650;GO:0003674;GO:0043167;GO:0019752;GO:0044249;GO:0044424;GO:0071704;GO:0044444;GO:0005737;GO:0006520;GO:1901566;GO:0043168;GO:0097159;GO:0046394;GO:0006807;GO:0043648;GO:0097367;GO:0044283;GO:0005623;GO:0005488;GO:0005829;GO:0036094;GO:0042802;GO:0044237;GO:…
OG0001515	35	No	0	No		S
OG0001516	35	No	0	No		S
OG0001517	35	Yes	2	No		C	GO:0042773;GO:0006725;GO:0016310;GO:0046483;GO:0009117;GO:0022900;GO:0044281;GO:0009199;GO:0016491;GO:0050136;GO:0006163;GO:0009161;GO:0009123;GO:0055114;GO:0015980;GO:0017144;GO:0003674;GO:0009205;GO:0006793;GO:0006753;GO:0071704;GO:0016651;GO:0008137;GO:0019693;GO:0006120;GO:0006807;GO:0046034;GO:0009167;GO:0009141;GO:0042775;GO:0022904;GO:0044237;GO:1901360;GO:0006796;GO:0009259;GO:0008150;GO:…
OG0001518	35	Yes	2	No		C	GO:0071944;GO:0005575;GO:0044464;GO:0016020;GO:0005886;GO:0005623
OG0001519	35	No	0	No		C	GO:0042773;GO:0006725;GO:0016310;GO:0046483;GO:0009117;GO:0022900;GO:0044281;GO:0009199;GO:0016491;GO:0045272;GO:0050136;GO:0098796;GO:0006163;GO:0009161;GO:0009123;GO:0055114;GO:1902494;GO:0015980;GO:0017144;GO:0003674;GO:0009205;GO:0044425;GO:0070469;GO:0071944;GO:0006793;GO:0045271;GO:0006753;GO:0032991;GO:0071704;GO:0016651;GO:0008137;GO:0019693;GO:0006120;GO:0006807;GO:0046034;GO:0009167;GO:…
OG0001520	35	No	1	No		C	GO:0071944;GO:0005575;GO:0044464;GO:0016020;GO:0005886;GO:0005623
OG0001521	35	No	0	No		C	GO:0042773;GO:0006725;GO:0016310;GO:0046483;GO:0009117;GO:0022900;GO:0044281;GO:0009199;GO:0016491;GO:0050136;GO:0006163;GO:0009161;GO:0009123;GO:0055114;GO:0015980;GO:0017144;GO:0003674;GO:0009205;GO:0006793;GO:0006753;GO:0071704;GO:0016651;GO:0008137;GO:0019693;GO:0006120;GO:0006807;GO:0046034;GO:0009167;GO:0009141;GO:0042775;GO:0022904;GO:0044237;GO:1901360;GO:0006796;GO:0009259;GO:0008150;GO:…
OG0001522	35	No	0	No		C	GO:0042773;GO:0006725;GO:0016310;GO:0046483;GO:0009117;GO:0022900;GO:0044281;GO:0009199;GO:0016491;GO:0050136;GO:0006163;GO:0009161;GO:0009123;GO:0055114;GO:0015980;GO:0017144;GO:0003674;GO:0009205;GO:0006793;GO:0006753;GO:0071704;GO:0016651;GO:0008137;GO:0019693;GO:0006120;GO:0006807;GO:0046034;GO:0009167;GO:0009141;GO:0042775;GO:0022904;GO:0044237;GO:1901360;GO:0006796;GO:0009259;GO:0008150;GO:…
OG0001523	35	No	1	No		C
OG0001524	35	No	0	No		C	GO:0071944;GO:0005575;GO:0044464;GO:0016020;GO:0005886;GO:0005623
OG0001525	35	No	1	No		C
OG0001526	35	No	0	No		C	GO:0042773;GO:0006725;GO:0016310;GO:0046483;GO:0009117;GO:0022900;GO:0044281;GO:0009199;GO:0016491;GO:0050136;GO:0006163;GO:0009161;GO:0009123;GO:0055114;GO:0015980;GO:0017144;GO:0003674;GO:0009205;GO:0006793;GO:0006753;GO:0071704;GO:0016651;GO:0008137;GO:0019693;GO:0006120;GO:0006807;GO:0046034;GO:0009167;GO:0009141;GO:0042775;GO:0022904;GO:0044237;GO:1901360;GO:0006796;GO:0009259;GO:0008150;GO:…
OG0001527	35	No	0	No		C	GO:0042773;GO:0006725;GO:0016310;GO:0046483;GO:0009117;GO:0022900;GO:0044281;GO:0009199;GO:0016491;GO:0050136;GO:0006163;GO:0009161;GO:0009123;GO:0055114;GO:0015980;GO:0017144;GO:0003674;GO:0009205;GO:0006793;GO:0006753;GO:0071704;GO:0016651;GO:0008137;GO:0019693;GO:0006120;GO:0006807;GO:0046034;GO:0009167;GO:0009141;GO:0042775;GO:0022904;GO:0044237;GO:1901360;GO:0006796;GO:0009259;GO:0008150;GO:…
OG0001528	35	No	0	No		C	GO:0050136;GO:0016491;GO:0098796;GO:0055114;GO:1902494;GO:0003674;GO:0044425;GO:0071944;GO:0032991;GO:0016651;GO:0008137;GO:0005623;GO:0016020;GO:0030964;GO:0005886;GO:0008150;GO:0005575;GO:0044464;GO:0016655;GO:0003824;GO:0003954;GO:0008152
OG0001529	35	No	0	No	CBM50	U	GO:0006605;GO:0015833;GO:0016043;GO:0045184;GO:0071840;GO:0006614;GO:0003674;GO:0022884;GO:0042887;GO:0071944;GO:0065002;GO:0071806;GO:0032991;GO:0051179;GO:0008565;GO:0072594;GO:0046907;GO:0072599;GO:0072657;GO:0005623;GO:0006612;GO:0006616;GO:0051234;GO:0034613;GO:0008320;GO:0051641;GO:0006613;GO:0008104;GO:0061024;GO:0005215;GO:0033365;GO:0015031;GO:0016020;GO:0090150;GO:1904680;GO:0055085;GO:…
OG0001530	35	No	0	No		G	GO:0006725;GO:0006082;GO:0009127;GO:0034655;GO:0006754;GO:0009161;GO:0072524;GO:0034654;GO:0019438;GO:0046939;GO:0009132;GO:0006732;GO:0019752;GO:0006753;GO:0044424;GO:0005996;GO:0044444;GO:0019318;GO:1901566;GO:0046394;GO:0006807;GO:0046034;GO:0005623;GO:0009141;GO:0046031;GO:0006096;GO:0009185;GO:0009259;GO:1901135;GO:0019363;GO:0032787;GO:0051188;GO:0051186;GO:0009058;GO:0016053;GO:0009144;GO:…
OG0001531	35	No	0	No	GH13	J	GO:0010468;GO:0035438;GO:0006725;GO:0090503;GO:0034655;GO:0016896;GO:0032561;GO:0043167;GO:0044424;GO:0043170;GO:0044444;GO:0006807;GO:0003723;GO:0005623;GO:0009266;GO:0016020;GO:0016740;GO:0016070;GO:0090501;GO:1901265;GO:0016772;GO:0019222;GO:0032553;GO:0003674;GO:0000175;GO:0016779;GO:0044237;GO:0016788;GO:0005886;GO:0010629;GO:0019439;GO:0050789;GO:0046700;GO:0003824;GO:0032555;GO:0009987;GO:…
OG0001532	35	No	1	No		J	GO:0022618;GO:0006725;GO:0071840;GO:0022626;GO:0022607;GO:0044424;GO:0043170;GO:0044444;GO:1901566;GO:0006807;GO:0003723;GO:0031124;GO:0005623;GO:0015935;GO:0010467;GO:0016020;GO:0016070;GO:0042254;GO:0009058;GO:1901564;GO:0022613;GO:0006412;GO:0003674;GO:0022627;GO:0006996;GO:0044237;GO:0034622;GO:0019843;GO:0005886;GO:0043228;GO:0043043;GO:0009987;GO:0043232;GO:0006378;GO:0043933;GO:0016043;GO:…
OG0001533	35	No	0	No		C
OG0001534	35	No	0	No		O	GO:0071840;GO:0022607;GO:0043167;GO:0006457;GO:0044424;GO:0043170;GO:0044444;GO:0006807;GO:0005623;GO:0009266;GO:0010467;GO:0140110;GO:0050794;GO:0016462;GO:1901265;GO:0032559;GO:0009889;GO:0019222;GO:0016817;GO:0051087;GO:1901564;GO:0043531;GO:0032553;GO:1902494;GO:0003674;GO:0046872;GO:0010033;GO:0097428;GO:0044183;GO:0043169;GO:0046914;GO:0031326;GO:0051171;GO:0070417;GO:2001141;GO:0071310;GO:…
OG0001535	35	No	0	No		O	GO:1902494;GO:1990234;GO:1990230;GO:0006457;GO:0044424;GO:0032991;GO:0071704;GO:0043170;GO:0044444;GO:0005737;GO:0097428;GO:0019538;GO:0006807;GO:0005623;GO:0005829;GO:0010467;GO:0044445;GO:0008150;GO:0005575;GO:0044464;GO:0009987;GO:1901564;GO:0051604;GO:0005622;GO:0008152;GO:0044238
OG0001536	35	No	1	No		S	GO:0048037;GO:0016226;GO:0016043;GO:0044085;GO:0071840;GO:0016530;GO:0031163;GO:0034986;GO:0003674;GO:0022607;GO:0043167;GO:0044424;GO:0071704;GO:0043170;GO:0044444;GO:0005737;GO:0046872;GO:0097428;GO:0051540;GO:0043169;GO:0019538;GO:0006807;GO:0046914;GO:0005623;GO:0005488;GO:0005829;GO:0044237;GO:0051537;GO:0140104;GO:0051536;GO:0010467;GO:0006790;GO:0008198;GO:0008150;GO:0005575;GO:0044464;GO:…
OG0001537	35	No	1	No		C	GO:0048037;GO:0016226;GO:0016043;GO:0055076;GO:0044085;GO:0042592;GO:0005515;GO:0071840;GO:0019725;GO:0031163;GO:0003674;GO:0022607;GO:0043167;GO:0036455;GO:0044424;GO:0071704;GO:0043170;GO:0016782;GO:0005737;GO:0006875;GO:0044444;GO:0046872;GO:0065007;GO:0097428;GO:0051540;GO:0043169;GO:0019538;GO:0006807;GO:0055080;GO:0006879;GO:0046914;GO:0048878;GO:0005623;GO:0005488;GO:0005829;GO:0042802;GO:…
OG0001538	35	No	1	No		L	GO:0005515;GO:0009314;GO:1902494;GO:0003674;GO:0044424;GO:0032991;GO:0005737;GO:0050896;GO:0005623;GO:0042802;GO:0005488;GO:0008150;GO:1905348;GO:0005575;GO:0009380;GO:1990391;GO:0044464;GO:0009628;GO:1905347;GO:0005622
OG0001539	35	No	1	No		I
OG0001540	35	No	1	No		C	GO:0016491;GO:0003824;GO:0016651;GO:0055114;GO:0008152;GO:0008150;GO:0003674
OG0001541	35	No	0	No		D	GO:0043933;GO:0022414;GO:0016043;GO:0000281;GO:0044085;GO:1903047;GO:0005515;GO:0071840;GO:0003674;GO:0022607;GO:0044424;GO:0044444;GO:0005737;GO:0000910;GO:0006996;GO:0005623;GO:0005488;GO:0005829;GO:0007010;GO:0030428;GO:0034622;GO:0042802;GO:0090529;GO:0000917;GO:0032153;GO:0065003;GO:0019954;GO:0032506;GO:0031106;GO:0000003;GO:0000278;GO:0008150;GO:0000921;GO:0070925;GO:0022402;GO:0007049;GO:…
OG0001542	35	No	0	No		S	GO:0005829;GO:0005575;GO:0044424;GO:0044464;GO:0044444;GO:0005737;GO:0005622;GO:0005623
OG0001543	35	No	0	No		J	GO:0022613;GO:0022618;GO:0043226;GO:0043933;GO:0016043;GO:0043604;GO:0071826;GO:0044085;GO:1901576;GO:0071840;GO:0006412;GO:0042255;GO:0043229;GO:0022626;GO:0044446;GO:0005840;GO:0003674;GO:0022607;GO:0005198;GO:0022627;GO:0044249;GO:0044424;GO:0032991;GO:0071704;GO:0043170;GO:0044444;GO:0005737;GO:1901566;GO:1990904;GO:0006996;GO:0019538;GO:0006807;GO:0044271;GO:0005623;GO:0005829;GO:0044237;GO:…
OG0001544	35	No	0	No		S
OG0001545	35	No	0	No		S
OG0001546	35	No	1	No		H	GO:0018130;GO:0006725;GO:0046483;GO:0009117;GO:0032324;GO:0044281;GO:0009199;GO:1901576;GO:0006163;GO:0005515;GO:0046128;GO:0090407;GO:0009119;GO:0003674;GO:0009205;GO:0006732;GO:0006793;GO:0006753;GO:0042278;GO:0044249;GO:0044424;GO:0070566;GO:0043170;GO:0044444;GO:0005737;GO:0016779;GO:0071704;GO:1901566;GO:0019693;GO:0019538;GO:0006807;GO:0005623;GO:0005488;GO:0005829;GO:0009141;GO:0042802;GO:…
OG0001547	35	No	1	No		J	GO:0006400;GO:0006725;GO:0009451;GO:0046483;GO:0052666;GO:0043412;GO:0003674;GO:0030488;GO:0043414;GO:0032259;GO:0044424;GO:0071704;GO:0043170;GO:0044444;GO:0005737;GO:0006396;GO:0001510;GO:0006807;GO:0140101;GO:0008175;GO:0005623;GO:0005829;GO:0044237;GO:0034660;GO:0010467;GO:0008168;GO:1901360;GO:0016740;GO:0016741;GO:0006399;GO:0140098;GO:0008150;GO:0002128;GO:0008173;GO:0016070;GO:0034641;GO:…
OG0001548	35	No	0	No		L	GO:0006950;GO:0006725;GO:0046483;GO:0003690;GO:0006974;GO:0030983;GO:0032300;GO:0016787;GO:0003674;GO:0044424;GO:0032991;GO:0017111;GO:0043170;GO:0071704;GO:0050896;GO:0006807;GO:0005623;GO:0005488;GO:0044237;GO:0051716;GO:0003684;GO:1901360;GO:1901363;GO:0008094;GO:0003677;GO:0042623;GO:0006259;GO:0006298;GO:0003676;GO:0008150;GO:0016462;GO:0033554;GO:0034641;GO:0005575;GO:1990391;GO:0044464;GO:…
OG0001549	35	No	1	No		F	GO:0006725;GO:0072527;GO:0042493;GO:0034654;GO:0019438;GO:0044424;GO:0006753;GO:0044444;GO:1901566;GO:0006807;GO:0005623;GO:0009141;GO:0045321;GO:0016020;GO:0009259;GO:1901135;GO:0042100;GO:0009058;GO:1901564;GO:0072528;GO:0018130;GO:0009147;GO:0044281;GO:0046134;GO:1901293;GO:0090407;GO:0003674;GO:0006221;GO:0046390;GO:0006793;GO:0006241;GO:1901137;GO:0009163;GO:0044237;GO:0015949;GO:0042110;GO:…
OG0001550	35	No	1	Yes		D	GO:0022414;GO:0005515;GO:0003674;GO:0071944;GO:0000910;GO:0005623;GO:0005488;GO:0042802;GO:0030428;GO:0032153;GO:0016020;GO:0019954;GO:0005886;GO:0000003;GO:0008150;GO:0022402;GO:0007049;GO:0032505;GO:0005575;GO:0043093;GO:0044464;GO:0051301;GO:0009987
OG0001551	35	No	0	No		O	GO:0006950;GO:0005515;GO:0003674;GO:0043167;GO:0006457;GO:0044424;GO:0031647;GO:0046872;GO:0044444;GO:0005737;GO:0065007;GO:0050896;GO:0044183;GO:0043169;GO:0046914;GO:0008270;GO:0006979;GO:0005623;GO:0005829;GO:0005488;GO:0042026;GO:0009266;GO:0042802;GO:0065008;GO:0008150;GO:0005575;GO:0044464;GO:0009628;GO:0009987;GO:0036506;GO:0005622;GO:0009408
OG0001552	35	No	0	No		S
OG0001553	35	No	0	No		S
OG0001554	35	No	0	No		L
OG0001555	35	No	0	No		J	GO:0048037;GO:0006400;GO:0006725;GO:0009451;GO:0046483;GO:0016491;GO:0055114;GO:0032553;GO:0043412;GO:0003674;GO:0043167;GO:0044424;GO:0002943;GO:0071704;GO:0043170;GO:0044444;GO:0005737;GO:0043168;GO:0006396;GO:0006807;GO:0097367;GO:0003723;GO:0140101;GO:0005623;GO:0005488;GO:0005829;GO:0036094;GO:0044237;GO:0034660;GO:0010467;GO:1901360;GO:1901363;GO:0006399;GO:0140098;GO:0050662;GO:0008150;GO:…
OG0001556	35	No	1	No		T	GO:0022613;GO:0022618;GO:0006950;GO:0043933;GO:0016043;GO:0071826;GO:0044085;GO:0071840;GO:0042255;GO:0022607;GO:0044424;GO:0042273;GO:0044444;GO:0005737;GO:0050896;GO:0006996;GO:0005623;GO:0000027;GO:0005829;GO:0009266;GO:0034622;GO:0065003;GO:0008150;GO:0070925;GO:0009409;GO:0005575;GO:0044464;GO:0042254;GO:0009628;GO:0009987;GO:0005622;GO:0009408
OG0001557	35	No	0	No		J	GO:0006400;GO:0006725;GO:0009451;GO:0046483;GO:0043412;GO:0003674;GO:0016853;GO:0016556;GO:0016866;GO:0043170;GO:0071704;GO:0016071;GO:0006396;GO:1990481;GO:0006807;GO:0001522;GO:0044237;GO:0009982;GO:0034660;GO:0010467;GO:1901360;GO:0006399;GO:0008150;GO:0034641;GO:0016070;GO:0034470;GO:0006139;GO:0003824;GO:0009987;GO:0090304;GO:0008152;GO:0044238;GO:0008033
OG0001558	35	No	1	No		J	GO:0022613;GO:0044877;GO:0006950;GO:0006725;GO:0046483;GO:0006974;GO:0044085;GO:0071840;GO:0043021;GO:0030490;GO:0003674;GO:0044424;GO:0071704;GO:0043170;GO:0044444;GO:0005737;GO:0050896;GO:0006396;GO:0006807;GO:0005623;GO:0005488;GO:0005829;GO:0044237;GO:0009266;GO:0051716;GO:0034660;GO:0010467;GO:1901360;GO:0043024;GO:0006364;GO:0008150;GO:0034641;GO:0042274;GO:0016070;GO:0033554;GO:0009409;GO:…
OG0001559	35	No	1	No		K	GO:0010468;GO:0018130;GO:0006725;GO:0046483;GO:0001000;GO:1901576;GO:0043175;GO:0005515;GO:0080090;GO:0019219;GO:0034654;GO:0019438;GO:0003674;GO:0031564;GO:2000112;GO:0044249;GO:0044424;GO:0051128;GO:0043170;GO:0044444;GO:0005737;GO:0065007;GO:0071704;GO:0006807;GO:0044271;GO:0006353;GO:0019904;GO:0031326;GO:0005623;GO:0005488;GO:0005829;GO:0006355;GO:0044237;GO:0034645;GO:0051171;GO:0060255;GO:…
OG0001560	35	No	0	No		J	GO:0022613;GO:0022618;GO:0043933;GO:0016043;GO:0043604;GO:0071826;GO:0044085;GO:1901576;GO:0071840;GO:0006412;GO:0042255;GO:0022607;GO:0071944;GO:0044249;GO:0044424;GO:0071704;GO:0043170;GO:0044444;GO:0005737;GO:1901566;GO:0006996;GO:0019538;GO:0006807;GO:0044271;GO:0005623;GO:0005829;GO:0044237;GO:0034622;GO:0034645;GO:0010467;GO:0065003;GO:0016020;GO:0005886;GO:0008150;GO:0034641;GO:0042274;GO:…
OG0001561	35	No	0	No		E
OG0001562	35	No	0	No		U;O
OG0001563	35	No	0	No		O
OG0001564	35	No	0	No		K
OG0001565	35	No	0	No		J	GO:0006418;GO:0006424;GO:0006725;GO:0043038;GO:0006082;GO:0016874;GO:0043604;GO:0046483;GO:0044281;GO:1901576;GO:0004812;GO:0006412;GO:0003674;GO:0043167;GO:0019752;GO:0044249;GO:0044424;GO:0071704;GO:0043170;GO:0044444;GO:0005737;GO:0006520;GO:0016875;GO:0046872;GO:0004818;GO:1901566;GO:0043169;GO:0019538;GO:0006807;GO:0044271;GO:0140101;GO:0046914;GO:0008270;GO:0005623;GO:0005488;GO:0005829;GO:…
OG0001566	35	No	0	No		S	GO:0009404;GO:0005575;GO:0044237;GO:0019748;GO:0071944;GO:0044249;GO:0044464;GO:0009403;GO:0009058;GO:0016020;GO:0009987;GO:0044550;GO:0005886;GO:0008152;GO:0008150;GO:0005623
OG0001567	35	No	0	No	CBM50	S;D
OG0001568	35	No	1	No		E	GO:0018130;GO:0006586;GO:0009073;GO:0006725;GO:0006082;GO:0046483;GO:0044281;GO:1901576;GO:0008652;GO:0005515;GO:0042401;GO:0006568;GO:0019438;GO:0042435;GO:1901605;GO:1901607;GO:0003674;GO:0019752;GO:0044249;GO:0044424;GO:0071704;GO:0044106;GO:0005737;GO:0006520;GO:1901566;GO:0046394;GO:0006807;GO:0044271;GO:0044283;GO:0005623;GO:0005488;GO:0042802;GO:0044237;GO:1901362;GO:0046219;GO:1901360;GO:…
OG0001569	35	No	0	No		E	GO:0018130;GO:0006586;GO:0009073;GO:0006725;GO:0006082;GO:0046483;GO:0044281;GO:1901576;GO:0008652;GO:0042401;GO:0006568;GO:0019438;GO:0042435;GO:1901605;GO:1901607;GO:0003674;GO:0019752;GO:0044249;GO:0016853;GO:0071704;GO:0044106;GO:0006520;GO:1901566;GO:0004425;GO:0016860;GO:0046394;GO:0006807;GO:0044271;GO:0044283;GO:1901362;GO:0044237;GO:0004640;GO:0046219;GO:1901360;GO:0009309;GO:0016861;GO:…
OG0001570	35	No	0	No		J	GO:0006400;GO:0006725;GO:0009451;GO:0046483;GO:0030312;GO:0005618;GO:0043412;GO:0003674;GO:0071944;GO:0016853;GO:0016866;GO:0071704;GO:0043170;GO:0006396;GO:0006807;GO:0003723;GO:0001522;GO:0040007;GO:0005623;GO:0005488;GO:0044237;GO:0031119;GO:0009982;GO:0034660;GO:0010467;GO:1901360;GO:1901363;GO:0006399;GO:0008150;GO:0034641;GO:0003676;GO:0016070;GO:0005575;GO:0000049;GO:0044464;GO:0034470;GO:…
OG0001571	35	No	1	Yes	GH23;CBM50;GH5;PL14;GH25	N;U
OG0001572	35	Yes	2	No		E	GO:0009088;GO:0006950;GO:0044272;GO:0006549;GO:0009086;GO:0006082;GO:0006974;GO:0044281;GO:0016491;GO:0008652;GO:1901576;GO:0055114;GO:1901605;GO:0000096;GO:0009090;GO:1901607;GO:0003674;GO:0006566;GO:0019752;GO:0044249;GO:0044424;GO:0009067;GO:0071704;GO:0044444;GO:0005737;GO:0004073;GO:0006520;GO:0050896;GO:0043436;GO:1901566;GO:0046394;GO:0006807;GO:0043648;GO:0009092;GO:0044283;GO:0009081;GO:…
OG0001573	35	Yes	3	No	CBM5	P
OG0001574	35	No	1	Yes		P
OG0001575	35	No	0	No		J	GO:0022613;GO:0000154;GO:0006725;GO:0009451;GO:0046483;GO:0070039;GO:0044085;GO:0071840;GO:0008649;GO:0043412;GO:0000451;GO:0003674;GO:0016435;GO:0043414;GO:0032259;GO:0044424;GO:0031167;GO:0071704;GO:0043170;GO:0044444;GO:0005737;GO:0006396;GO:0001510;GO:0006807;GO:0005623;GO:0005829;GO:0044237;GO:0034660;GO:0010467;GO:0008168;GO:0008171;GO:1901360;GO:0016740;GO:0016741;GO:0140098;GO:0006364;GO:…
OG0001576	35	No	0	No		C	GO:0015078;GO:0015075;GO:0031226;GO:0046906;GO:0048037;GO:0098655;GO:0015988;GO:0022900;GO:0016491;GO:0098796;GO:0005507;GO:0009055;GO:0009486;GO:0031224;GO:0055114;GO:0048039;GO:1902494;GO:0015980;GO:0009319;GO:0003674;GO:0022804;GO:0044425;GO:0043167;GO:0071944;GO:0015672;GO:0032991;GO:0046872;GO:0051179;GO:0097159;GO:0043169;GO:0022890;GO:0016021;GO:0046914;GO:0019646;GO:0005623;GO:0005488;GO:…
OG0001577	35	No	1	Yes		C	GO:0048037;GO:0042773;GO:0006725;GO:0015988;GO:0098796;GO:0009161;GO:0031224;GO:0009486;GO:0048039;GO:0006753;GO:0071575;GO:0006807;GO:0022890;GO:0016021;GO:0046034;GO:0005623;GO:0009141;GO:0022904;GO:0051234;GO:0016020;GO:0015002;GO:0009259;GO:0015453;GO:1901135;GO:0006811;GO:0009144;GO:1901564;GO:0045333;GO:0015399;GO:0098552;GO:0072521;GO:0022857;GO:0015318;GO:0022900;GO:0044281;GO:1902494;GO:…
OG0001578	35	No	0	No		F	GO:0006541;GO:0006725;GO:0006082;GO:0009127;GO:0009161;GO:0034654;GO:0019438;GO:0043167;GO:0019752;GO:0006753;GO:0044424;GO:0044444;GO:1901566;GO:0006807;GO:0005623;GO:0016884;GO:0009259;GO:0016462;GO:1901135;GO:1901265;GO:0032559;GO:0009058;GO:0016817;GO:1901564;GO:0072521;GO:0018130;GO:0004642;GO:0044281;GO:0032553;GO:1901293;GO:0090407;GO:0003674;GO:0046390;GO:0006793;GO:0046872;GO:0097159;GO:…
OG0001579	35	No	0	No		H	GO:0006082;GO:0044281;GO:0072350;GO:0055114;GO:0046912;GO:0015980;GO:0017144;GO:0003674;GO:0006101;GO:0004108;GO:0019752;GO:0071704;GO:0006099;GO:0036440;GO:0016999;GO:0009060;GO:0016746;GO:0044237;GO:0016740;GO:0008150;GO:0006091;GO:0003824;GO:0009987;GO:0045333;GO:0008152;GO:0044238;GO:0043436
OG0001580	35	No	0	No		S	GO:0017013;GO:0043933;GO:0016043;GO:0006082;GO:0044085;GO:0044281;GO:0072350;GO:0071840;GO:0055114;GO:0043412;GO:0015980;GO:0017144;GO:0022607;GO:0006101;GO:0019752;GO:0071704;GO:0043170;GO:0006099;GO:0018293;GO:0036211;GO:0043436;GO:0018065;GO:0019538;GO:0006807;GO:0016999;GO:0034552;GO:0043648;GO:0044237;GO:0034622;GO:0065003;GO:0006105;GO:0008150;GO:0006091;GO:0044267;GO:0006464;GO:0009987;GO:…
OG0001581	35	No	1	No	GT2	C	GO:0048037;GO:0006082;GO:0098796;GO:0045273;GO:0071840;GO:0022607;GO:0006101;GO:0043167;GO:0070469;GO:0019752;GO:0044424;GO:0044444;GO:0006113;GO:0006928;GO:0005623;GO:0098797;GO:1990204;GO:0016020;GO:0050662;GO:1901265;GO:0048870;GO:0045333;GO:0045274;GO:0022900;GO:0044281;GO:0072350;GO:1902494;GO:0001539;GO:0045281;GO:0003674;GO:0051179;GO:0030031;GO:0097159;GO:0006996;GO:0044237;GO:0045282;GO:…
OG0001582	35	Yes	3	No		C	GO:0006725;GO:0016615;GO:0006082;GO:0005975;GO:0009117;GO:0046483;GO:0030312;GO:0016491;GO:0044281;GO:0072350;GO:0005618;GO:0055114;GO:0072524;GO:0046496;GO:0015980;GO:0016616;GO:0003674;GO:0006101;GO:0017144;GO:0071944;GO:0006732;GO:0006793;GO:0006753;GO:0019752;GO:0044424;GO:0071704;GO:0044444;GO:0005737;GO:0006099;GO:0043436;GO:0006807;GO:0016999;GO:0043648;GO:0005623;GO:0005829;GO:0006108;GO:…
OG0001583	35	No	0	No	GH5_11	J	GO:0010468;GO:0006450;GO:0006725;GO:0010557;GO:0043038;GO:0006082;GO:0031325;GO:0004812;GO:0006438;GO:0043167;GO:0019752;GO:0044424;GO:0043170;GO:0044444;GO:1901566;GO:0010608;GO:0009891;GO:0006807;GO:0005623;GO:0034660;GO:0010467;GO:0034248;GO:0050794;GO:0016070;GO:0009889;GO:0019222;GO:0009058;GO:1901564;GO:0032268;GO:0006418;GO:0048522;GO:0048518;GO:0044281;GO:0006412;GO:0003674;GO:0046872;GO:…
OG0001584	35	No	1	No		O
OG0001585	35	No	0	No		G;M
OG0001586	35	No	1	No		L	GO:0006261;GO:0043226;GO:0006725;GO:0046483;GO:1901576;GO:0005694;GO:0043229;GO:0044446;GO:0044249;GO:0044424;GO:0044427;GO:0032991;GO:0071704;GO:0043170;GO:0006310;GO:0006807;GO:0005623;GO:0044237;GO:0034645;GO:0005657;GO:1901360;GO:0044422;GO:0006260;GO:0043228;GO:0008150;GO:0006259;GO:0034641;GO:0032993;GO:0005575;GO:0044464;GO:0006139;GO:0009058;GO:0009059;GO:0009987;GO:0043232;GO:0030894;GO:…
OG0001587	35	No	1	Yes		M
OG0001588	35	No	0	No		J	GO:0022613;GO:0022618;GO:0043226;GO:0043933;GO:0016043;GO:0043604;GO:0071826;GO:0044085;GO:1901576;GO:0071840;GO:0006412;GO:0042255;GO:0043229;GO:0022626;GO:0044446;GO:0005840;GO:0003674;GO:0022607;GO:0005198;GO:0044249;GO:0044424;GO:0032991;GO:0042273;GO:0043170;GO:0044444;GO:0005737;GO:0071704;GO:1901566;GO:0015934;GO:1990904;GO:0006996;GO:0019538;GO:0006807;GO:0044271;GO:0005623;GO:0000027;GO:…
OG0001589	35	No	1	No		J	GO:0022613;GO:0022618;GO:0043226;GO:0043933;GO:0016043;GO:0043604;GO:0071826;GO:0044085;GO:1901576;GO:0042221;GO:0071840;GO:0006412;GO:0042255;GO:0043229;GO:0022626;GO:0044446;GO:0005840;GO:0003674;GO:0022607;GO:0005198;GO:0044249;GO:0044424;GO:0032991;GO:0042273;GO:0043170;GO:0044444;GO:0005737;GO:0071704;GO:1901566;GO:0015934;GO:0050896;GO:1990904;GO:0006996;GO:0019538;GO:0006807;GO:0044271;GO:…
OG0001590	35	Yes	2	No		J	GO:0022613;GO:0043226;GO:0000154;GO:0006725;GO:0009451;GO:0031981;GO:0046483;GO:0044085;GO:0070013;GO:0043231;GO:0070475;GO:0071840;GO:0043229;GO:0043412;GO:0044446;GO:0003674;GO:0043414;GO:0005730;GO:0032259;GO:0031974;GO:0044424;GO:0031167;GO:0071704;GO:0043170;GO:0043227;GO:0043233;GO:0006396;GO:0001510;GO:0006807;GO:0005623;GO:0044237;GO:0034660;GO:0010467;GO:0008168;GO:1901360;GO:0044422;GO:…
OG0001591	35	No	1	No		F
OG0001592	35	Yes	2	No		S	GO:0010468;GO:0044877;GO:0010558;GO:0016787;GO:0080090;GO:0017148;GO:0043021;GO:0009890;GO:0003674;GO:0048523;GO:2000112;GO:0006448;GO:0031327;GO:0017111;GO:0032269;GO:0065007;GO:0010608;GO:2000113;GO:0031324;GO:0034249;GO:0031326;GO:0048519;GO:0005488;GO:0060255;GO:0051171;GO:0010605;GO:0051246;GO:0034248;GO:0050794;GO:0008150;GO:0016462;GO:0010629;GO:0006417;GO:0050789;GO:0051248;GO:0031323;GO:…
OG0001593	35	No	0	No		G	GO:0006725;GO:0051156;GO:0046483;GO:0005975;GO:0009117;GO:0044281;GO:0005515;GO:0072524;GO:0009052;GO:0046496;GO:0003674;GO:0006732;GO:0006793;GO:0006081;GO:0006753;GO:0016853;GO:0005996;GO:0044424;GO:0071704;GO:0044444;GO:0005737;GO:0016860;GO:0019693;GO:0006807;GO:0006098;GO:0005623;GO:0005488;GO:0005829;GO:0042802;GO:0044237;GO:0006014;GO:0019321;GO:0019682;GO:1901360;GO:0016861;GO:0006796;GO:…
OG0001594	35	No	0	No		F	GO:0048037;GO:0006725;GO:0072527;GO:0034654;GO:0019438;GO:0043167;GO:0044424;GO:0006753;GO:0044444;GO:1901566;GO:0006807;GO:0005623;GO:0016020;GO:0004152;GO:0009259;GO:0050662;GO:1901135;GO:1901265;GO:0009058;GO:0019856;GO:1901564;GO:0006206;GO:0072528;GO:0018130;GO:0006207;GO:0044281;GO:0032553;GO:1901293;GO:0090407;GO:0003674;GO:0006221;GO:0016634;GO:0006793;GO:0046390;GO:0009112;GO:1901137;GO:…
OG0001595	35	No	0	No		L	GO:0006725;GO:0016043;GO:0046483;GO:0009330;GO:0030541;GO:0071840;GO:0051276;GO:0071103;GO:0003674;GO:0044425;GO:0006265;GO:0071944;GO:0044424;GO:0007062;GO:0032991;GO:0043170;GO:0044444;GO:0005737;GO:0071704;GO:0006996;GO:0006807;GO:0006276;GO:0005623;GO:0005488;GO:0005829;GO:0044237;GO:0019898;GO:1901360;GO:0007059;GO:1901363;GO:0016020;GO:0003677;GO:0005886;GO:0006259;GO:0008150;GO:0003676;GO:…
OG0001596	35	No	0	No		E	GO:0008840;GO:0006082;GO:0044281;GO:1901576;GO:0008652;GO:0016835;GO:0005515;GO:0043650;GO:1901605;GO:1901607;GO:0003674;GO:0019752;GO:0044249;GO:0044424;GO:0009067;GO:0016836;GO:0071704;GO:0044444;GO:0005737;GO:0006520;GO:1901566;GO:0043436;GO:0046394;GO:0006807;GO:0043648;GO:0044283;GO:0019877;GO:0005623;GO:0005488;GO:0005829;GO:0042802;GO:0044237;GO:0009089;GO:0006553;GO:0008150;GO:0016829;GO:…
OG0001597	35	No	0	Yes		M	GO:0031241;GO:0016043;GO:0030312;GO:0044085;GO:0098796;GO:0005515;GO:0031224;GO:0071840;GO:0022607;GO:0003674;GO:0044425;GO:0071944;GO:0071709;GO:0043163;GO:0031975;GO:0032991;GO:0009279;GO:0019867;GO:0030313;GO:0044462;GO:0031230;GO:0005623;GO:0005488;GO:0042802;GO:0061024;GO:0016020;GO:0045229;GO:0031246;GO:0008150;GO:0043165;GO:0005575;GO:0009986;GO:0044091;GO:1990063;GO:0044464;GO:0009987;GO:…
OG0001598	35	No	0	No		H
OG0001599	35	No	0	No		J	GO:0006400;GO:0006725;GO:0009451;GO:0043527;GO:0046483;GO:1902494;GO:0043412;GO:1990234;GO:0003674;GO:0030488;GO:0043414;GO:0008176;GO:0032259;GO:0044424;GO:0032991;GO:0071704;GO:0043170;GO:0044444;GO:0005737;GO:0006396;GO:0001510;GO:0006807;GO:0140101;GO:0040007;GO:0008175;GO:0005623;GO:0044237;GO:0034660;GO:0010467;GO:0008168;GO:0034708;GO:1901360;GO:0016740;GO:0016741;GO:0006399;GO:0140098;GO:…
OG0001600	35	Yes	2	No		C
OG0001601	35	No	0	Yes		P	GO:0098655;GO:0015075;GO:0099131;GO:0006813;GO:0042625;GO:0031224;GO:0016787;GO:0022804;GO:0003674;GO:0043492;GO:0019829;GO:0044425;GO:0015672;GO:0017111;GO:0051179;GO:0015405;GO:0046873;GO:0042626;GO:0015662;GO:0071805;GO:0022890;GO:0016021;GO:0071804;GO:0051234;GO:0015079;GO:0034220;GO:0005215;GO:0098662;GO:0016020;GO:0099132;GO:0055085;GO:0042623;GO:0022853;GO:0008150;GO:0016462;GO:0090662;GO:…
OG0001602	35	No	0	No		P	GO:0098655;GO:0015075;GO:0031226;GO:0099131;GO:0006813;GO:0031004;GO:0042625;GO:0098533;GO:0031224;GO:0016787;GO:0098796;GO:1902494;GO:0022804;GO:0003674;GO:0043492;GO:0019829;GO:0044425;GO:0071944;GO:0015672;GO:0017111;GO:0032991;GO:0051179;GO:0015405;GO:0046873;GO:0042626;GO:1902495;GO:0015662;GO:0071805;GO:0022890;GO:0016021;GO:0005623;GO:0071804;GO:1990351;GO:0051234;GO:0015079;GO:1904949;GO:…
OG0001603	35	No	0	No		P	GO:0006813;GO:0031004;GO:0098796;GO:0031224;GO:0030955;GO:0043492;GO:0043167;GO:0022890;GO:0016021;GO:0005623;GO:0051234;GO:0015079;GO:0016020;GO:0090662;GO:0016462;GO:0006811;GO:0016817;GO:0015399;GO:0019829;GO:0022857;GO:0015318;GO:0042625;GO:1902494;GO:0022804;GO:0003674;GO:1902495;GO:0046872;GO:0051179;GO:0042626;GO:0031420;GO:0043169;GO:1990351;GO:0098662;GO:0005215;GO:0005886;GO:0042623;GO:…
OG0001604	35	No	0	No		H	GO:0009110;GO:0018130;GO:0016765;GO:0046483;GO:0044281;GO:1901576;GO:0042727;GO:0017144;GO:0003674;GO:0044249;GO:0044424;GO:0071704;GO:0044444;GO:0005737;GO:1901566;GO:0006807;GO:0044271;GO:0005623;GO:0005829;GO:0044237;GO:0006766;GO:1901362;GO:1901360;GO:0042364;GO:0016740;GO:0042726;GO:0008150;GO:0034641;GO:0006771;GO:0005575;GO:0009231;GO:0044464;GO:0009058;GO:0003824;GO:0009987;GO:1901564;GO:…
OG0001605	35	Yes	2	No		P	GO:0005829;GO:0005575;GO:0044424;GO:0044464;GO:0044444;GO:0005737;GO:0005622;GO:0005623
OG0001606	35	No	0	No		O	GO:0016787;GO:0140096;GO:0008914;GO:0003674;GO:0044424;GO:0071704;GO:0043170;GO:0005737;GO:0006508;GO:0019538;GO:0006807;GO:0016746;GO:0005623;GO:0016740;GO:0008150;GO:0008233;GO:0005575;GO:0016755;GO:0044464;GO:0003824;GO:1901564;GO:0005622;GO:0008152;GO:0044238
OG0001607	35	No	0	No		O	GO:0051603;GO:0043632;GO:1901565;GO:0019941;GO:0044265;GO:0140096;GO:0043412;GO:0003674;GO:0044424;GO:0071704;GO:0043170;GO:0005737;GO:0006508;GO:0036211;GO:0019538;GO:0006807;GO:0016746;GO:0005623;GO:0044237;GO:0009056;GO:0016740;GO:0016598;GO:0008150;GO:0006511;GO:0044257;GO:0004057;GO:0005575;GO:0016755;GO:0044464;GO:0044267;GO:0003824;GO:0006464;GO:0009057;GO:0009987;GO:1901564;GO:1901575;GO:…
OG0001608	35	No	1	No		L	GO:0009893;GO:0030174;GO:0010557;GO:0048522;GO:0042575;GO:0048518;GO:0032298;GO:0031328;GO:0031325;GO:0045935;GO:0080090;GO:0009314;GO:0019219;GO:0009360;GO:0051054;GO:1902494;GO:1990234;GO:2000112;GO:0006275;GO:0044424;GO:0032991;GO:0043846;GO:0065007;GO:0050896;GO:0009891;GO:0090329;GO:0051173;GO:0031326;GO:0005623;GO:0060255;GO:0051052;GO:0051171;GO:0061695;GO:0050794;GO:0008150;GO:0045740;GO:…
OG0001609	35	No	0	No		S
OG0001610	35	No	0	No		S
OG0001611	35	No	0	No		E;G;P
OG0001612	35	No	0	No		H;C	GO:0048037;GO:0006725;GO:0044318;GO:0006082;GO:0072524;GO:0034654;GO:0019438;GO:0043167;GO:0006732;GO:0019752;GO:0006753;GO:0044424;GO:0044444;GO:1901566;GO:0006807;GO:0005623;GO:0009066;GO:0050662;GO:0019363;GO:1901265;GO:0006734;GO:0051188;GO:0051186;GO:0009058;GO:1901564;GO:0018130;GO:0015922;GO:0009435;GO:0044281;GO:1901293;GO:0046496;GO:0090407;GO:0003674;GO:0006793;GO:0097159;GO:0001716;GO:…
OG0001613	35	No	0	No		H	GO:0018130;GO:0006725;GO:0046483;GO:0009117;GO:0032324;GO:0044281;GO:0009199;GO:1901576;GO:0006163;GO:0046128;GO:0030366;GO:0090407;GO:0009119;GO:0003674;GO:0009205;GO:0006732;GO:0006793;GO:0006753;GO:0042278;GO:0044249;GO:0044424;GO:0071704;GO:0043170;GO:0016782;GO:0005737;GO:0044444;GO:1901566;GO:0019693;GO:0019538;GO:0006807;GO:0005623;GO:0009141;GO:0005829;GO:0044237;GO:1901362;GO:0006777;GO:…
OG0001614	35	No	0	No		H	GO:0018130;GO:0046483;GO:1901576;GO:0090407;GO:0006732;GO:0006793;GO:0044249;GO:0044424;GO:0071704;GO:0043170;GO:0044444;GO:0005737;GO:1901566;GO:0019538;GO:0006807;GO:0005623;GO:0005829;GO:0044237;GO:1901362;GO:0006777;GO:1901360;GO:0006796;GO:0009108;GO:0008150;GO:0051189;GO:0044238;GO:0005575;GO:0044464;GO:0051188;GO:0051186;GO:0009058;GO:0043545;GO:0044267;GO:0009987;GO:1901564;GO:0019637;GO:…
OG0001615	35	No	0	No		H	GO:0006725;GO:0045211;GO:0032324;GO:0051260;GO:0060077;GO:0071840;GO:0098562;GO:0099173;GO:0043412;GO:0022607;GO:0006732;GO:0044424;GO:0006753;GO:0043170;GO:0060090;GO:1901566;GO:0007399;GO:0097112;GO:0032501;GO:0006807;GO:0005623;GO:0009141;GO:0046983;GO:0051234;GO:0051641;GO:0034613;GO:0072579;GO:0008104;GO:0042040;GO:0016020;GO:0016740;GO:0120038;GO:0009259;GO:0031234;GO:0005102;GO:0061599;GO:…
OG0001616	35	No	0	No		S
OG0001617	35	No	0	No		O	GO:0043226;GO:0006950;GO:0016491;GO:0042221;GO:0042592;GO:0043231;GO:0045454;GO:0043229;GO:0055114;GO:0019725;GO:0009636;GO:0003674;GO:0044424;GO:0043227;GO:0065007;GO:0050896;GO:0016684;GO:0098869;GO:0006979;GO:0005623;GO:0008379;GO:0051716;GO:0070887;GO:0016209;GO:0065008;GO:0005634;GO:0050794;GO:0034599;GO:0008150;GO:0004601;GO:0033554;GO:0051920;GO:0098754;GO:0005575;GO:0050789;GO:1990748;GO:…
OG0001618	35	No	0	No		T
OG0001619	35	No	0	No		K	GO:0018130;GO:0006725;GO:0046483;GO:1901576;GO:0005515;GO:0034654;GO:0019438;GO:0003674;GO:0044249;GO:0044424;GO:0071704;GO:0043170;GO:0044444;GO:0005737;GO:0006807;GO:0044271;GO:0003723;GO:0006353;GO:0005623;GO:0005488;GO:0005829;GO:0042802;GO:0044237;GO:0034645;GO:1901362;GO:0010467;GO:1901360;GO:1901363;GO:0032774;GO:0097659;GO:0008150;GO:0034641;GO:0006351;GO:0003676;GO:0016070;GO:0005575;GO:…
OG0001620	35	No	0	No		J	GO:0009605;GO:0043226;GO:0006950;GO:0043604;GO:0009991;GO:1901576;GO:0006412;GO:0043229;GO:0022626;GO:0044446;GO:0005840;GO:0003674;GO:0005198;GO:0044249;GO:0044424;GO:0031667;GO:0032991;GO:0071704;GO:0043170;GO:0044444;GO:0005737;GO:1901566;GO:0015934;GO:0050896;GO:1990904;GO:0019538;GO:0006807;GO:0031668;GO:0044271;GO:0071496;GO:0005623;GO:0005829;GO:0044237;GO:0034645;GO:0051716;GO:0010467;GO:…
OG0001621	35	No	0	Yes	GT0;GT83	M
OG0001622	35	No	0	No		P	GO:0010468;GO:0030145;GO:0072505;GO:1903795;GO:2000186;GO:0032412;GO:0040008;GO:0010966;GO:0043167;GO:0044424;GO:0031667;GO:0016036;GO:0001558;GO:0031668;GO:0046677;GO:0005623;GO:0030002;GO:0046983;GO:0051704;GO:0009266;GO:0072501;GO:0016020;GO:0032409;GO:0055082;GO:0050794;GO:0043271;GO:0019222;GO:0098771;GO:0032879;GO:0050801;GO:0071467;GO:0032410;GO:0030320;GO:0019897;GO:0009267;GO:0022898;GO:…
OG0001623	35	No	1	No		P
OG0001624	35	No	1	No		P	GO:0006950;GO:0031226;GO:0044403;GO:0006974;GO:0031224;GO:0005315;GO:0044110;GO:0044116;GO:0022804;GO:0003674;GO:0006817;GO:0044425;GO:0071944;GO:0035435;GO:0051179;GO:0065007;GO:0050896;GO:0006820;GO:0016021;GO:0040007;GO:0005623;GO:0051704;GO:0098656;GO:0015698;GO:0051234;GO:0051716;GO:0050790;GO:0034220;GO:0005215;GO:0044117;GO:0035303;GO:0016020;GO:0055085;GO:0005886;GO:0010921;GO:0050794;GO:…
OG0001625	35	No	0	No		P	GO:0031226;GO:0044403;GO:0031224;GO:0009314;GO:0044110;GO:0044116;GO:0006817;GO:0044425;GO:0071944;GO:0035435;GO:0051179;GO:0065007;GO:0050896;GO:0006820;GO:0016021;GO:0040007;GO:0005623;GO:0051704;GO:0015698;GO:0051234;GO:0050790;GO:0034220;GO:0044117;GO:0035303;GO:0016020;GO:0055085;GO:0005886;GO:0010921;GO:0050794;GO:0008150;GO:0005575;GO:0005887;GO:0044459;GO:0050789;GO:0031323;GO:0019222;GO:…
OG0001626	35	Yes	3	No		H	GO:0009110;GO:0018130;GO:0006725;GO:0006082;GO:0016765;GO:0043604;GO:0046483;GO:0044281;GO:1901576;GO:0042221;GO:0042493;GO:0019438;GO:0006760;GO:0043650;GO:0017144;GO:0006575;GO:0003674;GO:0046655;GO:0006732;GO:0019752;GO:0044249;GO:0044424;GO:0046654;GO:0071704;GO:0044444;GO:0005737;GO:1901566;GO:0050896;GO:0046394;GO:0046653;GO:0006807;GO:0042559;GO:0043648;GO:0044271;GO:0005623;GO:0005829;GO:…
OG0001627	35	No	1	No		J	GO:0022613;GO:0022618;GO:0000154;GO:0006725;GO:0043933;GO:0009451;GO:0016043;GO:0016436;GO:0046483;GO:0071826;GO:0044085;GO:0071840;GO:0008649;GO:0042255;GO:0043412;GO:0003674;GO:0000451;GO:0022607;GO:0043414;GO:0032259;GO:0044424;GO:0031167;GO:0042273;GO:0043170;GO:0044444;GO:0005737;GO:0071704;GO:0006396;GO:0001510;GO:0006996;GO:0006807;GO:0005623;GO:0000027;GO:0005829;GO:0044237;GO:0034622;GO:…
OG0001628	35	No	1	No		J	GO:0022613;GO:0022618;GO:0044877;GO:0043933;GO:0006725;GO:0016043;GO:0046483;GO:0071826;GO:0044085;GO:0071840;GO:0042255;GO:0043021;GO:0003674;GO:0022607;GO:0044424;GO:0042273;GO:0043170;GO:0000967;GO:0005737;GO:0044444;GO:0071704;GO:0006396;GO:0006996;GO:0006807;GO:1990275;GO:0005623;GO:0005488;GO:0005829;GO:0000027;GO:0034471;GO:0034622;GO:0044237;GO:0034660;GO:0010467;GO:1901360;GO:0065003;GO:…
OG0001629	35	No	0	No		K	GO:0010468;GO:0018130;GO:0006725;GO:0046483;GO:0030312;GO:1901576;GO:0042221;GO:0005618;GO:0005515;GO:0080090;GO:0019219;GO:0034654;GO:0001098;GO:0019438;GO:0003674;GO:0071944;GO:2000112;GO:0006354;GO:0044249;GO:0044424;GO:0071704;GO:0043170;GO:0044444;GO:0005737;GO:0065007;GO:0050896;GO:0006807;GO:0044271;GO:0046677;GO:0031326;GO:0005623;GO:0005488;GO:0005829;GO:0006355;GO:0044237;GO:0034645;GO:…
OG0001630	35	No	0	No		H;J	GO:0022613;GO:0048037;GO:0000154;GO:0006725;GO:0009451;GO:0016436;GO:0046483;GO:0044085;GO:0070475;GO:0008649;GO:0071840;GO:0043412;GO:0003674;GO:0043414;GO:0032259;GO:0031167;GO:0071704;GO:0043170;GO:0006396;GO:0001510;GO:0051540;GO:0006807;GO:0005488;GO:0044237;GO:0008169;GO:0034660;GO:0010467;GO:0008168;GO:0051536;GO:1901360;GO:0016740;GO:0016741;GO:0070041;GO:0140098;GO:0006364;GO:0008150;GO:…
OG0001631	35	No	0	No		S;F	GO:0030145;GO:0006725;GO:0009129;GO:0072527;GO:0034655;GO:0009161;GO:0034654;GO:0042578;GO:0019438;GO:0034656;GO:0043167;GO:0009131;GO:1901136;GO:0006753;GO:0006807;GO:0009164;GO:0042454;GO:0009259;GO:0016462;GO:1901135;GO:0009173;GO:0009058;GO:0008254;GO:0016311;GO:0016817;GO:1901564;GO:0018130;GO:0044281;GO:0009158;GO:0046133;GO:0003674;GO:0006793;GO:0046872;GO:0043169;GO:0046914;GO:0009125;GO:…
OG0001632	35	No	1	No		J	GO:0006418;GO:0016259;GO:0006725;GO:0043038;GO:0006082;GO:0016874;GO:0043604;GO:0046483;GO:0044281;GO:1901576;GO:0008652;GO:0004812;GO:0005515;GO:0006412;GO:1901605;GO:1901607;GO:0003674;GO:0043167;GO:0019752;GO:0044249;GO:0044424;GO:0071704;GO:0004828;GO:0043170;GO:0005737;GO:0006520;GO:0016875;GO:0044444;GO:0046872;GO:1901566;GO:0046394;GO:0043169;GO:0019538;GO:0006807;GO:0044271;GO:0000287;GO:…
OG0001633	35	No	1	No		G	GO:0000413;GO:0140096;GO:0043412;GO:0003674;GO:0006457;GO:0044424;GO:0016853;GO:0016859;GO:0071704;GO:0043170;GO:0044444;GO:0005737;GO:0036211;GO:0019538;GO:0006807;GO:0018208;GO:0005623;GO:0005829;GO:0044237;GO:0003755;GO:0008150;GO:0005575;GO:0044464;GO:0044267;GO:0018193;GO:0003824;GO:0006464;GO:0009987;GO:1901564;GO:0061077;GO:0005622;GO:0044260;GO:0008152;GO:0044238
OG0001634	35	No	0	No		S
OG0001635	35	No	0	No		S
OG0001636	35	No	1	No		H	GO:0018130;GO:0048037;GO:0006725;GO:0046483;GO:1901576;GO:0019438;GO:0006779;GO:0003674;GO:0044249;GO:0044424;GO:0071704;GO:0005737;GO:0033014;GO:1901566;GO:0051540;GO:0006807;GO:0044271;GO:0033013;GO:0005623;GO:0005488;GO:0044237;GO:1901362;GO:0051536;GO:1901360;GO:0034641;GO:0008150;GO:0005575;GO:0051539;GO:0044464;GO:0051188;GO:0051186;GO:0006778;GO:0009058;GO:0009987;GO:1901564;GO:0005622;GO:…
OG0001637	35	No	0	No		F	GO:0018130;GO:0044270;GO:0006725;GO:0046483;GO:0036222;GO:0044281;GO:0034655;GO:0046434;GO:1901576;GO:0005515;GO:0016787;GO:0034654;GO:0019438;GO:0003674;GO:0043167;GO:0006793;GO:0044249;GO:0006753;GO:0044424;GO:0047429;GO:0071704;GO:0046872;GO:0042803;GO:0005737;GO:0044444;GO:0043169;GO:0006807;GO:0044271;GO:0000287;GO:0044283;GO:0036220;GO:0005623;GO:0005488;GO:0005829;GO:0009141;GO:0034404;GO:…
OG0001638	35	No	0	No		J	GO:0022613;GO:0044270;GO:0006725;GO:0046483;GO:0044085;GO:0034655;GO:0071840;GO:0016787;GO:0044265;GO:0090305;GO:0003674;GO:0071704;GO:0043170;GO:0006396;GO:0006807;GO:0004540;GO:0044237;GO:0034660;GO:0010467;GO:0016788;GO:1901360;GO:0031123;GO:0009056;GO:0006399;GO:0004518;GO:0016075;GO:0006364;GO:0008150;GO:0034641;GO:0006401;GO:0016070;GO:0090501;GO:0140098;GO:0043628;GO:0019439;GO:1901361;GO:…
OG0001639	35	No	0	No		S	GO:0044270;GO:0006725;GO:0004532;GO:0046483;GO:0090503;GO:0034655;GO:0016787;GO:0044265;GO:0004527;GO:0016896;GO:0090305;GO:0003674;GO:0044424;GO:0000175;GO:0071704;GO:0008408;GO:0043170;GO:0005737;GO:0016779;GO:0044444;GO:0016796;GO:0006807;GO:0004540;GO:0140101;GO:0005623;GO:0005829;GO:0044237;GO:0034660;GO:0016788;GO:1901360;GO:0009056;GO:0016740;GO:0016075;GO:0004518;GO:0140098;GO:0008150;GO:…
OG0001640	35	No	0	No		F	GO:0006725;GO:0009161;GO:0034654;GO:0019438;GO:0009132;GO:0032561;GO:0043167;GO:0044424;GO:0006753;GO:0044444;GO:0006807;GO:0019002;GO:0005623;GO:0009185;GO:0016740;GO:0009259;GO:1901135;GO:1901265;GO:0032559;GO:0016772;GO:0009058;GO:1901564;GO:0016776;GO:0072521;GO:0018130;GO:0044281;GO:0004017;GO:0032553;GO:1901293;GO:0090407;GO:0003674;GO:0032549;GO:0006793;GO:0042278;GO:0046872;GO:0016301;GO:…
OG0001641	35	No	0	No		K	GO:0018130;GO:0006725;GO:0046483;GO:0030312;GO:1901576;GO:0003899;GO:0005618;GO:0034654;GO:0019438;GO:1902494;GO:1990234;GO:0003674;GO:0071944;GO:0034062;GO:0044249;GO:0044424;GO:0032991;GO:0071704;GO:0043170;GO:0044444;GO:0005737;GO:0016779;GO:0030880;GO:0097747;GO:0006807;GO:0044271;GO:0040007;GO:0005623;GO:0005829;GO:0044237;GO:1901362;GO:0034645;GO:0061695;GO:0010467;GO:1901360;GO:0016740;GO:…
OG0001642	35	No	0	No		K;T	GO:0009605;GO:0006950;GO:0008893;GO:0006725;GO:0034035;GO:1901657;GO:0046483;GO:0009117;GO:0030312;GO:0009991;GO:0016778;GO:0044281;GO:0005618;GO:0006163;GO:0016787;GO:0034032;GO:0042578;GO:0009119;GO:0003674;GO:0071944;GO:0006793;GO:0042278;GO:0006753;GO:0008728;GO:0031667;GO:0033875;GO:0044424;GO:0071704;GO:0044444;GO:0005737;GO:0050896;GO:0019693;GO:0016794;GO:0006807;GO:0031668;GO:0071496;GO:…
OG0001643	35	No	0	No		K	GO:0009893;GO:0010468;GO:0018130;GO:0051254;GO:0006725;GO:0048522;GO:1903311;GO:0048518;GO:0046483;GO:1903313;GO:1901576;GO:0031325;GO:0045935;GO:0031437;GO:0080090;GO:0019219;GO:0034654;GO:0019438;GO:0031439;GO:2000112;GO:0006354;GO:0044249;GO:0071704;GO:0043170;GO:0065007;GO:0006807;GO:0044271;GO:0051173;GO:0031326;GO:0060255;GO:1901362;GO:0006355;GO:0044237;GO:0034645;GO:0051171;GO:0006352;GO:…
OG0001644	35	No	1	No		H	GO:0071944;GO:0005575;GO:0044464;GO:0016020;GO:0005886;GO:0005623
OG0001645	35	No	0	No		H
OG0001646	35	No	0	No		H	GO:0018130;GO:0042440;GO:0006725;GO:0046483;GO:1901576;GO:0016835;GO:0019438;GO:0006779;GO:0003674;GO:0044249;GO:0006782;GO:0016836;GO:0046501;GO:0071704;GO:0033014;GO:1901566;GO:0006807;GO:0044271;GO:0033013;GO:1901362;GO:0044237;GO:1901360;GO:0008150;GO:0034641;GO:0016829;GO:0004852;GO:0051188;GO:0051186;GO:0006778;GO:0009058;GO:0003824;GO:0042168;GO:0009987;GO:0046148;GO:1901564;GO:0008152;GO:…
OG0001647	35	No	1	No		H	GO:0018130;GO:0042440;GO:0004418;GO:0006725;GO:0016765;GO:0046483;GO:1901576;GO:0019438;GO:0043412;GO:0006779;GO:0003674;GO:0044249;GO:0044424;GO:0006782;GO:0046501;GO:0071704;GO:0043170;GO:0018198;GO:0005737;GO:0033014;GO:0044444;GO:0036211;GO:1901566;GO:0018065;GO:0019538;GO:0006807;GO:0044271;GO:0005623;GO:0033013;GO:0005829;GO:0044237;GO:1901362;GO:0018160;GO:1901360;GO:0016740;GO:0008150;GO:…
OG0001648	35	No	1	No		E	GO:0006082;GO:0044281;GO:1901576;GO:0008652;GO:0006591;GO:1901605;GO:0006526;GO:0003674;GO:1901607;GO:0006525;GO:0016840;GO:0016842;GO:0019752;GO:0044249;GO:0044424;GO:0071704;GO:0005737;GO:0006520;GO:0009064;GO:1901566;GO:0046394;GO:0042450;GO:0006807;GO:0044283;GO:0005623;GO:0044237;GO:0008150;GO:0016829;GO:0005575;GO:0044464;GO:0009058;GO:0016053;GO:0003824;GO:0009987;GO:1901564;GO:0009084;GO:…
OG0001649	35	No	1	No		D
OG0001650	35	No	0	No		F	GO:0044281;GO:0016491;GO:0016646;GO:0004477;GO:0016787;GO:0055114;GO:0016814;GO:0016810;GO:0003674;GO:0044424;GO:0019238;GO:0005737;GO:0044444;GO:0005623;GO:0005829;GO:0044237;GO:0016645;GO:0006730;GO:0008150;GO:0005575;GO:0044464;GO:0003824;GO:0009987;GO:0004488;GO:0005622;GO:0008152
OG0001651	35	No	1	No		E
OG0001652	35	No	0	No		S
OG0001653	35	No	0	No		C
OG0001654	35	No	0	No		S
OG0001655	35	No	0	No		E;H	GO:0019379;GO:0016491;GO:0055114;GO:0003674;GO:0044424;GO:0000103;GO:0005737;GO:0005623;GO:0044237;GO:0019419;GO:0006790;GO:0008150;GO:0005575;GO:0016667;GO:0044464;GO:0016671;GO:0003824;GO:0009987;GO:0005622;GO:0008152;GO:0004604
OG0001656	35	No	0	No		K	GO:0005829;GO:0005575;GO:0010212;GO:0044424;GO:0044464;GO:0009628;GO:0044444;GO:0005737;GO:0050896;GO:0005622;GO:0009314;GO:0008150;GO:0005623
OG0001657	35	No	1	No	GH28	J	GO:0010468;GO:0006450;GO:0006725;GO:0043038;GO:0006082;GO:0004812;GO:0004829;GO:0009890;GO:0043167;GO:0019752;GO:0044424;GO:0031327;GO:0043170;GO:0044444;GO:0032269;GO:1901566;GO:0010608;GO:0006807;GO:0003723;GO:0005623;GO:0034660;GO:0010467;GO:0000900;GO:0034248;GO:0050794;GO:0016070;GO:1901265;GO:0051248;GO:0032559;GO:0009889;GO:0019222;GO:0048027;GO:0009058;GO:1901564;GO:0032268;GO:0006418;GO:…
OG0001658	35	No	0	No		J	GO:0010468;GO:0022618;GO:0010557;GO:0031325;GO:0071840;GO:0022411;GO:0045948;GO:0043021;GO:0002183;GO:0070992;GO:0022607;GO:1904690;GO:0044424;GO:0043170;GO:0044444;GO:1901566;GO:0010608;GO:0009891;GO:0006807;GO:0003723;GO:0005623;GO:0009266;GO:0010467;GO:0016020;GO:0043024;GO:0034248;GO:0050794;GO:1990856;GO:0043022;GO:0009889;GO:0019222;GO:0009058;GO:1901564;GO:0032268;GO:0022613;GO:0044877;GO:…
OG0001659	35	No	0	No		J	GO:0043226;GO:0043229;GO:0022626;GO:0044446;GO:0005840;GO:0003674;GO:0005198;GO:0044424;GO:0032991;GO:0044444;GO:0005737;GO:1990904;GO:0015934;GO:0005623;GO:0005829;GO:0044422;GO:0044445;GO:0043228;GO:0022625;GO:0005575;GO:0044391;GO:0044464;GO:0043232;GO:0005622;GO:0003735
OG0001660	35	No	0	No		J	GO:0010468;GO:0022618;GO:0070180;GO:0071840;GO:0009890;GO:0022626;GO:0022607;GO:0044424;GO:0031327;GO:0043170;GO:0044444;GO:0032269;GO:1901566;GO:0010608;GO:0006807;GO:0003723;GO:0005623;GO:0010467;GO:0000900;GO:0016020;GO:0034248;GO:0050794;GO:0051248;GO:0009889;GO:0019222;GO:0042254;GO:0009058;GO:1901564;GO:0032268;GO:0022613;GO:0006412;GO:0003674;GO:0048523;GO:0006996;GO:2000113;GO:0031326;GO:…
OG0001661	35	No	0	No		J	GO:0006418;GO:0006432;GO:0006725;GO:0043038;GO:0006082;GO:0016874;GO:0043604;GO:0046483;GO:0044281;GO:1901576;GO:0004812;GO:0006412;GO:1902494;GO:0003674;GO:0009328;GO:0019752;GO:0044249;GO:0044424;GO:0032991;GO:0071704;GO:0043170;GO:0044444;GO:0005737;GO:0006520;GO:0016875;GO:1901566;GO:0019538;GO:0006807;GO:0044271;GO:0140101;GO:0005623;GO:0005829;GO:0044237;GO:0034645;GO:0034660;GO:0010467;GO:…
OG0001662	35	No	0	No		J	GO:0006418;GO:0006432;GO:0006725;GO:0043038;GO:0006082;GO:0016874;GO:0043604;GO:0046483;GO:0044281;GO:1901576;GO:0004812;GO:0005515;GO:0006412;GO:1902494;GO:0003674;GO:0009328;GO:0019752;GO:0044249;GO:0044424;GO:0032991;GO:0071704;GO:0043170;GO:0044444;GO:0005737;GO:0006520;GO:0016875;GO:1901566;GO:0019538;GO:0006807;GO:0044271;GO:0140101;GO:0005623;GO:0005488;GO:0005829;GO:0042802;GO:0044237;GO:…
OG0001663	35	No	1	No		K
OG0001664	35	No	0	No		K
OG0001665	35	Yes	2	No		S
OG0001666	35	No	0	No		J;O
OG0001667	35	No	0	No		E	GO:0008080;GO:0006082;GO:0044281;GO:1901576;GO:0008652;GO:0006591;GO:1901605;GO:0006526;GO:0003674;GO:0016410;GO:0004358;GO:1901607;GO:0006525;GO:0019752;GO:0044249;GO:0071704;GO:0006520;GO:0009064;GO:1901566;GO:0046394;GO:0004042;GO:0006807;GO:0044283;GO:0016746;GO:0044237;GO:0016740;GO:0008150;GO:0016407;GO:0016747;GO:0006592;GO:0009058;GO:0003824;GO:0016053;GO:0009987;GO:1901564;GO:0009084;GO:…
OG0001668	35	No	1	No	GT41	U	GO:0031224;GO:0043492;GO:0043167;GO:0006457;GO:0044424;GO:0044444;GO:0016021;GO:0005623;GO:0051234;GO:0051641;GO:0034613;GO:0098776;GO:0008104;GO:0016020;GO:0016462;GO:1901265;GO:0032559;GO:0033036;GO:0016817;GO:0046903;GO:0015399;GO:0022857;GO:0032553;GO:0022804;GO:0003674;GO:0015450;GO:0071806;GO:0051179;GO:0042626;GO:0046907;GO:0015440;GO:0008320;GO:0005215;GO:0005886;GO:0042623;GO:0006810;GO:…
OG0001669	35	No	0	No		S	GO:0009893;GO:0043226;GO:0045732;GO:0048518;GO:0005515;GO:0043085;GO:0043229;GO:0080090;GO:0009376;GO:1902494;GO:0003674;GO:0005840;GO:0032781;GO:0044424;GO:0032991;GO:0042803;GO:0005737;GO:0042176;GO:0044444;GO:0051247;GO:0065007;GO:0031597;GO:1990904;GO:0044093;GO:0003723;GO:0051173;GO:0005623;GO:0005488;GO:0005829;GO:0042802;GO:0046983;GO:0060255;GO:0051171;GO:1904949;GO:1905368;GO:0050790;GO:…
OG0001670	35	Yes	2	No		O	GO:0009605;GO:0009893;GO:0006950;GO:0010468;GO:0010557;GO:0048522;GO:0051254;GO:0048518;GO:0001000;GO:0031328;GO:0009991;GO:0031325;GO:0043175;GO:0045935;GO:0005515;GO:1902680;GO:0080090;GO:0019219;GO:0003674;GO:2000112;GO:0044424;GO:0031667;GO:0044444;GO:0005737;GO:0065007;GO:0010628;GO:0050896;GO:0009891;GO:0051173;GO:0031326;GO:0005623;GO:0005488;GO:0005829;GO:0006355;GO:0060255;GO:0051171;GO:…
OG0001671	35	No	0	Yes		P;C
OG0001672	35	No	1	No		C
OG0001673	35	No	0	No		M	GO:0016043;GO:0022803;GO:0042592;GO:0031224;GO:0071840;GO:0008361;GO:0019725;GO:0008381;GO:0022836;GO:0003674;GO:0030104;GO:0044425;GO:0090066;GO:0051179;GO:0065007;GO:0015267;GO:0016021;GO:0048878;GO:0006884;GO:0051234;GO:0065008;GO:0005215;GO:0016020;GO:0009992;GO:0055085;GO:0055082;GO:0008150;GO:0032535;GO:0005575;GO:0006810;GO:0006811;GO:0009987;GO:0022857
OG0001674	35	Yes	2	No		O	GO:0006950;GO:0008236;GO:0031226;GO:0051603;GO:1901565;GO:0004252;GO:0070011;GO:0042221;GO:0005515;GO:0016787;GO:0031224;GO:0035966;GO:0044265;GO:0140096;GO:0003674;GO:0044425;GO:0071944;GO:0006457;GO:0006515;GO:0031975;GO:0071575;GO:0071704;GO:0035967;GO:0043170;GO:0010033;GO:0006508;GO:0017171;GO:0050896;GO:0030313;GO:0019538;GO:0006807;GO:0031233;GO:0071218;GO:0016021;GO:0006979;GO:0005623;GO:…
OG0001675	35	No	0	No		U	GO:0015833;GO:0031226;GO:0045184;GO:0098796;GO:0005515;GO:0031224;GO:0022804;GO:0003674;GO:0022884;GO:0015450;GO:0042887;GO:0044425;GO:0071944;GO:0065002;GO:0071806;GO:0032991;GO:0051179;GO:0015405;GO:0009977;GO:0008565;GO:0046907;GO:0016021;GO:0005623;GO:0005488;GO:0042802;GO:0098797;GO:0051234;GO:0051641;GO:0034613;GO:0008320;GO:0008104;GO:0005215;GO:0015031;GO:0016020;GO:0055085;GO:0042886;GO:…
OG0001676	35	No	0	No		U	GO:0015833;GO:0045184;GO:0002790;GO:0003674;GO:0051179;GO:0008565;GO:0009306;GO:0051234;GO:0008104;GO:0005215;GO:0015031;GO:0042886;GO:0008150;GO:0033036;GO:0071702;GO:0006810;GO:0009987;GO:0046903;GO:0071705;GO:0032940
OG0001677	35	No	0	No		E	GO:0009605;GO:0018130;GO:0006725;GO:0004636;GO:0006082;GO:0046483;GO:0044403;GO:0030312;GO:0044281;GO:0008652;GO:0052803;GO:1901576;GO:0005618;GO:0016787;GO:0043207;GO:0006547;GO:0019438;GO:1901605;GO:0051707;GO:1901607;GO:0003674;GO:0071944;GO:0043167;GO:0019752;GO:0044249;GO:0071704;GO:0046872;GO:0006520;GO:1901566;GO:0050896;GO:0046394;GO:0043169;GO:0006807;GO:0000287;GO:0044283;GO:0040007;GO:…
OG0001678	35	No	0	No		E	GO:0018130;GO:0006725;GO:0006082;GO:0046483;GO:0044281;GO:1901576;GO:0008652;GO:0052803;GO:0016787;GO:0016814;GO:0006547;GO:0019438;GO:1901605;GO:1901607;GO:0016810;GO:0003674;GO:0019752;GO:0044249;GO:0071704;GO:0019238;GO:0006520;GO:1901566;GO:0046394;GO:0006807;GO:0044283;GO:1901362;GO:0044237;GO:1901360;GO:0000105;GO:0004635;GO:0008150;GO:0034641;GO:0009058;GO:0016053;GO:0003824;GO:0009987;GO:…
OG0001679	35	No	1	No		S
OG0001680	35	No	0	No		K	GO:0010468;GO:1902412;GO:0071840;GO:0022607;GO:0044424;GO:0032955;GO:0044444;GO:0000910;GO:0005623;GO:1901892;GO:0000917;GO:0140110;GO:0051129;GO:0007346;GO:0050794;GO:0022402;GO:0009889;GO:0019222;GO:0032271;GO:0032272;GO:0044087;GO:1901891;GO:0003674;GO:0048523;GO:0051128;GO:0043254;GO:0051302;GO:0043547;GO:0031326;GO:0051171;GO:2001141;GO:0043228;GO:0000278;GO:0007049;GO:0050789;GO:0010564;GO:…
OG0001681	35	No	1	No		F	GO:0016774;GO:0006082;GO:0016310;GO:0030312;GO:0044281;GO:0008652;GO:1901576;GO:0005618;GO:0005515;GO:1901605;GO:0006526;GO:0003674;GO:0071944;GO:1901607;GO:0043167;GO:0006525;GO:0006793;GO:0019752;GO:0044249;GO:0071704;GO:0016301;GO:0006520;GO:0009064;GO:1901566;GO:0043168;GO:0046394;GO:0043169;GO:0006807;GO:0044283;GO:0040007;GO:0005623;GO:0005488;GO:0036094;GO:0042802;GO:0044237;GO:0016020;GO:…
OG0001682	35	No	0	Yes		E
OG0001683	35	No	0	No	GH152	F;O	GO:0006950;GO:0010035;GO:0006974;GO:0000303;GO:0030312;GO:0000302;GO:0042221;GO:0005618;GO:0005515;GO:0016787;GO:0034614;GO:0003674;GO:0071944;GO:0000305;GO:0006457;GO:0044424;GO:0017111;GO:0044444;GO:0005737;GO:0050896;GO:0071450;GO:0006979;GO:0005488;GO:0005829;GO:0005623;GO:0042802;GO:0009266;GO:0051716;GO:0005576;GO:0070887;GO:0016020;GO:0005886;GO:0042623;GO:0071451;GO:0034599;GO:0008150;GO:…
OG0001684	35	No	1	No		H	GO:0022613;GO:0000154;GO:0006725;GO:0009451;GO:0046483;GO:0044085;GO:0071840;GO:0008649;GO:0043412;GO:0000451;GO:0003674;GO:0071944;GO:0043414;GO:0032259;GO:0031167;GO:0071704;GO:0043170;GO:0006396;GO:0001510;GO:0006807;GO:0070677;GO:0005623;GO:0044237;GO:0016434;GO:0034660;GO:0010467;GO:0008168;GO:0008171;GO:1901360;GO:0016020;GO:0016740;GO:0016741;GO:0005886;GO:0140098;GO:0006364;GO:0008150;GO:…
OG0001685	35	No	0	Yes		S
OG0001686	35	No	1	No		S	GO:0048037;GO:0008144;GO:0070279;GO:0030170;GO:0003674;GO:0043167;GO:0044424;GO:0044444;GO:0005737;GO:0043168;GO:0005623;GO:0005488;GO:0005829;GO:0036094;GO:1901363;GO:0050662;GO:0005575;GO:0044464;GO:0005622;GO:0019842;GO:0097159
OG0001687	35	No	0	No		K	GO:0010468;GO:0051253;GO:0010558;GO:0080090;GO:0019219;GO:0009890;GO:0048523;GO:0071944;GO:2000112;GO:0045892;GO:0031327;GO:0065007;GO:2000113;GO:0031324;GO:0031326;GO:0005623;GO:0048519;GO:0060255;GO:0006355;GO:0051171;GO:1902679;GO:1903507;GO:0016020;GO:2001141;GO:0010605;GO:0005886;GO:0050794;GO:0008150;GO:0010629;GO:0045934;GO:0051252;GO:0005575;GO:0050789;GO:0031323;GO:0009889;GO:0019222;GO:…
OG0001688	35	No	1	No		H;F	GO:0048037;GO:0006725;GO:0072524;GO:0034654;GO:0019438;GO:0043167;GO:0006732;GO:0044424;GO:0006753;GO:0044444;GO:1901566;GO:0006807;GO:0005623;GO:0016740;GO:0050662;GO:0003951;GO:0019363;GO:1901265;GO:0051188;GO:0032559;GO:0016772;GO:0051186;GO:0009058;GO:1901564;GO:0016776;GO:0018130;GO:0044281;GO:0032553;GO:1901293;GO:0046496;GO:0090407;GO:0003674;GO:0006793;GO:0016301;GO:0006769;GO:0044237;GO:…
OG0001689	35	No	0	No		L	GO:0043226;GO:0006950;GO:0006725;GO:0009295;GO:0046483;GO:0006974;GO:0043229;GO:0043590;GO:0044424;GO:0071704;GO:0043170;GO:0050896;GO:0006807;GO:0005623;GO:0044237;GO:0051716;GO:1901360;GO:0006302;GO:0043228;GO:0008150;GO:0034641;GO:0006259;GO:0033554;GO:0005575;GO:0044464;GO:0006139;GO:0009987;GO:0043232;GO:0090304;GO:0005622;GO:0044260;GO:0008152;GO:0044238;GO:0006281
OG0001690	35	No	0	No		S	GO:0006725;GO:0046483;GO:0005515;GO:0003674;GO:0071944;GO:0071704;GO:0043170;GO:0006396;GO:0006807;GO:0003723;GO:0005623;GO:0005488;GO:0042802;GO:0044237;GO:0010467;GO:1901360;GO:1901363;GO:0016020;GO:0005886;GO:0034641;GO:0008150;GO:0003676;GO:0016070;GO:0005575;GO:0044464;GO:0006139;GO:0009987;GO:0090304;GO:0008152;GO:0044238;GO:0097159
OG0001691	35	No	0	No		L	GO:0006950;GO:0006725;GO:0046483;GO:0006974;GO:0016787;GO:0003674;GO:0071704;GO:0043170;GO:0050896;GO:0006807;GO:0006284;GO:0044237;GO:0051716;GO:1901360;GO:0008150;GO:0034641;GO:0006259;GO:0033554;GO:0006139;GO:0003824;GO:0009987;GO:0090304;GO:0044260;GO:0008152;GO:0044238;GO:0006281
OG0001692	35	No	1	No		L	GO:0006950;GO:0006725;GO:0046483;GO:0000703;GO:0006974;GO:0004519;GO:0016787;GO:0090305;GO:0003674;GO:0043167;GO:0071704;GO:0043170;GO:0046872;GO:0050896;GO:0016798;GO:0006285;GO:0043169;GO:0006807;GO:0006284;GO:0046914;GO:0008270;GO:0005488;GO:0044237;GO:0051716;GO:0003684;GO:0000702;GO:0016788;GO:0008534;GO:1901360;GO:1901363;GO:0003677;GO:0004518;GO:0006259;GO:0008150;GO:0003676;GO:0034641;GO:…
OG0001693	35	No	1	Yes		S;N;U
OG0001694	35	No	0	Yes		M	GO:0030312;GO:0008289;GO:0044872;GO:0003674;GO:0071944;GO:0044873;GO:0031975;GO:0071704;GO:0043170;GO:0051179;GO:0009279;GO:0019867;GO:0030313;GO:0044874;GO:0019538;GO:0006807;GO:0044462;GO:0042277;GO:0072657;GO:0005623;GO:0005488;GO:0051641;GO:0034613;GO:0008104;GO:0071723;GO:0042157;GO:0016020;GO:0010876;GO:0008150;GO:0005575;GO:0033218;GO:0044464;GO:0033036;GO:0070727;GO:1901564;GO:0008152;GO:…
OG0001695	35	No	0	No		F	GO:0016310;GO:0006720;GO:0008144;GO:1901576;GO:0044255;GO:0016773;GO:0035639;GO:0017076;GO:0032553;GO:0003674;GO:0005524;GO:0043167;GO:0006793;GO:0044249;GO:0071704;GO:0016301;GO:0043168;GO:0097367;GO:0008299;GO:0040007;GO:0005488;GO:0036094;GO:0044237;GO:1901363;GO:0050515;GO:0016740;GO:0006796;GO:0008150;GO:0044238;GO:1901265;GO:0006629;GO:0032559;GO:0008610;GO:0016772;GO:0009058;GO:0003824;GO:…
OG0001696	35	No	1	No		F	GO:0018130;GO:0006015;GO:0006725;GO:0006164;GO:0046483;GO:0009117;GO:0044281;GO:1901576;GO:0016778;GO:0046391;GO:0006163;GO:0004749;GO:0034654;GO:0019438;GO:0090407;GO:1901293;GO:0003674;GO:0043167;GO:0046390;GO:0006793;GO:0044249;GO:0006753;GO:0044424;GO:0071704;GO:0009165;GO:0044444;GO:0005737;GO:0046872;GO:1901566;GO:0043168;GO:0019693;GO:0043169;GO:0006807;GO:0044271;GO:0000287;GO:0005623;GO:…
OG0001697	35	No	0	No		J	GO:0043226;GO:0043604;GO:1901576;GO:0006412;GO:0043229;GO:0022626;GO:0044446;GO:0003674;GO:0005840;GO:0044249;GO:0044424;GO:0032991;GO:0071704;GO:0043170;GO:0044444;GO:0005737;GO:0008097;GO:0015934;GO:1901566;GO:1990904;GO:0019538;GO:0006807;GO:0044271;GO:0003723;GO:0005623;GO:0005488;GO:0005829;GO:0044237;GO:0034645;GO:0010467;GO:0044422;GO:1901363;GO:0044445;GO:0019843;GO:0043228;GO:0008150;GO:…
OG0001698	35	No	0	No		J	GO:0016788;GO:0003824;GO:0016787;GO:0004045;GO:0140098;GO:0140101;GO:0052689;GO:0003674
OG0001699	35	No	0	No		C
OG0001700	35	No	1	No		H	GO:0006725;GO:0034033;GO:0006082;GO:0034654;GO:0019438;GO:0006732;GO:0019752;GO:0006753;GO:0033866;GO:1901566;GO:0004595;GO:0046394;GO:0006807;GO:0016740;GO:0009259;GO:1901135;GO:0032787;GO:0051188;GO:0016772;GO:0051186;GO:0009058;GO:0016053;GO:1901564;GO:0072521;GO:0018130;GO:0034030;GO:0044281;GO:1901293;GO:0090407;GO:0003674;GO:0046390;GO:0015940;GO:0006793;GO:0016779;GO:0072330;GO:1901137;GO:…
OG0001701	35	No	0	No		E	GO:0018130;GO:0006586;GO:0009073;GO:0006725;GO:0006082;GO:0046483;GO:0044281;GO:1901576;GO:0008652;GO:0052803;GO:0042401;GO:0006568;GO:0006547;GO:0019438;GO:0042435;GO:1901605;GO:1901607;GO:0003674;GO:0019752;GO:0044249;GO:0044424;GO:0016853;GO:0071704;GO:0044106;GO:0005737;GO:0006520;GO:1901566;GO:0016860;GO:0046394;GO:0006807;GO:0044271;GO:0044283;GO:0005623;GO:1901362;GO:0044237;GO:0046219;GO:…
OG0001702	35	No	0	No		E	GO:0004401;GO:0018130;GO:0006725;GO:0006082;GO:0046483;GO:0044281;GO:1901576;GO:0008652;GO:0052803;GO:0016835;GO:0005515;GO:0016787;GO:0042578;GO:0006547;GO:0019438;GO:1901605;GO:1901607;GO:0003674;GO:0006793;GO:0019752;GO:0044249;GO:0016836;GO:0071704;GO:0006520;GO:1901566;GO:0046394;GO:0006807;GO:0044283;GO:0040007;GO:0005488;GO:0042802;GO:0044237;GO:1901362;GO:0016788;GO:1901360;GO:0000105;GO:…
OG0001703	35	No	0	No		E	GO:0018130;GO:0030145;GO:0006725;GO:0006082;GO:0046483;GO:0044281;GO:0016491;GO:0008652;GO:0052803;GO:1901576;GO:0055114;GO:0006547;GO:0019438;GO:1901605;GO:0016616;GO:1901607;GO:0003674;GO:0043167;GO:0019752;GO:0044249;GO:0044424;GO:0071704;GO:0046872;GO:0044444;GO:0005737;GO:0006520;GO:1901566;GO:0046394;GO:0043169;GO:0006807;GO:0044283;GO:0046914;GO:0005623;GO:0005488;GO:0005829;GO:0044237;GO:…
OG0001704	35	No	1	No		F	GO:0018130;GO:0006725;GO:0006082;GO:0046483;GO:0044281;GO:1901576;GO:0008652;GO:0052803;GO:0006547;GO:0019438;GO:1901605;GO:1901607;GO:0003674;GO:0019752;GO:0044249;GO:0071704;GO:0006520;GO:1901566;GO:0046394;GO:0006807;GO:0044283;GO:1901362;GO:0044237;GO:1901360;GO:0016757;GO:0000105;GO:0016763;GO:0016740;GO:0008150;GO:0034641;GO:0044238;GO:0009058;GO:0016053;GO:0003824;GO:0009987;GO:1901564;GO:…
OG0001705	35	No	0	No		K	GO:0005829;GO:0005575;GO:0048037;GO:0044424;GO:0044464;GO:0051536;GO:0044444;GO:0005737;GO:0003674;GO:0051540;GO:0051537;GO:0005622;GO:0005623;GO:0005488
OG0001706	35	No	0	No		V;U
OG0001707	35	No	0	No		Q	GO:0016788;GO:0003824;GO:0016790;GO:0016787;GO:0016289;GO:0003674
OG0001708	35	No	0	No		S;N;T	GO:0006548;GO:0044272;GO:0044270;GO:0006725;GO:1901565;GO:0006082;GO:0046483;GO:0052698;GO:0044281;GO:0016491;GO:0008652;GO:0052803;GO:1901576;GO:0055114;GO:0006547;GO:1901605;GO:0000096;GO:0006575;GO:0003674;GO:0052703;GO:0043167;GO:0019752;GO:0044249;GO:0009063;GO:0046395;GO:0052708;GO:0046872;GO:0052699;GO:0006520;GO:0071704;GO:1901566;GO:0046394;GO:0043169;GO:0006807;GO:0044271;GO:0052701;GO:…
OG0001709	35	No	0	No		S
OG0001710	35	No	1	No		G;M	GO:0005575;GO:0005829;GO:0044424;GO:0044464;GO:0016655;GO:0005737;GO:0003824;GO:0016491;GO:0016651;GO:0044444;GO:0055114;GO:0005622;GO:0008152;GO:0008150;GO:0005623;GO:0003674
OG0001711	35	No	1	No	GT83	J	GO:0006418;GO:0006422;GO:0006725;GO:0043038;GO:0006082;GO:0016874;GO:0043604;GO:0004815;GO:0044281;GO:0046483;GO:1901576;GO:0004812;GO:0006412;GO:0003674;GO:0019752;GO:0044249;GO:0044424;GO:0071704;GO:0043170;GO:0044444;GO:0005737;GO:0006520;GO:0016875;GO:1901566;GO:0019538;GO:0006807;GO:0044271;GO:0140101;GO:0005623;GO:0005829;GO:0044237;GO:0034645;GO:0034660;GO:0010467;GO:1901360;GO:0006399;GO:…
OG0001712	35	No	1	No		S
OG0001713	35	No	0	No		S
OG0001714	35	No	1	No		H	GO:0044281;GO:1901576;GO:0003674;GO:0071944;GO:0006732;GO:0044249;GO:0042181;GO:0006743;GO:0071704;GO:0005623;GO:0044237;GO:0016020;GO:0042180;GO:0005886;GO:0009108;GO:0008150;GO:0005575;GO:0006733;GO:0044464;GO:0051188;GO:0051186;GO:1901661;GO:0009058;GO:0003824;GO:0009987;GO:0008152;GO:0006744;GO:0044283;GO:1901663
OG0001715	35	No	0	No		S	GO:0046417;GO:0006082;GO:0044281;GO:1901576;GO:0006732;GO:0019752;GO:0044249;GO:0042181;GO:0006743;GO:0071704;GO:0032150;GO:0043648;GO:0044237;GO:0042180;GO:0009108;GO:0008150;GO:0006733;GO:0051188;GO:0051186;GO:1901661;GO:0009058;GO:0009987;GO:0008152;GO:0006744;GO:0044283;GO:1901663;GO:0043436
OG0001716	35	No	0	No		H	GO:0006725;GO:0072527;GO:0034654;GO:0019438;GO:0046075;GO:0009394;GO:0043167;GO:0044424;GO:0006753;GO:0005996;GO:0043170;GO:0044444;GO:0019318;GO:0006807;GO:0044264;GO:0005623;GO:0009141;GO:0016020;GO:0016740;GO:1901135;GO:0016772;GO:0019692;GO:0009058;GO:1901564;GO:0018130;GO:0009147;GO:0044281;GO:0003674;GO:0009262;GO:0006793;GO:0046872;GO:0016779;GO:0043169;GO:0006006;GO:0033692;GO:1901137;GO:…
OG0001717	35	No	0	No		G;M
OG0001718	35	Yes	3	No		C
OG0001719	35	No	0	No		C	GO:0043167;GO:0047389;GO:0008081;GO:0016788;GO:0047395;GO:0046872;GO:0003824;GO:0003674;GO:0016787;GO:0008889;GO:0043169;GO:0000287;GO:0042578;GO:0005488
OG0001720	35	No	0	No		S
OG0001721	35	No	0	No		J	GO:0022613;GO:0000154;GO:0006725;GO:0009451;GO:0046483;GO:0044085;GO:0071840;GO:0043412;GO:0003674;GO:0044424;GO:0016853;GO:0016866;GO:0071704;GO:0043170;GO:0044444;GO:0005737;GO:0006396;GO:0031118;GO:0006807;GO:0001522;GO:0005623;GO:0005829;GO:0044237;GO:0009982;GO:0034660;GO:0010467;GO:1901360;GO:0006364;GO:0008150;GO:0034641;GO:0016070;GO:0000455;GO:0005575;GO:0044464;GO:0034470;GO:0006139;GO:…
OG0001722	35	No	0	No	CBM50	J	GO:0010468;GO:0006725;GO:0034655;GO:0051260;GO:0071840;GO:0022607;GO:0008312;GO:0043167;GO:0051262;GO:0044424;GO:0043170;GO:0000967;GO:0006807;GO:0003723;GO:0005623;GO:0034660;GO:0010467;GO:0016070;GO:0090501;GO:0019222;GO:0042254;GO:0016072;GO:0043462;GO:0022613;GO:0051259;GO:0003674;GO:0046872;GO:1902280;GO:0043169;GO:0017151;GO:0044237;GO:0016788;GO:0010629;GO:0019439;GO:0050789;GO:0008995;GO:…
OG0001723	35	Yes	2	No		I	GO:0006631;GO:0008897;GO:0006082;GO:0044281;GO:1901576;GO:0044255;GO:0018070;GO:0043412;GO:0003674;GO:0016780;GO:0019752;GO:0044249;GO:0006633;GO:0043170;GO:0071704;GO:0036211;GO:0046394;GO:0019538;GO:0006807;GO:0072330;GO:0044283;GO:0044237;GO:0018209;GO:0016740;GO:0008150;GO:0006629;GO:0032787;GO:0008610;GO:0016772;GO:0009058;GO:0016053;GO:0003824;GO:0018193;GO:0006464;GO:0009987;GO:0018215;GO:…
OG0001724	35	No	0	No		H	GO:0009110;GO:0018130;GO:0006725;GO:0046483;GO:1901615;GO:0008615;GO:0044281;GO:1901576;GO:0005515;GO:0072524;GO:0019438;GO:0017144;GO:0003674;GO:0033856;GO:0042816;GO:0044249;GO:0044424;GO:0071704;GO:0044444;GO:0005737;GO:1901566;GO:0006807;GO:0044271;GO:0005623;GO:0008614;GO:0005829;GO:0016769;GO:0006766;GO:0044237;GO:1901362;GO:1901617;GO:0005488;GO:0042802;GO:1901360;GO:0042364;GO:0016740;GO:…
OG0001725	35	No	0	No		L	GO:0050896;GO:0008150;GO:0009628;GO:0009314
OG0001726	35	No	0	No		S	GO:0071840;GO:0098562;GO:0043021;GO:0043412;GO:0032561;GO:0043167;GO:0044424;GO:0043170;GO:0044444;GO:0006807;GO:0003723;GO:0005623;GO:0016020;GO:0043024;GO:0031234;GO:0016462;GO:1901265;GO:0042254;GO:0016817;GO:1901564;GO:0098552;GO:0019897;GO:0022613;GO:0044877;GO:0009898;GO:0032553;GO:0003674;GO:0032549;GO:0006793;GO:0070181;GO:0044237;GO:0019898;GO:0019843;GO:0005886;GO:0016818;GO:0003824;GO:…
OG0001727	35	No	0	No		J	GO:0022613;GO:0006725;GO:0046483;GO:0044085;GO:0005515;GO:0004519;GO:0016787;GO:0071840;GO:0090305;GO:0003674;GO:0043167;GO:0044424;GO:0071704;GO:0043170;GO:0044444;GO:0005737;GO:0046872;GO:0006397;GO:0016071;GO:0006396;GO:0097159;GO:0032296;GO:0043169;GO:0006807;GO:0003723;GO:0000287;GO:0004525;GO:0004540;GO:0005623;GO:0005488;GO:0005829;GO:0044237;GO:0034660;GO:0010467;GO:0016788;GO:1901360;GO:…
OG0001728	35	No	1	No	GH28	M;J	GO:0006414;GO:0043021;GO:0032561;GO:0043167;GO:0044424;GO:0043170;GO:0044444;GO:1901566;GO:0006970;GO:0006807;GO:0003723;GO:0005623;GO:0009266;GO:0010467;GO:0016020;GO:0043024;GO:0016462;GO:1901265;GO:0009058;GO:0016817;GO:1901564;GO:0044877;GO:0008135;GO:0006412;GO:0032553;GO:0003674;GO:0032549;GO:0044237;GO:0003746;GO:0005886;GO:0009268;GO:0043043;GO:0016818;GO:0003824;GO:0032555;GO:0009987;GO:…
OG0001729	35	No	1	No		I	GO:1901576;GO:0044255;GO:0008654;GO:0090407;GO:0003674;GO:0006793;GO:0044249;GO:0044424;GO:0071704;GO:0005737;GO:0005623;GO:0044237;GO:0006796;GO:0008150;GO:0005575;GO:0006629;GO:0006644;GO:0044464;GO:0008610;GO:0009058;GO:0003824;GO:0009987;GO:0019637;GO:0005622;GO:0008152;GO:0044238
OG0001730	35	No	0	No		J	GO:0022613;GO:0022618;GO:0006950;GO:0043226;GO:0043933;GO:0016043;GO:0043604;GO:0071826;GO:0044085;GO:1901576;GO:0000302;GO:0042221;GO:0071840;GO:0006412;GO:0042255;GO:0009314;GO:0043229;GO:0022626;GO:0044446;GO:0005840;GO:0003674;GO:0022607;GO:0005198;GO:0044249;GO:0044424;GO:0032991;GO:0042273;GO:0043170;GO:0044444;GO:0005737;GO:0071704;GO:1901566;GO:0015934;GO:0050896;GO:1990904;GO:0006996;GO:…
OG0001731	35	No	0	No		S	GO:0005829;GO:0005575;GO:0044424;GO:0044464;GO:0044444;GO:0005737;GO:0005622;GO:0008150;GO:0040007;GO:0005623
OG0001732	35	No	0	No		D	GO:0071944;GO:0005575;GO:0044464;GO:0047429;GO:0030312;GO:0016818;GO:0003824;GO:0016817;GO:0005618;GO:0016787;GO:0016462;GO:0005623;GO:0003674
OG0001733	35	No	0	No		H
OG0001734	35	No	0	No		J	GO:0006725;GO:0043038;GO:0046486;GO:0006082;GO:0004812;GO:0043167;GO:0019752;GO:0044424;GO:0043170;GO:0044444;GO:1901566;GO:0006807;GO:0046677;GO:0005623;GO:0051704;GO:0034660;GO:0010467;GO:0016020;GO:0016070;GO:1901265;GO:0032559;GO:0009058;GO:0046471;GO:1901564;GO:0006418;GO:0044281;GO:0006650;GO:0006412;GO:0032553;GO:0090407;GO:0003674;GO:0006793;GO:0046872;GO:0016875;GO:0097159;GO:0043169;GO:…
OG0001735	35	No	0	No		S
OG0001736	35	No	0	Yes		H;C
OG0001737	35	No	0	No		J	GO:0004857;GO:0044877;GO:0006950;GO:0016787;GO:0043021;GO:0003674;GO:0030234;GO:0044424;GO:0017111;GO:0098772;GO:0005737;GO:0065007;GO:0050896;GO:0006979;GO:0005623;GO:0005488;GO:0044092;GO:0050790;GO:0008150;GO:0016462;GO:0005575;GO:0043023;GO:0043022;GO:0044464;GO:0043086;GO:0016818;GO:0003824;GO:0016817;GO:0016887;GO:0065009;GO:0005622
OG0001738	35	No	0	No		L
OG0001739	35	No	0	No		S
OG0001740	35	No	0	No		H	GO:0009110;GO:0018130;GO:0006725;GO:0046483;GO:1901615;GO:0044281;GO:0016491;GO:1901576;GO:0055114;GO:0072524;GO:0019438;GO:0090407;GO:0017144;GO:0003674;GO:0042816;GO:0006732;GO:0006793;GO:0006081;GO:0016641;GO:0044249;GO:0071704;GO:1901566;GO:0006807;GO:0044271;GO:1901362;GO:0044237;GO:0006766;GO:0046184;GO:1901617;GO:1901360;GO:0042364;GO:0004733;GO:0006796;GO:0042822;GO:0009108;GO:0008150;GO:…
OG0001741	35	No	0	No	GH23	M
OG0001742	35	No	0	No		K	GO:0010468;GO:0003690;GO:0051253;GO:0010558;GO:0008144;GO:0035639;GO:0080090;GO:0017076;GO:0019219;GO:0032553;GO:0009890;GO:0003674;GO:0048523;GO:2000112;GO:0043167;GO:0045892;GO:0044424;GO:0031327;GO:0044444;GO:0005737;GO:0065007;GO:0043168;GO:2000113;GO:0097367;GO:0031324;GO:0031326;GO:0005623;GO:0005488;GO:0005829;GO:0006355;GO:0036094;GO:0048519;GO:0051171;GO:0060255;GO:1902679;GO:1901363;GO:…
OG0001743	35	No	0	No		H	GO:0009110;GO:0018130;GO:0048037;GO:0006725;GO:0009451;GO:0046483;GO:0044281;GO:0016491;GO:1901576;GO:0016787;GO:0042727;GO:0055114;GO:0016814;GO:0008703;GO:0043412;GO:0016616;GO:0017144;GO:0003674;GO:0016810;GO:0019239;GO:0044249;GO:0071704;GO:0043170;GO:0008835;GO:1901566;GO:0006807;GO:0044271;GO:0044283;GO:0050661;GO:0005488;GO:0036094;GO:0044237;GO:0006766;GO:1901362;GO:0016614;GO:1901360;GO:…
OG0001744	35	No	0	No		H	GO:0009110;GO:0018130;GO:0016765;GO:0046483;GO:0044281;GO:1901576;GO:0042727;GO:0017144;GO:0003674;GO:0044249;GO:0044424;GO:0000906;GO:0071704;GO:0044444;GO:0005737;GO:1901566;GO:0006807;GO:0044271;GO:0005623;GO:0005829;GO:0044237;GO:0006766;GO:1901362;GO:1901360;GO:0042364;GO:0016740;GO:0042726;GO:0008150;GO:0034641;GO:0006771;GO:0005575;GO:0009231;GO:0044464;GO:0009058;GO:0003824;GO:0009987;GO:…
OG0001745	35	No	0	No		K	GO:0018130;GO:0006725;GO:0046483;GO:1901576;GO:0034654;GO:0019438;GO:0044249;GO:0044424;GO:0071704;GO:0043170;GO:0044444;GO:0005737;GO:0006807;GO:0044271;GO:0006353;GO:0005623;GO:0005829;GO:0044237;GO:1901362;GO:0034645;GO:0010467;GO:1901360;GO:0032774;GO:0097659;GO:0008150;GO:0034641;GO:0006351;GO:0016070;GO:0005575;GO:0044464;GO:0006139;GO:0009058;GO:0009059;GO:0009987;GO:0090304;GO:0005622;GO:…
OG0001746	35	No	1	No		S
OG0001747	35	No	0	No		U
OG0001748	35	No	1	No		U	GO:0015833;GO:0031226;GO:0015893;GO:0042221;GO:0031224;GO:0042493;GO:0044425;GO:0071944;GO:0051179;GO:0050896;GO:0016021;GO:0005623;GO:0042891;GO:0051234;GO:0032153;GO:0016020;GO:0042886;GO:0005886;GO:0008150;GO:0005575;GO:0005887;GO:0044459;GO:0044464;GO:0071702;GO:0006810;GO:0043213;GO:0071705
OG0001749	35	No	0	No	CBM50;GH23	M	GO:0016032;GO:0015833;GO:0019058;GO:0015893;GO:0031226;GO:0044403;GO:0045184;GO:0042221;GO:0046678;GO:0005515;GO:0031224;GO:0042493;GO:0071236;GO:0017038;GO:0003674;GO:0044425;GO:0046790;GO:0071944;GO:0051179;GO:0010033;GO:1901698;GO:0050896;GO:0009719;GO:0044409;GO:0016021;GO:0046677;GO:0019904;GO:0051828;GO:0005623;GO:0005488;GO:0042891;GO:0051704;GO:0051806;GO:0051234;GO:0051716;GO:0070887;GO:…
OG0001750	35	No	0	Yes		S
OG0001751	35	No	1	No		L	GO:0048037;GO:0006950;GO:0006725;GO:0046483;GO:0016874;GO:0006974;GO:1901576;GO:0003909;GO:0003674;GO:0043167;GO:0044249;GO:0044424;GO:0071704;GO:0043170;GO:0044444;GO:0005737;GO:0006288;GO:0050896;GO:0043168;GO:0006266;GO:0006310;GO:0003911;GO:0006807;GO:0006284;GO:0051103;GO:0005623;GO:0005488;GO:0005829;GO:0036094;GO:0044237;GO:0034645;GO:0051716;GO:1901360;GO:1901363;GO:0006260;GO:0003677;GO:…
OG0001752	35	No	0	No		D
OG0001753	35	No	0	Yes		S;H;F	GO:0018130;GO:0006725;GO:0046483;GO:0044281;GO:0016491;GO:1901576;GO:0016646;GO:0055114;GO:0034654;GO:0019438;GO:0009119;GO:0003674;GO:0046116;GO:0044249;GO:0044424;GO:0016657;GO:1901659;GO:0071704;GO:0044444;GO:0005737;GO:0016651;GO:0042455;GO:1901566;GO:0006807;GO:0044271;GO:0008616;GO:0044283;GO:0005623;GO:1901137;GO:0005829;GO:0009163;GO:0034404;GO:0044237;GO:1901362;GO:1901360;GO:0033739;GO:…
OG0001754	35	No	1	No		E
OG0001755	35	Yes	2	No		E	GO:0006082;GO:0044281;GO:1901576;GO:0008652;GO:0043650;GO:1901605;GO:0016410;GO:0003674;GO:1901607;GO:0019752;GO:0044249;GO:0044424;GO:0009067;GO:0071704;GO:0044444;GO:0005737;GO:0006520;GO:1901566;GO:0043436;GO:0046394;GO:0006807;GO:0043648;GO:0044283;GO:0016746;GO:0019877;GO:0005623;GO:0005829;GO:0044237;GO:0016740;GO:0006553;GO:0008150;GO:0008666;GO:0016748;GO:0005575;GO:0044464;GO:0016747;GO:…
OG0001756	35	No	1	No		J	GO:0009008;GO:0006725;GO:0046483;GO:0009007;GO:0140096;GO:0043412;GO:0003674;GO:0044728;GO:0043414;GO:0006305;GO:0032259;GO:0008170;GO:0044424;GO:0071704;GO:0043170;GO:0044444;GO:0005737;GO:0036211;GO:0008213;GO:0019538;GO:0006807;GO:0006306;GO:0005623;GO:0005829;GO:0036009;GO:0044237;GO:0006479;GO:0008168;GO:1901360;GO:0016740;GO:0016741;GO:0008150;GO:0006259;GO:0018364;GO:0034641;GO:0005575;GO:…
OG0001757	35	No	0	No		K	GO:0010468;GO:0006725;GO:0051253;GO:2001020;GO:0034654;GO:0019438;GO:0009890;GO:0044424;GO:0031327;GO:0043170;GO:0044444;GO:0006807;GO:0031668;GO:0005623;GO:0010467;GO:0140110;GO:1903507;GO:0050794;GO:0016070;GO:0045934;GO:0009889;GO:0019222;GO:0009058;GO:0018130;GO:0003674;GO:0048523;GO:0045892;GO:0006282;GO:2000113;GO:0071496;GO:0031326;GO:0044237;GO:0051171;GO:2001141;GO:0080135;GO:0010629;GO:…
OG0001758	35	No	0	No		S
OG0001759	35	No	0	No		L	GO:0006261;GO:0006950;GO:0006725;GO:0006271;GO:0003910;GO:0016874;GO:0046483;GO:0006974;GO:0030312;GO:1901576;GO:0005618;GO:0003909;GO:0006273;GO:0003674;GO:0071944;GO:0043167;GO:0044249;GO:0044424;GO:0071704;GO:0043170;GO:0046872;GO:0005737;GO:0050896;GO:0043169;GO:0006266;GO:0006807;GO:0000287;GO:0051103;GO:0005623;GO:0005488;GO:0022616;GO:0044237;GO:0034645;GO:0051716;GO:1901360;GO:0006260;GO:…
OG0001760	35	No	0	No		J	GO:0022613;GO:0022618;GO:0043226;GO:0043933;GO:0016043;GO:0043604;GO:0071826;GO:0044085;GO:1901576;GO:0071840;GO:0006412;GO:0042255;GO:0043229;GO:0022626;GO:0044446;GO:0005840;GO:0003674;GO:0022607;GO:0005198;GO:0044249;GO:0044424;GO:0032991;GO:0042273;GO:0043170;GO:0044444;GO:0005737;GO:0071704;GO:1901566;GO:0015934;GO:1990904;GO:0006996;GO:0019538;GO:0006807;GO:0044271;GO:0005623;GO:0000027;GO:…
OG0001761	35	No	0	No		K	GO:0018130;GO:0006725;GO:0046483;GO:1901576;GO:0003899;GO:0034654;GO:0019438;GO:0003674;GO:0043167;GO:0006354;GO:0034062;GO:0044249;GO:0044424;GO:0071704;GO:0043170;GO:0044444;GO:0005737;GO:0016779;GO:0046872;GO:0097747;GO:0043169;GO:0006807;GO:0044271;GO:0046914;GO:0008270;GO:0005623;GO:0005488;GO:0005829;GO:0044237;GO:1901362;GO:0034645;GO:0010467;GO:1901360;GO:0016740;GO:0032774;GO:0097659;GO:…
OG0001762	35	No	0	No		J	GO:0010468;GO:0022618;GO:0006450;GO:0010557;GO:0031325;GO:0071840;GO:0009890;GO:0022626;GO:0022607;GO:0031564;GO:0044424;GO:0031327;GO:0043170;GO:0044444;GO:0032269;GO:1901566;GO:0010608;GO:1990145;GO:0009891;GO:0006807;GO:0003723;GO:0005623;GO:0015935;GO:0010467;GO:0000900;GO:0031554;GO:0034248;GO:0050794;GO:0051248;GO:0048027;GO:0009889;GO:0019222;GO:0042254;GO:0009058;GO:1901564;GO:0032268;GO:…
OG0001763	35	No	0	No		J	GO:0022618;GO:0006725;GO:0071840;GO:0022626;GO:0022607;GO:0044424;GO:0043170;GO:0044444;GO:1901566;GO:0006807;GO:0003723;GO:0005623;GO:0015935;GO:0034660;GO:0010467;GO:0016020;GO:0016070;GO:0000462;GO:0048027;GO:0042254;GO:0009058;GO:1901564;GO:0016072;GO:0022613;GO:0006412;GO:0030490;GO:0003674;GO:0022627;GO:0006996;GO:0070181;GO:0044237;GO:0034622;GO:0019843;GO:0005886;GO:0043228;GO:0043043;GO:…
OG0001764	35	No	0	No		J	GO:0022613;GO:0043226;GO:0043604;GO:0044085;GO:1901576;GO:0071840;GO:0006412;GO:0043229;GO:0022626;GO:0044446;GO:0005840;GO:0003674;GO:0071944;GO:0005198;GO:0022627;GO:0044249;GO:0044424;GO:0032991;GO:0071704;GO:0043170;GO:0044444;GO:0005737;GO:1901566;GO:1990904;GO:0019538;GO:0006807;GO:0044271;GO:0005623;GO:0005829;GO:0044237;GO:0034645;GO:0015935;GO:0010467;GO:0044422;GO:0016020;GO:0044445;GO:…
OG0001765	35	No	0	No		U	GO:0006605;GO:0015833;GO:0031226;GO:0016043;GO:0045184;GO:0031224;GO:0071840;GO:0006614;GO:0002790;GO:0003674;GO:0022884;GO:0042887;GO:0044425;GO:0071944;GO:0065002;GO:0071806;GO:0032991;GO:0051179;GO:0008565;GO:0072594;GO:0046907;GO:0072599;GO:0042277;GO:0016021;GO:0072657;GO:0005623;GO:0005488;GO:0009306;GO:0006612;GO:0006616;GO:0051234;GO:0034613;GO:0008320;GO:0051641;GO:0006613;GO:0008104;GO:…
OG0001766	35	No	0	No		J	GO:0043226;GO:0043604;GO:1901576;GO:0006412;GO:0043229;GO:0022626;GO:0044446;GO:0005840;GO:0003674;GO:0071944;GO:0005198;GO:0044249;GO:0044424;GO:0032991;GO:0071704;GO:0043170;GO:0044444;GO:0005737;GO:1901566;GO:0015934;GO:1990904;GO:0019538;GO:0006807;GO:0044271;GO:0005623;GO:0005829;GO:0044237;GO:0034645;GO:0010467;GO:0044422;GO:0016020;GO:0044445;GO:0005886;GO:0043228;GO:0008150;GO:0022625;GO:…
OG0001767	35	No	0	No		J	GO:0022613;GO:0022618;GO:0043226;GO:0043933;GO:0016043;GO:0043604;GO:0071826;GO:0044085;GO:1901576;GO:0071840;GO:0006412;GO:0042255;GO:0043229;GO:0022626;GO:0044446;GO:0005840;GO:0003674;GO:0022607;GO:0005198;GO:0044249;GO:0044424;GO:0032991;GO:0042273;GO:0043170;GO:0044444;GO:0005737;GO:0071704;GO:1901566;GO:0015934;GO:1990904;GO:0006996;GO:0019538;GO:0006807;GO:0044271;GO:0040007;GO:0005623;GO:…
OG0001768	35	No	0	No		J	GO:0022613;GO:0022618;GO:0043226;GO:0043933;GO:0016043;GO:0043604;GO:0071826;GO:0044085;GO:1901576;GO:0071840;GO:0006412;GO:0042255;GO:0043229;GO:0022626;GO:0044446;GO:0005840;GO:0003674;GO:0022607;GO:0005198;GO:0071944;GO:0022627;GO:0044249;GO:0044424;GO:0032991;GO:0071704;GO:0043170;GO:0044444;GO:0005737;GO:1901566;GO:1990904;GO:1990145;GO:0006996;GO:0019538;GO:0006807;GO:0044271;GO:0040007;GO:…
OG0001769	35	No	1	No		J	GO:0043226;GO:0043604;GO:1901576;GO:0006412;GO:0043229;GO:0022626;GO:0044446;GO:0005840;GO:0003674;GO:0005198;GO:0044249;GO:0044424;GO:0032991;GO:0071704;GO:0043170;GO:0044444;GO:0005737;GO:0008097;GO:0015934;GO:1901566;GO:1990904;GO:0019538;GO:0006807;GO:0044271;GO:0003723;GO:0040007;GO:0005623;GO:0005488;GO:0005829;GO:0044237;GO:0034645;GO:0010467;GO:0044422;GO:1901363;GO:0044445;GO:0019843;GO:…
OG0001770	35	No	1	No		J	GO:0022618;GO:0070180;GO:0071840;GO:0022626;GO:0022607;GO:0044424;GO:0043170;GO:0044444;GO:1901566;GO:0006807;GO:0003723;GO:0005623;GO:0010467;GO:0016020;GO:0042254;GO:0009058;GO:1901564;GO:0022613;GO:0002181;GO:0006412;GO:0003674;GO:0006996;GO:0044237;GO:0034622;GO:0019843;GO:0005886;GO:0043228;GO:0043043;GO:0009987;GO:0043232;GO:0043933;GO:0016043;GO:0043604;GO:0030312;GO:0044085;GO:0043229;GO:…
OG0001771	35	No	0	No		J	GO:0010468;GO:0022618;GO:0071840;GO:0022626;GO:0022607;GO:0044424;GO:0043170;GO:0044444;GO:1901566;GO:0010608;GO:0006807;GO:0003723;GO:0005623;GO:0015935;GO:0010467;GO:0050794;GO:0019222;GO:0042254;GO:0009058;GO:1901564;GO:0022613;GO:0006412;GO:0003674;GO:0043488;GO:0022627;GO:0006996;GO:0044237;GO:0034622;GO:0051171;GO:0019843;GO:0043228;GO:0050789;GO:0043043;GO:0009987;GO:0043232;GO:0043933;GO:…
OG0001772	35	No	0	No		J	GO:0022613;GO:0022618;GO:0043226;GO:0043933;GO:0016043;GO:0043604;GO:0071826;GO:0030312;GO:0044085;GO:1901576;GO:0005618;GO:0071840;GO:0006412;GO:0042255;GO:0043229;GO:0022626;GO:0044446;GO:0005840;GO:0003674;GO:0022607;GO:0005198;GO:0071944;GO:0022627;GO:0044249;GO:0044424;GO:0032991;GO:0071704;GO:0043170;GO:0044444;GO:0005737;GO:1901566;GO:1990904;GO:0006996;GO:0019538;GO:0006807;GO:0044271;GO:…
OG0001773	35	No	0	No		J	GO:0022618;GO:0071840;GO:0022626;GO:0022607;GO:0044424;GO:0043170;GO:0044444;GO:1901566;GO:0006807;GO:0003723;GO:0005623;GO:0010467;GO:0016020;GO:0042254;GO:0009058;GO:1901564;GO:0022613;GO:0006412;GO:0003674;GO:0008097;GO:0006996;GO:0044237;GO:0034622;GO:0019843;GO:0005886;GO:0043228;GO:0043043;GO:0009987;GO:0043232;GO:0043933;GO:0016043;GO:0043604;GO:0044085;GO:0043229;GO:0042255;GO:0005840;GO:…
OG0001774	35	No	0	No		J	GO:0022613;GO:0022618;GO:0043226;GO:0043933;GO:0016043;GO:0043604;GO:0071826;GO:0030312;GO:0044085;GO:1901576;GO:0005618;GO:0071840;GO:0006412;GO:0042255;GO:0043229;GO:0022626;GO:0044446;GO:0005840;GO:0003674;GO:0022607;GO:0005198;GO:0071944;GO:0044249;GO:0044424;GO:0032991;GO:0042273;GO:0043170;GO:0044444;GO:0005737;GO:0071704;GO:1901566;GO:0015934;GO:1990904;GO:0006996;GO:0019538;GO:0006807;GO:…
OG0001775	35	No	0	No		J	GO:0070180;GO:0005761;GO:0043231;GO:0022626;GO:0044424;GO:0031974;GO:0043170;GO:0044444;GO:1901566;GO:0009719;GO:0006807;GO:0003723;GO:0005623;GO:0010467;GO:0016020;GO:0009725;GO:0031984;GO:0009058;GO:0031976;GO:1901564;GO:0044434;GO:0044429;GO:0070013;GO:0006412;GO:0044435;GO:0000313;GO:0003674;GO:0009536;GO:0010033;GO:0044237;GO:0009547;GO:0019843;GO:0005886;GO:0043228;GO:0043253;GO:0009579;GO:…
OG0001776	35	No	0	No		O
OG0001777	35	No	0	No		J	GO:0022618;GO:0071840;GO:0022626;GO:0022607;GO:0044424;GO:0043170;GO:0044444;GO:1901566;GO:0006807;GO:0003723;GO:0046677;GO:0005623;GO:0015935;GO:0010467;GO:0042254;GO:0009058;GO:1901564;GO:0022613;GO:0006412;GO:0003674;GO:0022627;GO:0006996;GO:0070181;GO:0044237;GO:0034622;GO:0019843;GO:0043228;GO:0043043;GO:0009987;GO:0043232;GO:0043933;GO:0016043;GO:0043604;GO:0044085;GO:0043229;GO:0042255;GO:…
OG0001778	35	No	0	No		J	GO:0022613;GO:0022618;GO:0043226;GO:0043933;GO:0016043;GO:0043604;GO:0071826;GO:0044085;GO:1901576;GO:0071840;GO:0006412;GO:0042255;GO:0043229;GO:0022626;GO:0044446;GO:0005840;GO:0003674;GO:0022607;GO:0005198;GO:0044249;GO:0044424;GO:0032991;GO:0042273;GO:0043170;GO:0044444;GO:0005737;GO:0071704;GO:1901566;GO:0015934;GO:1990904;GO:0006996;GO:0019538;GO:0006807;GO:0044271;GO:0040007;GO:0005623;GO:…
OG0001779	35	No	0	No		J	GO:0022618;GO:0071840;GO:0022626;GO:0022607;GO:0044424;GO:0043170;GO:0044444;GO:1901566;GO:0006807;GO:0003723;GO:0005623;GO:0010467;GO:0016020;GO:0042254;GO:0009058;GO:1901564;GO:0022613;GO:0006412;GO:0003674;GO:0006996;GO:0044237;GO:0034622;GO:0019843;GO:0005886;GO:0043228;GO:0043043;GO:0009987;GO:0043232;GO:0043933;GO:0016043;GO:0043604;GO:0044085;GO:0043229;GO:0042255;GO:0005840;GO:0044249;GO:…
OG0001780	35	No	0	No		J	GO:0022613;GO:0022618;GO:0043226;GO:0043933;GO:0016043;GO:0043604;GO:0071826;GO:0030312;GO:0044085;GO:1901576;GO:0002181;GO:0005618;GO:0071840;GO:0006412;GO:0042255;GO:0043229;GO:0022626;GO:0044446;GO:0005840;GO:0003674;GO:0022607;GO:0005198;GO:0071944;GO:0022627;GO:0044249;GO:0044424;GO:0032991;GO:0071704;GO:0043170;GO:0044444;GO:0005737;GO:1901566;GO:1990904;GO:0006996;GO:0019538;GO:0006807;GO:…
OG0001781	35	No	1	No		J	GO:0022613;GO:0022618;GO:0043226;GO:0043933;GO:0016043;GO:0043604;GO:0071826;GO:0030312;GO:0044085;GO:1901576;GO:0005618;GO:0071840;GO:0006412;GO:0042255;GO:0042788;GO:0043229;GO:0022626;GO:0044446;GO:0005840;GO:0003674;GO:0022607;GO:0005198;GO:0071944;GO:0044249;GO:0044424;GO:0032991;GO:0071704;GO:0043170;GO:0044444;GO:0005737;GO:0005844;GO:0015934;GO:1901566;GO:1990904;GO:0006996;GO:0019538;GO:…
OG0001782	35	No	1	No		J	GO:0022613;GO:0022618;GO:0043226;GO:0043933;GO:0016043;GO:0043604;GO:0071826;GO:0044085;GO:1901576;GO:0071840;GO:0006412;GO:0042255;GO:0043229;GO:0022626;GO:0044446;GO:0005840;GO:0003674;GO:0022607;GO:0005198;GO:0071944;GO:0022627;GO:0044249;GO:0044424;GO:0032991;GO:0071704;GO:0043170;GO:0044444;GO:0005737;GO:1901566;GO:1990904;GO:0006996;GO:0019538;GO:0006807;GO:0044271;GO:0040007;GO:0005623;GO:…
OG0001783	35	No	1	No		J	GO:0022618;GO:0071840;GO:0022626;GO:0022607;GO:0043167;GO:0044424;GO:0043170;GO:0044444;GO:1901566;GO:0006807;GO:0003723;GO:0005623;GO:0010467;GO:0016020;GO:0042254;GO:0009058;GO:1901564;GO:0022613;GO:0002181;GO:0006412;GO:0003674;GO:0046872;GO:0006996;GO:0043169;GO:0046914;GO:0044237;GO:0034622;GO:0005886;GO:0043228;GO:0043043;GO:0009987;GO:0043232;GO:0043933;GO:0016043;GO:0043604;GO:0044085;GO:…
OG0001784	35	No	0	No		J	GO:0022613;GO:0022618;GO:0043226;GO:0043933;GO:0016043;GO:0043604;GO:0071826;GO:0044085;GO:1901576;GO:0071840;GO:0006412;GO:0042255;GO:0043229;GO:0022626;GO:0044446;GO:0005840;GO:0003674;GO:0022607;GO:0005198;GO:0071944;GO:0044249;GO:0044424;GO:0032991;GO:0042273;GO:0043170;GO:0044444;GO:0005737;GO:0071704;GO:1901566;GO:0015934;GO:1990904;GO:0006996;GO:0019538;GO:0006807;GO:0044271;GO:0003723;GO:…
OG0001785	35	No	0	No		J	GO:0010468;GO:0022618;GO:0008428;GO:0051253;GO:0071840;GO:0060698;GO:0009890;GO:0022626;GO:0022607;GO:0044424;GO:0031327;GO:0032069;GO:0043170;GO:0032269;GO:0044444;GO:1901566;GO:0010608;GO:0060700;GO:0006807;GO:0003723;GO:0005623;GO:0010467;GO:0140110;GO:1903507;GO:0016020;GO:0034248;GO:0050794;GO:0045934;GO:0051248;GO:0009889;GO:0019222;GO:0042254;GO:0009058;GO:1901564;GO:0032268;GO:0022613;GO:…
OG0001786	35	No	0	No		J	GO:0010468;GO:0022618;GO:0031325;GO:0045935;GO:0071840;GO:0022626;GO:0022607;GO:0044424;GO:0043170;GO:0044444;GO:1901566;GO:0006807;GO:0005623;GO:0010467;GO:0016020;GO:0050794;GO:0019222;GO:0042254;GO:0009058;GO:1901564;GO:0022613;GO:0044087;GO:0048522;GO:0048518;GO:0006412;GO:0003674;GO:2000234;GO:0010628;GO:0006996;GO:0051173;GO:0044237;GO:0034622;GO:0051171;GO:0005886;GO:0043228;GO:0050789;GO:…
OG0001787	35	No	0	No		J	GO:0010468;GO:0043226;GO:0043604;GO:1901576;GO:0006412;GO:0043229;GO:0019219;GO:0080090;GO:0022626;GO:0044446;GO:0005840;GO:0003674;GO:0031564;GO:0005198;GO:2000112;GO:0022627;GO:0044249;GO:0044424;GO:0032991;GO:0051128;GO:0043170;GO:0044444;GO:0005737;GO:0065007;GO:0071704;GO:0001072;GO:1901566;GO:1990904;GO:0019538;GO:0006807;GO:0044271;GO:0031326;GO:0005623;GO:0060255;GO:0005829;GO:0006355;GO:…
OG0001788	35	No	1	No	CE4	G
OG0001789	35	No	1	No		F
OG0001790	35	No	0	No		L
OG0001791	35	No	1	No		L
OG0001792	35	No	0	No		G
OG0001793	35	No	0	No		S
OG0001794	35	No	0	No		G	GO:0005575;GO:0044424;GO:0044464;GO:0005737;GO:0005622;GO:0005623
OG0001795	35	No	0	No		G
OG0001796	35	No	0	Yes
OG0001797	35	No	0	Yes		C;O
OG0001798	35	No	0	No		H	GO:0010468;GO:0018130;GO:0006631;GO:0044272;GO:0051186;GO:0006082;GO:0016874;GO:0046483;GO:0044281;GO:1901576;GO:0044255;GO:0140096;GO:0043412;GO:0003674;GO:0006732;GO:0019752;GO:0044249;GO:0006633;GO:0043170;GO:0018205;GO:0016779;GO:0065007;GO:0071704;GO:0036211;GO:0016415;GO:0046394;GO:0018065;GO:0009249;GO:0006807;GO:0019538;GO:0072330;GO:0044283;GO:0016746;GO:0048519;GO:0060255;GO:1901362;GO:…
OG0001799	35	No	0	No		S	GO:0005829;GO:0005575;GO:0044424;GO:0044464;GO:0044444;GO:0005737;GO:0005622;GO:0005623
OG0001800	35	No	0	No		S
OG0001801	35	No	0	No		S
OG0001802	35	No	0	No		H	GO:0018130;GO:0042440;GO:0006725;GO:0046483;GO:1901576;GO:0016835;GO:0004655;GO:0019438;GO:0006779;GO:0003674;GO:0043167;GO:0044249;GO:0044424;GO:0016836;GO:0071704;GO:0046872;GO:0044444;GO:0005737;GO:0033014;GO:1901566;GO:0043169;GO:0006807;GO:0044271;GO:0046914;GO:0008270;GO:0005623;GO:0005488;GO:0005829;GO:0033013;GO:0044237;GO:1901362;GO:1901360;GO:0008150;GO:0034641;GO:0016829;GO:0005575;GO:…
OG0001803	35	Yes	2	No		J	GO:0010468;GO:0006725;GO:0071840;GO:0031564;GO:0043167;GO:0016892;GO:0043170;GO:1901566;GO:0006807;GO:0009266;GO:0034660;GO:0010467;GO:0031554;GO:0050794;GO:0016070;GO:0090501;GO:0009889;GO:0019222;GO:0042254;GO:0009058;GO:1901564;GO:0016072;GO:0022613;GO:0004519;GO:0006412;GO:0016151;GO:0030490;GO:0000478;GO:0003674;GO:0051128;GO:0046872;GO:0043169;GO:0046914;GO:0031326;GO:0044237;GO:0051171;GO:…
OG0001804	35	No	1	No		T	GO:0005829;GO:0005575;GO:0044424;GO:0044464;GO:0044444;GO:0005737;GO:0005622;GO:0005623
OG0001805	35	No	0	No		L	GO:0006725;GO:0051260;GO:0071840;GO:0051276;GO:0022607;GO:0048476;GO:0051262;GO:0044424;GO:0043170;GO:0006807;GO:0031668;GO:0005623;GO:0006302;GO:0016020;GO:0016462;GO:0000724;GO:0016817;GO:0006281;GO:0032508;GO:0051259;GO:0000217;GO:1902494;GO:0003674;GO:0032392;GO:0006996;GO:0071496;GO:0044237;GO:0005886;GO:0033554;GO:0009432;GO:0016818;GO:0003824;GO:0007154;GO:0009987;GO:0006950;GO:0043933;GO:…
OG0001806	35	No	0	No		L	GO:0009605;GO:0032508;GO:0006950;GO:0003678;GO:0006725;GO:0009411;GO:0004386;GO:0016043;GO:0046483;GO:0006974;GO:0009991;GO:0070035;GO:0071840;GO:0016787;GO:0051276;GO:0009314;GO:0071103;GO:0003674;GO:0048476;GO:0032392;GO:0044424;GO:0032991;GO:0017111;GO:0043170;GO:0044444;GO:0005737;GO:0071704;GO:0050896;GO:0000725;GO:0006996;GO:0006310;GO:0006807;GO:0031668;GO:0071496;GO:0005623;GO:0005829;GO:…
OG0001807	35	No	0	No		U	GO:0006605;GO:0015833;GO:0031226;GO:0016043;GO:0045184;GO:0031224;GO:0071840;GO:0006614;GO:0002790;GO:0003674;GO:0022884;GO:0042887;GO:0044425;GO:0071944;GO:0065002;GO:0071806;GO:0032991;GO:0051179;GO:0008565;GO:0072594;GO:0046907;GO:0072599;GO:0072657;GO:0016021;GO:0005623;GO:0009306;GO:0006612;GO:0006616;GO:0051234;GO:0034613;GO:0008320;GO:0051641;GO:0006613;GO:0008104;GO:0061024;GO:0005215;GO:…
OG0001808	35	No	0	No		K	GO:0010468;GO:0018130;GO:0006725;GO:0046483;GO:0030312;GO:1901576;GO:0005618;GO:0080090;GO:0019219;GO:0034654;GO:0019438;GO:0031564;GO:0071944;GO:2000112;GO:0044249;GO:0044424;GO:0051128;GO:0043170;GO:0044444;GO:0005737;GO:0065007;GO:0071704;GO:0006807;GO:0044271;GO:0006353;GO:0031326;GO:0005623;GO:0060255;GO:0005829;GO:0006355;GO:0044237;GO:0034645;GO:0051171;GO:1901362;GO:0010467;GO:1901360;GO:…
OG0001809	35	No	0	No		J	GO:0022613;GO:0022618;GO:0043226;GO:0043933;GO:0016043;GO:0043604;GO:0071826;GO:0044085;GO:1901576;GO:0071840;GO:0006412;GO:0042255;GO:0043229;GO:0022626;GO:0044446;GO:0005840;GO:0003674;GO:0022607;GO:0005198;GO:0044249;GO:0044424;GO:0032991;GO:0042273;GO:0043170;GO:0044444;GO:0005737;GO:0071704;GO:1901566;GO:0015934;GO:1990904;GO:0006996;GO:0019538;GO:0006807;GO:0044271;GO:0003723;GO:0005623;GO:…
OG0001810	35	No	1	No		J	GO:0010468;GO:0022618;GO:0006725;GO:0071840;GO:0009890;GO:0022626;GO:0022607;GO:0044424;GO:0000470;GO:0031327;GO:0043170;GO:0044444;GO:0032269;GO:1901566;GO:0010608;GO:0006807;GO:0003723;GO:0005623;GO:0034660;GO:0010467;GO:0016020;GO:0034248;GO:0050794;GO:0016070;GO:0051248;GO:0009889;GO:0019222;GO:0042254;GO:0009058;GO:1901564;GO:0032268;GO:0016072;GO:0022613;GO:0006412;GO:0003674;GO:0048523;GO:…
OG0001811	35	No	1	No		J	GO:0010468;GO:0043021;GO:0009890;GO:0022626;GO:0044424;GO:0031327;GO:0043170;GO:0044444;GO:0032269;GO:1901566;GO:0010608;GO:0006807;GO:0005623;GO:0010467;GO:0016020;GO:0034248;GO:0050794;GO:0051248;GO:0043022;GO:0009889;GO:0019222;GO:0009058;GO:1901564;GO:0032268;GO:0044877;GO:0006412;GO:0003674;GO:0048523;GO:2000113;GO:0031326;GO:0044237;GO:0051171;GO:0005886;GO:0043228;GO:0010629;GO:0006417;GO:…
OG0001812	35	No	1	No		J	GO:0005829;GO:0005575;GO:0071944;GO:0044424;GO:0044464;GO:0030312;GO:0005737;GO:0044444;GO:0016020;GO:0005618;GO:0005886;GO:0005622;GO:0008150;GO:0040007;GO:0005623
OG0001813	35	Yes	2	No		K	GO:0018130;GO:0006725;GO:0046483;GO:1901576;GO:0003899;GO:0034654;GO:0019438;GO:1902494;GO:1990234;GO:0003674;GO:0034062;GO:0044249;GO:0044424;GO:0032991;GO:0071704;GO:0043170;GO:0044444;GO:0005737;GO:0016779;GO:0030880;GO:0097747;GO:0006807;GO:0044271;GO:0005623;GO:0005829;GO:0044237;GO:1901362;GO:0000428;GO:0034645;GO:0061695;GO:0010467;GO:1901360;GO:0016740;GO:0032774;GO:0097659;GO:0140098;GO:…
OG0001814	35	No	0	No	GH1	K	GO:0018130;GO:0006725;GO:0046483;GO:1901576;GO:0003899;GO:0034654;GO:0019438;GO:1902494;GO:1990234;GO:0003674;GO:0034062;GO:0044249;GO:0044424;GO:0032991;GO:0071704;GO:0043170;GO:0044444;GO:0005737;GO:0016779;GO:0030880;GO:0097747;GO:0006807;GO:0044271;GO:0005623;GO:0005829;GO:0044237;GO:1901362;GO:0000428;GO:0034645;GO:0061695;GO:0010467;GO:1901360;GO:0016740;GO:0032774;GO:0097659;GO:0140098;GO:…
OG0001815	35	No	0	No		J	GO:0010468;GO:0006725;GO:0031325;GO:0045935;GO:0022626;GO:0044424;GO:0043170;GO:0044444;GO:1901566;GO:1990145;GO:0006807;GO:0003723;GO:0005623;GO:0015935;GO:0010467;GO:0050794;GO:0016070;GO:0000375;GO:0019222;GO:0009058;GO:1901564;GO:0048522;GO:0048518;GO:0006412;GO:0003674;GO:0022627;GO:0010628;GO:0051173;GO:0044237;GO:0051171;GO:0019843;GO:0043228;GO:0050789;GO:0000372;GO:0043043;GO:0009987;GO:…
OG0001816	35	No	0	No		J	GO:0010468;GO:0022618;GO:0071840;GO:0009890;GO:0022626;GO:0022607;GO:0044424;GO:0031327;GO:0043170;GO:0044444;GO:0032269;GO:1901566;GO:0010608;GO:0006807;GO:0003723;GO:0005623;GO:0015935;GO:0010467;GO:0016020;GO:0034248;GO:0050794;GO:0051248;GO:0009889;GO:0019222;GO:0042254;GO:0009058;GO:1901564;GO:0032268;GO:0022613;GO:0006412;GO:0003674;GO:0048523;GO:0022627;GO:0006996;GO:2000113;GO:0031326;GO:…
OG0001817	35	No	0	No		E
OG0001818	35	No	1	No		I
OG0001819	35	No	0	Yes		E;S
OG0001820	35	No	0	Yes		U
OG0001821	35	No	0	No		K	GO:0000976;GO:0010468;GO:0003690;GO:0051253;GO:0010558;GO:0080090;GO:0019219;GO:0009890;GO:0001067;GO:0003674;GO:0048523;GO:2000112;GO:0045892;GO:0044424;GO:0044212;GO:0031327;GO:0044444;GO:0005737;GO:0065007;GO:2000113;GO:0031324;GO:0031326;GO:0005623;GO:0005488;GO:0005829;GO:0006355;GO:0048519;GO:0060255;GO:0051171;GO:1902679;GO:0140110;GO:1901363;GO:1903507;GO:0003677;GO:0010605;GO:2001141;GO:…
OG0001822	35	Yes	2	No		Q	GO:0019614;GO:0006725;GO:0051213;GO:1901615;GO:0016491;GO:0055114;GO:1901616;GO:0016701;GO:0003674;GO:0043167;GO:0018958;GO:0009712;GO:0071704;GO:0046872;GO:0043169;GO:0019114;GO:0019615;GO:0046914;GO:0005488;GO:0044237;GO:0042952;GO:0016702;GO:1901360;GO:0019336;GO:0009056;GO:0018576;GO:0008150;GO:1901361;GO:0019439;GO:0003824;GO:0005506;GO:0009987;GO:1901575;GO:0008152;GO:0008199;GO:0044248
OG0001823	35	No	0	No	CBM50	G;M
OG0001824	35	No	1	Yes		K;H
OG0001825	34	No	0	No		S
OG0001826	34	No	0	No		K	GO:0005829;GO:0005575;GO:0044424;GO:0044464;GO:0044444;GO:0005737;GO:0005622;GO:0005623
OG0001827	34	No	0	No		N
OG0001828	34	No	0	No		K;L;J	GO:0010468;GO:0022618;GO:0006725;GO:0070035;GO:0071840;GO:0022607;GO:0043167;GO:0044424;GO:0043170;GO:0044444;GO:1901566;GO:0006807;GO:0003723;GO:0000339;GO:0005623;GO:0010467;GO:0016462;GO:0016070;GO:1901265;GO:0032559;GO:0019222;GO:0042254;GO:0009058;GO:0016817;GO:1901564;GO:0003725;GO:0022613;GO:0008135;GO:0043531;GO:0006412;GO:0032553;GO:0003674;GO:0008186;GO:0006996;GO:0044237;GO:0034622;GO:…
OG0001829	34	No	1	No		C
OG0001830	34	No	0	No		S
OG0001831	34	No	0	Yes		G;S;F
OG0001832	34	No	0	No		S;I	GO:0006631;GO:0010447;GO:0016042;GO:0006082;GO:0044281;GO:0044255;GO:0008289;GO:0016787;GO:0071214;GO:0033293;GO:0003674;GO:0072329;GO:0043167;GO:0019752;GO:0046395;GO:0016298;GO:0005504;GO:0071704;GO:0104004;GO:0050896;GO:0043168;GO:0044242;GO:0005488;GO:0036094;GO:0044237;GO:0009062;GO:0044282;GO:0051716;GO:0016788;GO:0009056;GO:0008150;GO:0009268;GO:0044248;GO:0071468;GO:0031406;GO:0006629;GO:…
OG0001833	34	Yes	2	No		P
OG0001834	34	No	1	Yes		S;M
OG0001835	34	No	0	No		H	GO:0016765;GO:0006720;GO:1901576;GO:0044255;GO:0003674;GO:0044249;GO:0044424;GO:0071704;GO:0005737;GO:0004659;GO:0008299;GO:0005623;GO:0044237;GO:0016740;GO:0008150;GO:0005575;GO:0006629;GO:0044464;GO:0008610;GO:0009058;GO:0003824;GO:0009987;GO:0005622;GO:0008152;GO:0044238
OG0001836	34	No	0	No		M	GO:0044085;GO:1901576;GO:0044036;GO:0071840;GO:0003674;GO:0000270;GO:0044249;GO:0016853;GO:0042546;GO:0071704;GO:0043170;GO:0047661;GO:1901566;GO:0006024;GO:0006023;GO:0006807;GO:1901137;GO:0016854;GO:0044237;GO:0034645;GO:0030203;GO:0016855;GO:0008150;GO:0036361;GO:1901135;GO:0009252;GO:0009058;GO:0003824;GO:0009059;GO:0009987;GO:0044038;GO:0070589;GO:1901564;GO:0009273;GO:0044260;GO:0071554;GO:…
OG0001837	34	No	0	No		S;N
OG0001838	34	No	0	No		L	GO:0010468;GO:0006725;GO:0071840;GO:0051276;GO:0044424;GO:0043170;GO:0044444;GO:0006807;GO:0005623;GO:0050794;GO:0016462;GO:0070063;GO:0009889;GO:0019222;GO:0016817;GO:0006281;GO:0000716;GO:0003674;GO:0006996;GO:0031326;GO:0044237;GO:0051171;GO:2001141;GO:0042623;GO:0033554;GO:0050789;GO:0016818;GO:0003824;GO:0009987;GO:0010556;GO:0006283;GO:1903506;GO:0006950;GO:0016043;GO:0046483;GO:0005515;GO:…
OG0001839	34	No	0	No		K;T	GO:0009605;GO:0006950;GO:0008893;GO:0006725;GO:0034035;GO:0046483;GO:0009117;GO:0030312;GO:0009991;GO:0016778;GO:0044281;GO:0005618;GO:0006163;GO:0016787;GO:0034032;GO:0042578;GO:0009119;GO:0003674;GO:0071944;GO:0006793;GO:0042278;GO:0006753;GO:0008728;GO:0031667;GO:0033875;GO:0071704;GO:0050896;GO:0019693;GO:0016794;GO:0006807;GO:0005623;GO:0044237;GO:0015949;GO:0016788;GO:1901360;GO:0016020;GO:…
OG0001840	34	No	1	No		F
OG0001841	34	No	0	No		J	GO:0006725;GO:0043038;GO:0006082;GO:0004812;GO:0001871;GO:0043167;GO:0019752;GO:0044424;GO:2001065;GO:0043170;GO:0044444;GO:1901566;GO:0006807;GO:0005623;GO:0034660;GO:0010467;GO:0004817;GO:0016070;GO:1901265;GO:0032559;GO:0009058;GO:1901564;GO:0006418;GO:0044281;GO:0006412;GO:0032553;GO:0003674;GO:0046872;GO:0016875;GO:0043169;GO:0046914;GO:0044237;GO:0030247;GO:0043039;GO:0043043;GO:0003824;GO:…
OG0001842	34	No	0	No		S;I;Q
OG0001843	34	No	0	No		K
OG0001844	34	No	1	No		P
OG0001845	34	No	0	No		P;O	GO:0071944;GO:0005575;GO:0044464;GO:0016020;GO:0005886;GO:0005623
OG0001846	34	No	1	No		H;F
OG0001847	34	No	0	No		P
OG0001848	34	Yes	2	No		S
OG0001849	34	No	1	No		E;P
OG0001850	34	No	1	No		P
OG0001851	34	No	0	No		S	GO:0071944;GO:0005575;GO:0044464;GO:0016020;GO:0005886;GO:0005623
[truncated: 7,068 more rows]

## Sheet: 2 - Sordariomycetes
OG	Number of proteins in OG	OG under positive selection	Number of sites under positive selection	Secreted proteins in OG	CAZyme annotation	GO annotation
[truncated: 15,426 more rows]
