# Supplementary material for: Co‐evolution within the plant holobiont drives host performance
Source: EMBO Rep. 2023 Jul 20;24(9):e57455. doi: 10.15252/embr.202357455 (PMC10481671; doi:10.15252/embr.202357455)
Supplement: Supplementary file 3 — Dataset EV2 [file EMBR-24-e57455-s001.xlsx]

## Sheet: Legend
Dataset EV2	CAZyme-annotated orthogroups under positive selection and their substrates in plant and microbial cell walls
Columns:
Phylogenetic class	Betaproteobacteria or Sordariomycetes (the two datasets were considered independently)
CAZyme annotation	CAZyme family annotation made by dbCan on microbial proteins found in orthogroups estimated to be under positive selection
Number of orthogroup with this CAZyme annotation	Number of orthogroups under positive selection that include proteins with the given CAZyme annotation
Cumulated number of sites under positive selection	The total number of sites under positive selection predicted across all the orthogroups with the given CAZyme annotation
Predicted substrate in cell walls	Expected target(s) in plant and microbial cell walls, manually curated considering known substrates of a CAZyme family

## Sheet: Data
Phylogenetic class	CAZyme annotation	Number of orthogroup with this CAZyme annotation	Cumulated number of sites under positive selection	Predicted substrate in cell walls
Betaproteobacteria	GT2	2	4	Cellulose
Betaproteobacteria	GH39	2	5	Xylan, Glucans
Betaproteobacteria	GT4	2	4	LPS
Betaproteobacteria	GH16_5/CBM50	1	3	Glucans, Chitin, Peptidoglycan
Betaproteobacteria	GH37	1	2
Betaproteobacteria	GH13_23	1	2
Betaproteobacteria	GT9	1	2
Betaproteobacteria	GH29	1	2
Betaproteobacteria	GH5_5	1	3	Glucans
Betaproteobacteria	GT19	1	2	Xylan
Betaproteobacteria	CBM62/CBM5	1	2	Xylan, Chitin
Betaproteobacteria	GH43_11	1	2
Betaproteobacteria	CBM5	1	3	Chitin
Betaproteobacteria	CBM32	1	2
Betaproteobacteria	CBM50	1	2	Chitin, Peptidoglycan
Betaproteobacteria	GH94	1	2	Cellulose, Chitin
Betaproteobacteria	GH43_10	1	2	Xylan
Betaproteobacteria	CE1	1	2	Xylan
Betaproteobacteria	GH23	1	2	Peptidoglycan, Chitin
Betaproteobacteria	CBM2	1	3	Cellulose, Chitin, Xylan
Sordariomycetes	AA1	1	2
Sordariomycetes	AA12	2	4
Sordariomycetes	AA2	3	6	Lignin
Sordariomycetes	AA3_2	3	11
Sordariomycetes	AA5_2	1	2
Sordariomycetes	AA7	4	8	Chitin, Cellulose
Sordariomycetes	AA7/AA4	1	2	Chitin, Cellulose
Sordariomycetes	AA9	1	2	Cellulose
Sordariomycetes	CBM1	1	3	Cellulose
Sordariomycetes	CBM1/GH10	1	2	Cellulose, Xylan, Glucans
Sordariomycetes	CBM13	1	3	Xylan
Sordariomycetes	CBM14	5	10	Chitin
Sordariomycetes	CBM18/CBM50/AA5/CBM79	1	2	Chitin, Peptidoglycan
Sordariomycetes	CBM18/GH18	3	6	Chitin, Peptidoglycan
Sordariomycetes	CBM2	1	3	Cellulose, Chitin, Xylan
Sordariomycetes	CBM3	1	2	Cellulose, Chitin
Sordariomycetes	CBM35	1	5	Xylan
Sordariomycetes	CBM5	3	7	Chitin
Sordariomycetes	CBM5/CBM13	1	2	Chitin, Xylan
Sordariomycetes	CBM5/CBM81	1	2	Chitin, Glucans
Sordariomycetes	CBM50	8	24	Chitin, Peptidoglycan
Sordariomycetes	CBM50/GH43_29	1	2	Chitin, Peptidoglycan, Xylan
Sordariomycetes	CBM73	1	2	Chitin
Sordariomycetes	CBM79	5	12	Glucans
Sordariomycetes	CBM81	2	4	Glucans
Sordariomycetes	CE0	1	2
Sordariomycetes	CE1	1	2	Xylan
Sordariomycetes	CE12	2	6	Pectin
Sordariomycetes	CE4	4	11	Xylan, Chitin, Peptidoglycan
Sordariomycetes	CE5	1	4	Xylan
Sordariomycetes	GH_134	1	2
Sordariomycetes	GH0	3	8
Sordariomycetes	GH81	1	2	Glucans
Sordariomycetes	GH1	3	6	Xylan, Glucans
Sordariomycetes	GH106	1	3	RG
Sordariomycetes	GH12	2	7	Xylan, Glucans
Sordariomycetes	GH128	3	8	Glucans
Sordariomycetes	GH13	1	2
Sordariomycetes	GH13_31	1	6
Sordariomycetes	GH13_40	1	2
Sordariomycetes	GH132	1	2	Glucans
Sordariomycetes	GH134	1	2
Sordariomycetes	GH146	1	2
Sordariomycetes	GH152	1	5	Glucans
Sordariomycetes	GH16_22	1	2
Sordariomycetes	GH16_3	2	5	Glucans
Sordariomycetes	GH17	1	2	Glucans
Sordariomycetes	GH18	6	15	Chitin, Peptidoglycan
Sordariomycetes	GH18/GH16/PL1	1	2	Chitin, Peptidoglycan, Glucans, Xylan, Pectin
Sordariomycetes	GH2	1	3	Glucans, Xylan
Sordariomycetes	GH20	1	2
Sordariomycetes	GH20/GH93	1	2
Sordariomycetes	GH23	1	2	Peptidoglycan, Chitin
Sordariomycetes	GH3	2	4	Xylan, Glucans
Sordariomycetes	GH31	1	3	Xylan
Sordariomycetes	GH32	1	2
Sordariomycetes	GH33	1	2
Sordariomycetes	GH35	1	2
Sordariomycetes	GH43_26	1	2
Sordariomycetes	GH43_34	1	2
Sordariomycetes	GH47	2	4
Sordariomycetes	GH5_15	1	2	Glucans
Sordariomycetes	GH55	1	2	Glucans
Sordariomycetes	GH64	2	4	Glucans
Sordariomycetes	GH7	2	5	Glucans, Chitin
Sordariomycetes	GH72	2	5	Glucans
Sordariomycetes	GH73	1	2	Peptidoglycan
Sordariomycetes	GH78	1	3	RG
Sordariomycetes	GH92	1	2
Sordariomycetes	GT1	2	5
Sordariomycetes	GT1/GT2	1	3	Cellulose, Chitin, Glucans
Sordariomycetes	GT1/GT2/GH23	1	2	Cellulose, Chitin, Glucans, Chitin
Sordariomycetes	GT15	1	3
Sordariomycetes	GT2	4	10	Cellulose, Chitin, Glucans
Sordariomycetes	GT22	1	3
Sordariomycetes	GT25/GH3/GH18/GH31/CBM18	1	8	LPS, Glucans, Xylan, Chitin, Peptidoglycan
Sordariomycetes	GT3	1	2
Sordariomycetes	GT30	1	9
Sordariomycetes	GT31	1	2
Sordariomycetes	GT32	3	8
Sordariomycetes	GT35	2	5
Sordariomycetes	GT39	1	4
Sordariomycetes	GT4	3	15
Sordariomycetes	GT4/GH13_26	1	2
Sordariomycetes	GT41	1	2
Sordariomycetes	GT58	2	5
Sordariomycetes	GT64	1	2
Sordariomycetes	GT8	1	3	LPS, Xylan
Sordariomycetes	GT90	1	2	Xylan
Sordariomycetes	PL1_7	1	2	Pectin
Sordariomycetes	PL3_2	1	2	Pectin
